# Supplementary material for: Comprehensive analysis of lysine crotonylation modification in patients with chronic renal failure
Source: BMC Nephrol. 2021 Sep 13;22:310. doi: 10.1186/s12882-021-02445-4 (PMC8439085; doi:10.1186/s12882-021-02445-4)
Supplement: Supplementary file 1 — Additional file 1: Table S1. Detailed information for all identified crotonylated peptides and their corresponding proteins. [file 12882_2021_2445_MOESM1_ESM.xlsx]

## Sheet: CRFvsNC
Table S1. Detailed information for all identified crotonylated peptides and their corresponding proteins
Protein accession	Position	CKD/NC Ratio	Amino acid	Protein description	Gene name	Localization probability	PEP	Score	Modified sequence	Charge	Mass error [ppm]	MS/MS Count	NC	CKD	NC	CKD	NC	CKD	Subcellular localization	Biological Process	Cellular Component	Molecular Function	KEGG KO No.	KEGG Gene	KEGG pathway	IPR ID	Domain description
O00151	22	4.57592	K	PDZ and LIM domain protein 1	PDLIM1	1	2.5e-17	135.55	LVGGK(1)DFEQPLAISR	2	-0.039224	1	0.643	1.767	1.462	0.878	0.439808	2.01253	cytoplasm	regulation of cellular process; regulation of gene expression; regulation of transcription, DNA-templated; response to stress; regulation of cellular biosynthetic process; regulation of primary metabolic process; response to abiotic stimulus; regulation of macromolecule metabolic process; regulation of nucleobase-containing compound metabolic process; cell-cell adhesion; regulation of macromolecu…	intracellular organelle; intracellular non-membrane-bounded organelle; cell junction; cytoplasm; anchoring junction; macromolecular complex; intracellular part; cell-cell adherens junction; transcription factor complex; cell-cell junction; cell; non-membrane-bounded organelle; organelle; cytoskeleton; focal adhesion; intracellular; cell part; adherens junction; cell-substrate junction; protein co…	ion binding; protein binding; zinc ion binding; transcription cofactor activity; protein binding involved in cell-cell adhesion; cell adhesion molecule binding; cadherin binding involved in cell-cell adhesion; protein binding involved in cell adhesion; transition metal ion binding; binding; cadherin binding; transcription factor activity, transcription factor binding; cation binding; metal ion bi…				IPR001781; IPR006643; IPR001478; IPR031847;	Zinc finger, LIM-type; Zasp-like motif; PDZ domain; Domain of unknown function DUF4749;
O00299	131	1.6123	K	Chloride intracellular channel protein 1	CLIC1	1	9.45e-08	103.13	NSNPALNDNLEK(1)GLLK	3	-0.48842	1	1.162	1.681	1.129	1.013	1.02923	1.65943	cytoplasm	single organism signaling; inorganic anion transmembrane transport; regulation of biological quality; blood coagulation; single-organism process; establishment of localization; response to wounding; biological adhesion; single organismal cell-cell adhesion; signal transduction; cell communication; positive regulation of multicellular organismal process; regulation of localization; cell adhesion; …	membrane; cluster of actin-based cell projections; extracellular space; extracellular region part; brush border; organelle membrane; cell periphery; cytoplasm; vesicle; macromolecular complex; intrinsic component of membrane; intracellular part; cell; organelle part; extracellular exosome; nuclear membrane; membrane part; cell part; intracellular; extracellular vesicle; perinuclear region of cyto…	ion transmembrane transporter activity; passive transmembrane transporter activity; anion channel activity; substrate-specific transporter activity; protein binding; chloride channel activity; channel activity; inorganic anion transmembrane transporter activity; substrate-specific transmembrane transporter activity; chloride transmembrane transporter activity; cell adhesion molecule binding; volt…	K05021			IPR010987; IPR004045; IPR012336;	Glutathione S-transferase, C-terminal-like; Glutathione S-transferase, N-terminal; Thioredoxin-like fold;
O00299	192	1.34357	K	Chloride intracellular channel protein 1	CLIC1	1	3.68e-06	95.502	LHIVQVVCK(1)K	3	-0.75892	1	1.231	1.484	1.129	1.013	1.09035	1.46496	cytoplasm	single organism signaling; inorganic anion transmembrane transport; regulation of biological quality; blood coagulation; single-organism process; establishment of localization; response to wounding; biological adhesion; single organismal cell-cell adhesion; signal transduction; cell communication; positive regulation of multicellular organismal process; regulation of localization; cell adhesion; …	membrane; cluster of actin-based cell projections; extracellular space; extracellular region part; brush border; organelle membrane; cell periphery; cytoplasm; vesicle; macromolecular complex; intrinsic component of membrane; intracellular part; cell; organelle part; extracellular exosome; nuclear membrane; membrane part; cell part; intracellular; extracellular vesicle; perinuclear region of cyto…	ion transmembrane transporter activity; passive transmembrane transporter activity; anion channel activity; substrate-specific transporter activity; protein binding; chloride channel activity; channel activity; inorganic anion transmembrane transporter activity; substrate-specific transmembrane transporter activity; chloride transmembrane transporter activity; cell adhesion molecule binding; volt…	K05021			IPR010987; IPR004045; IPR012336;	Glutathione S-transferase, C-terminal-like; Glutathione S-transferase, N-terminal; Thioredoxin-like fold;
O00429	255	2.78679	K	Dynamin-1-like protein	DNM1L	1	0.000257759	91.549	SQLDINNK(1)K	2	1.2533	1	0.939	2.127	1.154	0.938	0.813692	2.26759	cytoplasm	single organism signaling; cellular component biogenesis; regulation of cell death; cellular component morphogenesis; regulation of protein oligomerization; regulation of mitochondrion organization; response to external stimulus; response to flavonoid; response to hypobaric hypoxia; positive regulation of multicellular organismal process; macromolecular complex assembly; regulation of localizatio…	membrane; outer membrane; cluster of actin-based cell projections; organelle membrane; cytoplasm; cytoplasmic vesicle part; macromolecular complex; supramolecular complex; cell; organelle part; non-membrane-bounded organelle; exocytic vesicle; synaptic vesicle; intracellular; secretory vesicle; membrane region; membrane-bounded organelle; neuron part; endoplasmic reticulum membrane; polymeric cyt…	nucleoside phosphate binding; ubiquitin protein ligase binding; nucleoside-triphosphatase regulator activity; GTPase regulator activity; protein dimerization activity; hydrolase activity, acting on acid anhydrides; hydrolase activity; protein binding; molecular function regulator; Rab GTPase binding; organic cyclic compound binding; heterocyclic compound binding; cytoskeletal protein binding; ide…	K17065	DNM1L; dynamin 1-like protein [EC:3.6.5.5]	hsa04668 TNF signaling pathway - Homo sapiens (human); hsa04621 NOD-like receptor signaling pathway - Homo sapiens (human);	IPR030381; IPR003130; IPR001401; IPR027417; IPR020850; IPR000375;	Dynamin-type guanine nucleotide-binding (G) domain; Dynamin GTPase effector; Dynamin, GTPase domain; P-loop containing nucleoside triphosphate hydrolase; GTPase effector domain; Dynamin central domain;
O14617	29	1.20234	K	AP-3 complex subunit delta-1	AP3D1	1	0.0198363	44.349	NHK(1)EDEAK	3	0.27518	1	1.102	1.09	1.139	0.937	0.967515	1.16329	cytoplasm	regulation of leukocyte activation; developmental maturation; regulation of biological quality; protein transport; response to external stimulus; vesicle-mediated transport in synapse; metabolic process; positive regulation of multicellular organismal process; regulation of localization; synaptic vesicle transport along microtubule; protein localization to organelle; positive regulation of lympho…	membrane; AP-type membrane coat adaptor complex; organelle membrane; cytoplasmic vesicle; membrane protein complex; presynaptic endosome; cytoplasmic region; cytoplasm; vesicle; cell projection cytoplasm; cytoplasmic vesicle part; macromolecular complex; intracellular part; cell; axon terminus; organelle part; AP-3 adaptor complex; lysosomal membrane; membrane part; presynapse; cell part; intrace…	binding; transporter activity;	K12396	AP3D; AP-3 complex subunit delta	hsa04142 Lysosome - Homo sapiens (human);	IPR011989; IPR016024; IPR002553;	Armadillo-like helical; Armadillo-type fold; Clathrin/coatomer adaptor, adaptin-like, N-terminal;
O14818	52	0.620386	K	Proteasome subunit alpha type-7	PSMA7	1	0.0169519	59.265	SVAK(1)LQDER	2	0.64648	1	1.418	1.055	0.813	0.975	1.74416	1.08205	cytoplasm	single organism signaling; regulation of biological quality; positive regulation of cellular protein metabolic process; innate immune response activating cell surface receptor signaling pathway; cell surface receptor signaling pathway; posttranscriptional regulation of gene expression; positive regulation of ubiquitin-protein transferase activity; regulation of defense response; cellular response…	extracellular region part; vesicle; cytoplasm; macromolecular complex; intracellular part; cell; organelle part; endopeptidase complex; membrane-enclosed lumen; extracellular exosome; catalytic complex; nucleoplasm; intracellular organelle lumen; intracellular; cell part; extracellular vesicle; peptidase complex; membrane-bounded organelle; synapse part; organelle lumen; intracellular organelle; …	endopeptidase activity; threonine-type endopeptidase activity; peptidase activity; identical protein binding; threonine-type peptidase activity; catalytic activity; binding; peptidase activity, acting on L-amino acid peptides; hydrolase activity; protein binding;	K02731	PSMA7; 20S proteasome subunit alpha 4 [EC:3.4.25.1]	hsa03050 Proteasome - Homo sapiens (human);	IPR029055; IPR000426;	Nucleophile aminohydrolases, N-terminal; Proteasome alpha-subunit, N-terminal domain;
O14818	236	3.38094	K	Proteasome subunit alpha type-7	PSMA7	1	0.0198666	71.451	EK(1)EENEK	2	0.82935	1	0.421	1.707	0.813	0.975	0.517835	1.75077	cytoplasm	single organism signaling; regulation of biological quality; positive regulation of cellular protein metabolic process; innate immune response activating cell surface receptor signaling pathway; cell surface receptor signaling pathway; posttranscriptional regulation of gene expression; positive regulation of ubiquitin-protein transferase activity; regulation of defense response; cellular response…	extracellular region part; vesicle; cytoplasm; macromolecular complex; intracellular part; cell; organelle part; endopeptidase complex; membrane-enclosed lumen; extracellular exosome; catalytic complex; nucleoplasm; intracellular organelle lumen; intracellular; cell part; extracellular vesicle; peptidase complex; membrane-bounded organelle; synapse part; organelle lumen; intracellular organelle; …	endopeptidase activity; threonine-type endopeptidase activity; peptidase activity; identical protein binding; threonine-type peptidase activity; catalytic activity; binding; peptidase activity, acting on L-amino acid peptides; hydrolase activity; protein binding;	K02731	PSMA7; 20S proteasome subunit alpha 4 [EC:3.4.25.1]	hsa03050 Proteasome - Homo sapiens (human);	IPR029055; IPR000426;	Nucleophile aminohydrolases, N-terminal; Proteasome alpha-subunit, N-terminal domain;
O14980	339	1.39313	K	Exportin-1	XPO1	1	0.00893163	60.398	EHDQLIEK(1)R	3	-0.71467	1	0.896	1.4	0.913	1.024	0.98138	1.36719	cytoplasm	cellular component biogenesis; RNA transport; regulation of biological quality; ribonucleoprotein complex biogenesis; posttranscriptional regulation of gene expression; nuclear transport; rRNA-containing ribonucleoprotein complex export from nucleus; regulation of cell cycle process; protein transport; multi-organism intracellular transport; regulation of localization; regulation of centrosome du…	membrane; nuclear outer membrane-endoplasmic reticulum membrane network; organelle membrane; cytoplasm; macromolecular complex; intracellular part; nuclear body; cell; organelle part; Cajal body; non-membrane-bounded organelle; chromosomal part; membrane-enclosed lumen; nuclear membrane; nucleoplasm; intracellular organelle lumen; annulate lamellae; membrane part; intracellular; cell part; chromo…	small GTPase binding; RNA binding; nucleocytoplasmic transporter activity; protein transporter activity; substrate-specific transporter activity; protein binding; nuclear export signal receptor activity; heterocyclic compound binding; organic cyclic compound binding; Ras GTPase binding; binding; nucleic acid binding; Ran GTPase binding; protein domain specific binding; GTPase binding; enzyme bind…	K14290	XPO1; exportin-1	hsa05166 HTLV-I infection - Homo sapiens (human); hsa03008 Ribosome biogenesis in eukaryotes - Homo sapiens (human); hsa05169 Epstein-Barr virus infection - Homo sapiens (human); hsa03013 RNA transport - Homo sapiens (human); hsa05164 Influenza A - Homo sapiens (human);	IPR001494; IPR014877; IPR013598; IPR011989; IPR016024;	Importin-beta, N-terminal domain; CRM1 C-terminal domain; Exportin-1/Importin-beta-like; Armadillo-like helical; Armadillo-type fold;
O15143	367	2.41756	K	Actin-related protein 2/3 complex subunit 1B	ARPC1B	1	1.77e-07	119.39	SLESALK(1)DLK	3	1.9633	2	0.836	2.102	1.049	1.091	0.796949	1.92667	cytoplasm	single organism signaling; regulation of actin filament polymerization; Arp2/3 complex-mediated actin nucleation; regulation of biological quality; positive regulation of protein polymerization; cell surface receptor signaling pathway; response to estrogen; Fc-gamma receptor signaling pathway; single-organism process; regulation of actin filament length; establishment of localization; phagocytosi…	extracellular region part; cell junction; vesicle; cytoplasm; macromolecular complex; intracellular part; cell; organelle part; non-membrane-bounded organelle; cytoskeleton; extracellular exosome; Arp2/3 protein complex; focal adhesion; intracellular; cell part; adherens junction; extracellular vesicle; tubulobulbar complex; cell-substrate junction; membrane-bounded organelle; cell-substrate adhe…	cytoskeletal protein binding; structural constituent of cytoskeleton; binding; macromolecular complex binding; actin binding; protein binding; structural molecule activity; protein complex binding;	K05757	ARPC1A_B; actin related protein 2/3 complex, subunit 1A/1B	hsa05100 Bacterial invasion of epithelial cells - Homo sapiens (human); hsa05132 Salmonella infection - Homo sapiens (human); hsa04666 Fc gamma R-mediated phagocytosis - Homo sapiens (human); hsa04144 Endocytosis - Homo sapiens (human); hsa05130 Pathogenic Escherichia coli infection - Homo sapiens (human); hsa05131 Shigellosis - Homo sapiens (human); hsa04810 Regulation of actin cytoskeleton - Ho…	IPR017986; IPR015943;	WD40-repeat-containing domain; WD40/YVTN repeat-like-containing domain;
O15143	289	2.40501	K	Actin-related protein 2/3 complex subunit 1B	ARPC1B	1	0.0244856	52.247	LDVPK(1)QSSQR	2	-1.2531	1	0.77	1.926	1.049	1.091	0.734032	1.76535	cytoplasm	single organism signaling; regulation of actin filament polymerization; Arp2/3 complex-mediated actin nucleation; regulation of biological quality; positive regulation of protein polymerization; cell surface receptor signaling pathway; response to estrogen; Fc-gamma receptor signaling pathway; single-organism process; regulation of actin filament length; establishment of localization; phagocytosi…	extracellular region part; cell junction; vesicle; cytoplasm; macromolecular complex; intracellular part; cell; organelle part; non-membrane-bounded organelle; cytoskeleton; extracellular exosome; Arp2/3 protein complex; focal adhesion; intracellular; cell part; adherens junction; extracellular vesicle; tubulobulbar complex; cell-substrate junction; membrane-bounded organelle; cell-substrate adhe…	cytoskeletal protein binding; structural constituent of cytoskeleton; binding; macromolecular complex binding; actin binding; protein binding; structural molecule activity; protein complex binding;	K05757	ARPC1A_B; actin related protein 2/3 complex, subunit 1A/1B	hsa05100 Bacterial invasion of epithelial cells - Homo sapiens (human); hsa05132 Salmonella infection - Homo sapiens (human); hsa04666 Fc gamma R-mediated phagocytosis - Homo sapiens (human); hsa04144 Endocytosis - Homo sapiens (human); hsa05130 Pathogenic Escherichia coli infection - Homo sapiens (human); hsa05131 Shigellosis - Homo sapiens (human); hsa04810 Regulation of actin cytoskeleton - Ho…	IPR017986; IPR015943;	WD40-repeat-containing domain; WD40/YVTN repeat-like-containing domain;
O15143	307	1.41843	K	Actin-related protein 2/3 complex subunit 1B	ARPC1B	1	0.0046792	89.698	FQNLDK(1)K	2	0.90275	1	1.13	1.667	1.049	1.091	1.07722	1.52796	cytoplasm	single organism signaling; regulation of actin filament polymerization; Arp2/3 complex-mediated actin nucleation; regulation of biological quality; positive regulation of protein polymerization; cell surface receptor signaling pathway; response to estrogen; Fc-gamma receptor signaling pathway; single-organism process; regulation of actin filament length; establishment of localization; phagocytosi…	extracellular region part; cell junction; vesicle; cytoplasm; macromolecular complex; intracellular part; cell; organelle part; non-membrane-bounded organelle; cytoskeleton; extracellular exosome; Arp2/3 protein complex; focal adhesion; intracellular; cell part; adherens junction; extracellular vesicle; tubulobulbar complex; cell-substrate junction; membrane-bounded organelle; cell-substrate adhe…	cytoskeletal protein binding; structural constituent of cytoskeleton; binding; macromolecular complex binding; actin binding; protein binding; structural molecule activity; protein complex binding;	K05757	ARPC1A_B; actin related protein 2/3 complex, subunit 1A/1B	hsa05100 Bacterial invasion of epithelial cells - Homo sapiens (human); hsa05132 Salmonella infection - Homo sapiens (human); hsa04666 Fc gamma R-mediated phagocytosis - Homo sapiens (human); hsa04144 Endocytosis - Homo sapiens (human); hsa05130 Pathogenic Escherichia coli infection - Homo sapiens (human); hsa05131 Shigellosis - Homo sapiens (human); hsa04810 Regulation of actin cytoskeleton - Ho…	IPR017986; IPR015943;	WD40-repeat-containing domain; WD40/YVTN repeat-like-containing domain;
O15143	44	2.87132	K	Actin-related protein 2/3 complex subunit 1B	ARPC1B	1	0.00209702	74.92	WTK(1)VHELK	3	-1.5319	1	0.729	2.177	1.049	1.091	0.694948	1.99542	cytoplasm	single organism signaling; regulation of actin filament polymerization; Arp2/3 complex-mediated actin nucleation; regulation of biological quality; positive regulation of protein polymerization; cell surface receptor signaling pathway; response to estrogen; Fc-gamma receptor signaling pathway; single-organism process; regulation of actin filament length; establishment of localization; phagocytosi…	extracellular region part; cell junction; vesicle; cytoplasm; macromolecular complex; intracellular part; cell; organelle part; non-membrane-bounded organelle; cytoskeleton; extracellular exosome; Arp2/3 protein complex; focal adhesion; intracellular; cell part; adherens junction; extracellular vesicle; tubulobulbar complex; cell-substrate junction; membrane-bounded organelle; cell-substrate adhe…	cytoskeletal protein binding; structural constituent of cytoskeleton; binding; macromolecular complex binding; actin binding; protein binding; structural molecule activity; protein complex binding;	K05757	ARPC1A_B; actin related protein 2/3 complex, subunit 1A/1B	hsa05100 Bacterial invasion of epithelial cells - Homo sapiens (human); hsa05132 Salmonella infection - Homo sapiens (human); hsa04666 Fc gamma R-mediated phagocytosis - Homo sapiens (human); hsa04144 Endocytosis - Homo sapiens (human); hsa05130 Pathogenic Escherichia coli infection - Homo sapiens (human); hsa05131 Shigellosis - Homo sapiens (human); hsa04810 Regulation of actin cytoskeleton - Ho…	IPR017986; IPR015943;	WD40-repeat-containing domain; WD40/YVTN repeat-like-containing domain;
O15144	269	2.6923	K	Actin-related protein 2/3 complex subunit 2	ARPC2	1	0.00310994	88.495	AK(1)TSDFLK	2	-0.60007	1	0.825	2.326	1.038	1.087	0.794798	2.13983	cytoplasm	single organism signaling; regulation of actin filament polymerization; Arp2/3 complex-mediated actin nucleation; regulation of biological quality; positive regulation of protein polymerization; regulation of cell projection assembly; cell surface receptor signaling pathway; Fc-gamma receptor signaling pathway; single-organism process; regulation of actin filament length; establishment of localiz…	membrane; extracellular region part; cytoplasmic vesicle; cell periphery; cell junction; vesicle; cytoplasm; muscle cell projection membrane; macromolecular complex; intracellular part; cell; organelle part; non-membrane-bounded organelle; extracellular exosome; cytoskeleton; Arp2/3 protein complex; focal adhesion; plasma membrane region; cell part; membrane part; intracellular; adherens junction…	actin binding; protein binding; cytoskeletal protein binding; structural constituent of cytoskeleton; structural molecule activity; binding;	K05758	ARPC2; actin related protein 2/3 complex, subunit 2	hsa05100 Bacterial invasion of epithelial cells - Homo sapiens (human); hsa05132 Salmonella infection - Homo sapiens (human); hsa04666 Fc gamma R-mediated phagocytosis - Homo sapiens (human); hsa04144 Endocytosis - Homo sapiens (human); hsa05130 Pathogenic Escherichia coli infection - Homo sapiens (human); hsa05131 Shigellosis - Homo sapiens (human); hsa04810 Regulation of actin cytoskeleton - Ho…
O15144	286	5.83366	K	Actin-related protein 2/3 complex subunit 2	ARPC2	1	0.0362855	52.482	ARPDAEK(1)K	3	0.63588	1	0.431	2.633	1.038	1.087	0.415222	2.42226	cytoplasm	single organism signaling; regulation of actin filament polymerization; Arp2/3 complex-mediated actin nucleation; regulation of biological quality; positive regulation of protein polymerization; regulation of cell projection assembly; cell surface receptor signaling pathway; Fc-gamma receptor signaling pathway; single-organism process; regulation of actin filament length; establishment of localiz…	membrane; extracellular region part; cytoplasmic vesicle; cell periphery; cell junction; vesicle; cytoplasm; muscle cell projection membrane; macromolecular complex; intracellular part; cell; organelle part; non-membrane-bounded organelle; extracellular exosome; cytoskeleton; Arp2/3 protein complex; focal adhesion; plasma membrane region; cell part; membrane part; intracellular; adherens junction…	actin binding; protein binding; cytoskeletal protein binding; structural constituent of cytoskeleton; structural molecule activity; binding;	K05758	ARPC2; actin related protein 2/3 complex, subunit 2	hsa05100 Bacterial invasion of epithelial cells - Homo sapiens (human); hsa05132 Salmonella infection - Homo sapiens (human); hsa04666 Fc gamma R-mediated phagocytosis - Homo sapiens (human); hsa04144 Endocytosis - Homo sapiens (human); hsa05130 Pathogenic Escherichia coli infection - Homo sapiens (human); hsa05131 Shigellosis - Homo sapiens (human); hsa04810 Regulation of actin cytoskeleton - Ho…
O15144	186	1.30388	K	Actin-related protein 2/3 complex subunit 2	ARPC2	1	0.000597042	75.819	VFMQEFK(1)EGR	2	-0.72876	1	1.163	1.588	1.038	1.087	1.12042	1.4609	cytoplasm	single organism signaling; regulation of actin filament polymerization; Arp2/3 complex-mediated actin nucleation; regulation of biological quality; positive regulation of protein polymerization; regulation of cell projection assembly; cell surface receptor signaling pathway; Fc-gamma receptor signaling pathway; single-organism process; regulation of actin filament length; establishment of localiz…	membrane; extracellular region part; cytoplasmic vesicle; cell periphery; cell junction; vesicle; cytoplasm; muscle cell projection membrane; macromolecular complex; intracellular part; cell; organelle part; non-membrane-bounded organelle; extracellular exosome; cytoskeleton; Arp2/3 protein complex; focal adhesion; plasma membrane region; cell part; membrane part; intracellular; adherens junction…	actin binding; protein binding; cytoskeletal protein binding; structural constituent of cytoskeleton; structural molecule activity; binding;	K05758	ARPC2; actin related protein 2/3 complex, subunit 2	hsa05100 Bacterial invasion of epithelial cells - Homo sapiens (human); hsa05132 Salmonella infection - Homo sapiens (human); hsa04666 Fc gamma R-mediated phagocytosis - Homo sapiens (human); hsa04144 Endocytosis - Homo sapiens (human); hsa05130 Pathogenic Escherichia coli infection - Homo sapiens (human); hsa05131 Shigellosis - Homo sapiens (human); hsa04810 Regulation of actin cytoskeleton - Ho…
O15144	275	2.52954	K	Actin-related protein 2/3 complex subunit 2	ARPC2	1	0.00152544	68.107	TSDFLK(1)VLNR	2	-0.26858	1	0.809	2.143	1.038	1.087	0.779383	1.97148	cytoplasm	single organism signaling; regulation of actin filament polymerization; Arp2/3 complex-mediated actin nucleation; regulation of biological quality; positive regulation of protein polymerization; regulation of cell projection assembly; cell surface receptor signaling pathway; Fc-gamma receptor signaling pathway; single-organism process; regulation of actin filament length; establishment of localiz…	membrane; extracellular region part; cytoplasmic vesicle; cell periphery; cell junction; vesicle; cytoplasm; muscle cell projection membrane; macromolecular complex; intracellular part; cell; organelle part; non-membrane-bounded organelle; extracellular exosome; cytoskeleton; Arp2/3 protein complex; focal adhesion; plasma membrane region; cell part; membrane part; intracellular; adherens junction…	actin binding; protein binding; cytoskeletal protein binding; structural constituent of cytoskeleton; structural molecule activity; binding;	K05758	ARPC2; actin related protein 2/3 complex, subunit 2	hsa05100 Bacterial invasion of epithelial cells - Homo sapiens (human); hsa05132 Salmonella infection - Homo sapiens (human); hsa04666 Fc gamma R-mediated phagocytosis - Homo sapiens (human); hsa04144 Endocytosis - Homo sapiens (human); hsa05130 Pathogenic Escherichia coli infection - Homo sapiens (human); hsa05131 Shigellosis - Homo sapiens (human); hsa04810 Regulation of actin cytoskeleton - Ho…
O15145	123	1.24503	K	Actin-related protein 2/3 complex subunit 3	ARPC3	1	3.06e-05	88.021	PANK(1)QEDEVMR	2	-1.5566	2	1.051	1.488	0.977	1.111	1.07574	1.33933	cytoplasm	single organism signaling; regulation of actin filament polymerization; Arp2/3 complex-mediated actin nucleation; regulation of biological quality; positive regulation of protein polymerization; cell surface receptor signaling pathway; Fc-gamma receptor signaling pathway; single-organism process; cellular response to growth factor stimulus; regulation of actin filament length; establishment of lo…	membrane; extracellular region part; cell junction; vesicle; cytoplasm; macromolecular complex; supramolecular fiber; growth cone; intracellular part; supramolecular complex; cell; organelle part; non-membrane-bounded organelle; extracellular exosome; cytoskeleton; Arp2/3 protein complex; focal adhesion; cell part; intracellular; lamellipodium; adherens junction; extracellular vesicle; neuron pro…	actin binding; protein binding; cytoskeletal protein binding; structural constituent of cytoskeleton; structural molecule activity; binding;	K05756	ARPC3; actin related protein 2/3 complex, subunit 3	hsa05100 Bacterial invasion of epithelial cells - Homo sapiens (human); hsa05132 Salmonella infection - Homo sapiens (human); hsa04666 Fc gamma R-mediated phagocytosis - Homo sapiens (human); hsa04144 Endocytosis - Homo sapiens (human); hsa05130 Pathogenic Escherichia coli infection - Homo sapiens (human); hsa05131 Shigellosis - Homo sapiens (human); hsa04810 Regulation of actin cytoskeleton - Ho…
O15145	56	1.76658	K	Actin-related protein 2/3 complex subunit 3	ARPC3	1	4.03e-05	79.659	ANVFFK(1)NYEIK	3	-3.2074	1	0.676	1.358	0.977	1.111	0.691914	1.22232	cytoplasm	single organism signaling; regulation of actin filament polymerization; Arp2/3 complex-mediated actin nucleation; regulation of biological quality; positive regulation of protein polymerization; cell surface receptor signaling pathway; Fc-gamma receptor signaling pathway; single-organism process; cellular response to growth factor stimulus; regulation of actin filament length; establishment of lo…	membrane; extracellular region part; cell junction; vesicle; cytoplasm; macromolecular complex; supramolecular fiber; growth cone; intracellular part; supramolecular complex; cell; organelle part; non-membrane-bounded organelle; extracellular exosome; cytoskeleton; Arp2/3 protein complex; focal adhesion; cell part; intracellular; lamellipodium; adherens junction; extracellular vesicle; neuron pro…	actin binding; protein binding; cytoskeletal protein binding; structural constituent of cytoskeleton; structural molecule activity; binding;	K05756	ARPC3; actin related protein 2/3 complex, subunit 3	hsa05100 Bacterial invasion of epithelial cells - Homo sapiens (human); hsa05132 Salmonella infection - Homo sapiens (human); hsa04666 Fc gamma R-mediated phagocytosis - Homo sapiens (human); hsa04144 Endocytosis - Homo sapiens (human); hsa05130 Pathogenic Escherichia coli infection - Homo sapiens (human); hsa05131 Shigellosis - Homo sapiens (human); hsa04810 Regulation of actin cytoskeleton - Ho…
O15145	29	1.43103	K	Actin-related protein 2/3 complex subunit 3	ARPC3	1	0.000294567	93.096	SQFK(1)GPAPR	2	-1.5228	2	0.923	1.502	0.977	1.111	0.944729	1.35194	cytoplasm	single organism signaling; regulation of actin filament polymerization; Arp2/3 complex-mediated actin nucleation; regulation of biological quality; positive regulation of protein polymerization; cell surface receptor signaling pathway; Fc-gamma receptor signaling pathway; single-organism process; cellular response to growth factor stimulus; regulation of actin filament length; establishment of lo…	membrane; extracellular region part; cell junction; vesicle; cytoplasm; macromolecular complex; supramolecular fiber; growth cone; intracellular part; supramolecular complex; cell; organelle part; non-membrane-bounded organelle; extracellular exosome; cytoskeleton; Arp2/3 protein complex; focal adhesion; cell part; intracellular; lamellipodium; adherens junction; extracellular vesicle; neuron pro…	actin binding; protein binding; cytoskeletal protein binding; structural constituent of cytoskeleton; structural molecule activity; binding;	K05756	ARPC3; actin related protein 2/3 complex, subunit 3	hsa05100 Bacterial invasion of epithelial cells - Homo sapiens (human); hsa05132 Salmonella infection - Homo sapiens (human); hsa04666 Fc gamma R-mediated phagocytosis - Homo sapiens (human); hsa04144 Endocytosis - Homo sapiens (human); hsa05130 Pathogenic Escherichia coli infection - Homo sapiens (human); hsa05131 Shigellosis - Homo sapiens (human); hsa04810 Regulation of actin cytoskeleton - Ho…
O15511	72	2.00339	K	Actin-related protein 2/3 complex subunit 5	ARPC5	1	0.0397621	63.816	SQAVK(1)DR	2	0.12394	1	0.827	1.772	0.978	1.046	0.845603	1.69407	cytoplasm	single organism signaling; regulation of biological quality; leukocyte activation; cell surface receptor signaling pathway; brain development; regulation of actin filament length; actin cytoskeleton organization; regulation of cellular component size; regulation of cytoskeleton organization; orbitofrontal cortex development; single-organism transport; secretion; nervous system development; cellul…	secretory granule lumen; extracellular region part; cytoplasmic vesicle; cell junction; vesicle; cytoplasm; cytoplasmic vesicle part; macromolecular complex; growth cone; intracellular part; cell; ficolin-1-rich granule lumen; organelle part; non-membrane-bounded organelle; cytoskeleton; extracellular exosome; ficolin-1-rich granule; membrane-enclosed lumen; Arp2/3 protein complex; vesicle lumen;…	actin binding; protein binding; cytoskeletal protein binding; structural constituent of cytoskeleton; structural molecule activity; binding;	K05754	ARPC5; actin related protein 2/3 complex, subunit 5	hsa05100 Bacterial invasion of epithelial cells - Homo sapiens (human); hsa05132 Salmonella infection - Homo sapiens (human); hsa04666 Fc gamma R-mediated phagocytosis - Homo sapiens (human); hsa04144 Endocytosis - Homo sapiens (human); hsa05130 Pathogenic Escherichia coli infection - Homo sapiens (human); hsa05131 Shigellosis - Homo sapiens (human); hsa04810 Regulation of actin cytoskeleton - Ho…
O43707	592	1.27359	K	Alpha-actinin-4	ACTN4	1	0.00145192	59.227	EAILAIHK(1)EAQR	3	0.31558	1	1.081	1.516	0.959	1.056	1.12722	1.43561	cytoplasm	regulation of vesicle-mediated transport; cellular component biogenesis; single organism signaling; regulation of cell death; positive regulation of cell migration; positive regulation of NIK/NF-kappaB signaling; protein transport; positive regulation of pinocytosis; actin cytoskeleton organization; regulation of localization; positive regulation of molecular function; intracellular receptor sign…	cluster of actin-based cell projections; extracellular region part; cytoplasmic region; cytoplasm; cytoplasmic vesicle part; macromolecular complex; supramolecular complex; cell; I band; pseudopodium; organelle part; non-membrane-bounded organelle; extracellular exosome; nucleoplasm; focal adhesion; intracellular; secretory vesicle; neuron projection; cell-substrate junction; membrane-bounded org…	actin filament binding; protein N-terminus binding; chromatin DNA binding; receptor binding; double-stranded DNA binding; protein dimerization activity; integrin binding; protein binding; hormone receptor binding; chromatin binding; regulatory region DNA binding; heterocyclic compound binding; organic cyclic compound binding; retinoic acid receptor binding; identical protein binding; cytoskeletal…	K05699	ACTN1_4; actinin alpha 1/4	hsa05322 Systemic lupus erythematosus - Homo sapiens (human); hsa04530 Tight junction - Homo sapiens (human); hsa05146 Amoebiasis - Homo sapiens (human); hsa04810 Regulation of actin cytoskeleton - Homo sapiens (human); hsa05203 Viral carcinogenesis - Homo sapiens (human); hsa04670 Leukocyte transendothelial migration - Homo sapiens (human); hsa04510 Focal adhesion - Homo sapiens (human); hsa0452…	IPR014837; IPR002048; IPR001715; IPR011992;	EF-hand, Ca insensitive; EF-hand domain; Calponin homology domain; EF-hand domain pair;
O43707	437	1.39429	K	Alpha-actinin-4	ACTN4	1	0.0383871	50.966	EAMLK(1)HR	3	-0.10728	1	0.807	1.239	0.959	1.056	0.841502	1.1733	cytoplasm	regulation of vesicle-mediated transport; cellular component biogenesis; single organism signaling; regulation of cell death; positive regulation of cell migration; positive regulation of NIK/NF-kappaB signaling; protein transport; positive regulation of pinocytosis; actin cytoskeleton organization; regulation of localization; positive regulation of molecular function; intracellular receptor sign…	cluster of actin-based cell projections; extracellular region part; cytoplasmic region; cytoplasm; cytoplasmic vesicle part; macromolecular complex; supramolecular complex; cell; I band; pseudopodium; organelle part; non-membrane-bounded organelle; extracellular exosome; nucleoplasm; focal adhesion; intracellular; secretory vesicle; neuron projection; cell-substrate junction; membrane-bounded org…	actin filament binding; protein N-terminus binding; chromatin DNA binding; receptor binding; double-stranded DNA binding; protein dimerization activity; integrin binding; protein binding; hormone receptor binding; chromatin binding; regulatory region DNA binding; heterocyclic compound binding; organic cyclic compound binding; retinoic acid receptor binding; identical protein binding; cytoskeletal…	K05699	ACTN1_4; actinin alpha 1/4	hsa05322 Systemic lupus erythematosus - Homo sapiens (human); hsa04530 Tight junction - Homo sapiens (human); hsa05146 Amoebiasis - Homo sapiens (human); hsa04810 Regulation of actin cytoskeleton - Homo sapiens (human); hsa05203 Viral carcinogenesis - Homo sapiens (human); hsa04670 Leukocyte transendothelial migration - Homo sapiens (human); hsa04510 Focal adhesion - Homo sapiens (human); hsa0452…	IPR014837; IPR002048; IPR001715; IPR011992;	EF-hand, Ca insensitive; EF-hand domain; Calponin homology domain; EF-hand domain pair;
O43707	214	1.96551	K	Alpha-actinin-4	ACTN4	1	0.00102701	63.091	HRPELIEYDK(1)LR	3	0.087933	2	0.779	1.686	0.959	1.056	0.812304	1.59659	cytoplasm	regulation of vesicle-mediated transport; cellular component biogenesis; single organism signaling; regulation of cell death; positive regulation of cell migration; positive regulation of NIK/NF-kappaB signaling; protein transport; positive regulation of pinocytosis; actin cytoskeleton organization; regulation of localization; positive regulation of molecular function; intracellular receptor sign…	cluster of actin-based cell projections; extracellular region part; cytoplasmic region; cytoplasm; cytoplasmic vesicle part; macromolecular complex; supramolecular complex; cell; I band; pseudopodium; organelle part; non-membrane-bounded organelle; extracellular exosome; nucleoplasm; focal adhesion; intracellular; secretory vesicle; neuron projection; cell-substrate junction; membrane-bounded org…	actin filament binding; protein N-terminus binding; chromatin DNA binding; receptor binding; double-stranded DNA binding; protein dimerization activity; integrin binding; protein binding; hormone receptor binding; chromatin binding; regulatory region DNA binding; heterocyclic compound binding; organic cyclic compound binding; retinoic acid receptor binding; identical protein binding; cytoskeletal…	K05699	ACTN1_4; actinin alpha 1/4	hsa05322 Systemic lupus erythematosus - Homo sapiens (human); hsa04530 Tight junction - Homo sapiens (human); hsa05146 Amoebiasis - Homo sapiens (human); hsa04810 Regulation of actin cytoskeleton - Homo sapiens (human); hsa05203 Viral carcinogenesis - Homo sapiens (human); hsa04670 Leukocyte transendothelial migration - Homo sapiens (human); hsa04510 Focal adhesion - Homo sapiens (human); hsa0452…	IPR014837; IPR002048; IPR001715; IPR011992;	EF-hand, Ca insensitive; EF-hand domain; Calponin homology domain; EF-hand domain pair;
O43707	108	1.42816	K	Alpha-actinin-4	ACTN4	1	0.000136004	87.639	VHK(1)INNVNK	3	0.78722	1	0.847	1.332	0.959	1.056	0.883212	1.26136	cytoplasm	regulation of vesicle-mediated transport; cellular component biogenesis; single organism signaling; regulation of cell death; positive regulation of cell migration; positive regulation of NIK/NF-kappaB signaling; protein transport; positive regulation of pinocytosis; actin cytoskeleton organization; regulation of localization; positive regulation of molecular function; intracellular receptor sign…	cluster of actin-based cell projections; extracellular region part; cytoplasmic region; cytoplasm; cytoplasmic vesicle part; macromolecular complex; supramolecular complex; cell; I band; pseudopodium; organelle part; non-membrane-bounded organelle; extracellular exosome; nucleoplasm; focal adhesion; intracellular; secretory vesicle; neuron projection; cell-substrate junction; membrane-bounded org…	actin filament binding; protein N-terminus binding; chromatin DNA binding; receptor binding; double-stranded DNA binding; protein dimerization activity; integrin binding; protein binding; hormone receptor binding; chromatin binding; regulatory region DNA binding; heterocyclic compound binding; organic cyclic compound binding; retinoic acid receptor binding; identical protein binding; cytoskeletal…	K05699	ACTN1_4; actinin alpha 1/4	hsa05322 Systemic lupus erythematosus - Homo sapiens (human); hsa04530 Tight junction - Homo sapiens (human); hsa05146 Amoebiasis - Homo sapiens (human); hsa04810 Regulation of actin cytoskeleton - Homo sapiens (human); hsa05203 Viral carcinogenesis - Homo sapiens (human); hsa04670 Leukocyte transendothelial migration - Homo sapiens (human); hsa04510 Focal adhesion - Homo sapiens (human); hsa0452…	IPR014837; IPR002048; IPR001715; IPR011992;	EF-hand, Ca insensitive; EF-hand domain; Calponin homology domain; EF-hand domain pair;
O43707	122	0.815625	K	Alpha-actinin-4	ACTN4	1	1.38e-08	127.56	ALDFIASK(1)GVK	2	-1.1393	1	1.492	1.34	0.959	1.056	1.55579	1.26894	cytoplasm	regulation of vesicle-mediated transport; cellular component biogenesis; single organism signaling; regulation of cell death; positive regulation of cell migration; positive regulation of NIK/NF-kappaB signaling; protein transport; positive regulation of pinocytosis; actin cytoskeleton organization; regulation of localization; positive regulation of molecular function; intracellular receptor sign…	cluster of actin-based cell projections; extracellular region part; cytoplasmic region; cytoplasm; cytoplasmic vesicle part; macromolecular complex; supramolecular complex; cell; I band; pseudopodium; organelle part; non-membrane-bounded organelle; extracellular exosome; nucleoplasm; focal adhesion; intracellular; secretory vesicle; neuron projection; cell-substrate junction; membrane-bounded org…	actin filament binding; protein N-terminus binding; chromatin DNA binding; receptor binding; double-stranded DNA binding; protein dimerization activity; integrin binding; protein binding; hormone receptor binding; chromatin binding; regulatory region DNA binding; heterocyclic compound binding; organic cyclic compound binding; retinoic acid receptor binding; identical protein binding; cytoskeletal…	K05699	ACTN1_4; actinin alpha 1/4	hsa05322 Systemic lupus erythematosus - Homo sapiens (human); hsa04530 Tight junction - Homo sapiens (human); hsa05146 Amoebiasis - Homo sapiens (human); hsa04810 Regulation of actin cytoskeleton - Homo sapiens (human); hsa05203 Viral carcinogenesis - Homo sapiens (human); hsa04670 Leukocyte transendothelial migration - Homo sapiens (human); hsa04510 Focal adhesion - Homo sapiens (human); hsa0452…	IPR014837; IPR002048; IPR001715; IPR011992;	EF-hand, Ca insensitive; EF-hand domain; Calponin homology domain; EF-hand domain pair;
O60234	35	1.29708	K	Glia maturation factor gamma	GMFG	0.999942	2.74e-09	110.04	ETDNAAIIMK(1)VDKDR	3	0.037892	1	0.945	1.705	0.844	1.174	1.11967	1.4523	cytoplasm	regulation of actin filament polymerization; regulation of biological quality; leukocyte activation; negative regulation of cellular component organization; single-organism process; regulation of Arp2/3 complex-mediated actin nucleation; regulation of actin filament length; cellular metabolic process; negative regulation of protein modification process; phosphate-containing compound metabolic pro…	secretory granule lumen; intracellular organelle; intracellular vesicle; cytoplasmic vesicle; vesicle; cytoplasm; intracellular organelle part; cytoplasmic vesicle part; endomembrane system; intracellular part; cell; extracellular region; ficolin-1-rich granule lumen; organelle part; ficolin-1-rich granule; membrane-enclosed lumen; organelle; vesicle lumen; intracellular organelle lumen; cytoplas…	growth factor activity; receptor binding; Arp2/3 complex binding; macromolecular complex binding; protein kinase inhibitor activity; protein binding; protein kinase regulator activity; kinase regulator activity; enzyme inhibitor activity; molecular function regulator; cytoskeletal protein binding; enzyme regulator activity; kinase inhibitor activity; binding; actin binding; enzyme activator activ…				IPR029006; IPR002108;	ADF-H/Gelsolin-like domain; Actin-depolymerising factor homology domain;
O60610	559	1.74756	K	Protein diaphanous homolog 1	DIAPH1	1	0.0207123	66.351	ELEDAK(1)K	2	1.38	1	0.927	1.555	1.047	1.005	0.885387	1.54726	nucleus	cellular component biogenesis; regulation of biological quality; positive regulation of cell migration; leukocyte activation; positive regulation of locomotion; single-organism process; neurological system process; actin filament polymerization; establishment of localization; actin cytoskeleton organization; cellular component assembly; regulation of cell shape; macromolecular complex assembly; r…	membrane; organelle membrane; cytoplasmic vesicle; cell periphery; ruffle membrane; vesicle; cytoplasm; cytoplasmic vesicle part; intracellular part; cell; organelle part; non-membrane-bounded organelle; cytoskeleton; mitotic spindle; microtubule organizing center; plasma membrane region; microtubule cytoskeleton; leading edge membrane; intracellular; cell part; membrane part; whole membrane; sec…	small GTPase binding; organic cyclic compound binding; heterocyclic compound binding; Rho GTPase binding; RNA binding; cytoskeletal protein binding; Ras GTPase binding; receptor binding; binding; nucleic acid binding; actin binding; ion channel binding; protein binding; GTPase binding; enzyme binding;	K05740	DIAPH1; diaphanous 1	hsa04510 Focal adhesion - Homo sapiens (human); hsa04933 AGE-RAGE signaling pathway in diabetic complications - Homo sapiens (human); hsa05131 Shigellosis - Homo sapiens (human); hsa04810 Regulation of actin cytoskeleton - Homo sapiens (human);	IPR010473; IPR010472; IPR015425; IPR010465; IPR014767; IPR014768; IPR016024; IPR009408;	Formin, GTPase-binding domain; Formin, FH3 domain; Formin, FH2 domain; DRF autoregulatory; Diaphanous autoregulatory (DAD) domain; Rho GTPase-binding/formin homology 3 (GBD/FH3) domain; Armadillo-type fold; Formin Homology 1;
O60610	503	1.61868	K	Protein diaphanous homolog 1	DIAPH1	1	0.0101712	58.699	HELQVEMK(1)K	3	-1.2334	1	1.042	1.619	1.047	1.005	0.995224	1.61095	nucleus	cellular component biogenesis; regulation of biological quality; positive regulation of cell migration; leukocyte activation; positive regulation of locomotion; single-organism process; neurological system process; actin filament polymerization; establishment of localization; actin cytoskeleton organization; cellular component assembly; regulation of cell shape; macromolecular complex assembly; r…	membrane; organelle membrane; cytoplasmic vesicle; cell periphery; ruffle membrane; vesicle; cytoplasm; cytoplasmic vesicle part; intracellular part; cell; organelle part; non-membrane-bounded organelle; cytoskeleton; mitotic spindle; microtubule organizing center; plasma membrane region; microtubule cytoskeleton; leading edge membrane; intracellular; cell part; membrane part; whole membrane; sec…	small GTPase binding; organic cyclic compound binding; heterocyclic compound binding; Rho GTPase binding; RNA binding; cytoskeletal protein binding; Ras GTPase binding; receptor binding; binding; nucleic acid binding; actin binding; ion channel binding; protein binding; GTPase binding; enzyme binding;	K05740	DIAPH1; diaphanous 1	hsa04510 Focal adhesion - Homo sapiens (human); hsa04933 AGE-RAGE signaling pathway in diabetic complications - Homo sapiens (human); hsa05131 Shigellosis - Homo sapiens (human); hsa04810 Regulation of actin cytoskeleton - Homo sapiens (human);	IPR010473; IPR010472; IPR015425; IPR010465; IPR014767; IPR014768; IPR016024; IPR009408;	Formin, GTPase-binding domain; Formin, FH3 domain; Formin, FH2 domain; DRF autoregulatory; Diaphanous autoregulatory (DAD) domain; Rho GTPase-binding/formin homology 3 (GBD/FH3) domain; Armadillo-type fold; Formin Homology 1;
O60610	486	2.01181	K	Protein diaphanous homolog 1	DIAPH1	1	0.00555848	82.452	AAELEK(1)K	2	-0.37035	2	0.929	1.794	1.047	1.005	0.887297	1.78507	nucleus	cellular component biogenesis; regulation of biological quality; positive regulation of cell migration; leukocyte activation; positive regulation of locomotion; single-organism process; neurological system process; actin filament polymerization; establishment of localization; actin cytoskeleton organization; cellular component assembly; regulation of cell shape; macromolecular complex assembly; r…	membrane; organelle membrane; cytoplasmic vesicle; cell periphery; ruffle membrane; vesicle; cytoplasm; cytoplasmic vesicle part; intracellular part; cell; organelle part; non-membrane-bounded organelle; cytoskeleton; mitotic spindle; microtubule organizing center; plasma membrane region; microtubule cytoskeleton; leading edge membrane; intracellular; cell part; membrane part; whole membrane; sec…	small GTPase binding; organic cyclic compound binding; heterocyclic compound binding; Rho GTPase binding; RNA binding; cytoskeletal protein binding; Ras GTPase binding; receptor binding; binding; nucleic acid binding; actin binding; ion channel binding; protein binding; GTPase binding; enzyme binding;	K05740	DIAPH1; diaphanous 1	hsa04510 Focal adhesion - Homo sapiens (human); hsa04933 AGE-RAGE signaling pathway in diabetic complications - Homo sapiens (human); hsa05131 Shigellosis - Homo sapiens (human); hsa04810 Regulation of actin cytoskeleton - Homo sapiens (human);	IPR010473; IPR010472; IPR015425; IPR010465; IPR014767; IPR014768; IPR016024; IPR009408;	Formin, GTPase-binding domain; Formin, FH3 domain; Formin, FH2 domain; DRF autoregulatory; Diaphanous autoregulatory (DAD) domain; Rho GTPase-binding/formin homology 3 (GBD/FH3) domain; Armadillo-type fold; Formin Homology 1;
O60610	480	1.89816	K	Protein diaphanous homolog 1	DIAPH1	1	1.73e-06	105.65	SEAK(1)AAELEK	2	-0.18391	1	1.09	1.986	1.047	1.005	1.04107	1.97612	nucleus	cellular component biogenesis; regulation of biological quality; positive regulation of cell migration; leukocyte activation; positive regulation of locomotion; single-organism process; neurological system process; actin filament polymerization; establishment of localization; actin cytoskeleton organization; cellular component assembly; regulation of cell shape; macromolecular complex assembly; r…	membrane; organelle membrane; cytoplasmic vesicle; cell periphery; ruffle membrane; vesicle; cytoplasm; cytoplasmic vesicle part; intracellular part; cell; organelle part; non-membrane-bounded organelle; cytoskeleton; mitotic spindle; microtubule organizing center; plasma membrane region; microtubule cytoskeleton; leading edge membrane; intracellular; cell part; membrane part; whole membrane; sec…	small GTPase binding; organic cyclic compound binding; heterocyclic compound binding; Rho GTPase binding; RNA binding; cytoskeletal protein binding; Ras GTPase binding; receptor binding; binding; nucleic acid binding; actin binding; ion channel binding; protein binding; GTPase binding; enzyme binding;	K05740	DIAPH1; diaphanous 1	hsa04510 Focal adhesion - Homo sapiens (human); hsa04933 AGE-RAGE signaling pathway in diabetic complications - Homo sapiens (human); hsa05131 Shigellosis - Homo sapiens (human); hsa04810 Regulation of actin cytoskeleton - Homo sapiens (human);	IPR010473; IPR010472; IPR015425; IPR010465; IPR014767; IPR014768; IPR016024; IPR009408;	Formin, GTPase-binding domain; Formin, FH3 domain; Formin, FH2 domain; DRF autoregulatory; Diaphanous autoregulatory (DAD) domain; Rho GTPase-binding/formin homology 3 (GBD/FH3) domain; Armadillo-type fold; Formin Homology 1;
O60610	202	1.7087	K	Protein diaphanous homolog 1	DIAPH1	1	9.86e-10	109.79	LHDEK(1)EETAGSYDSR	3	-0.79443	1	1.031	1.691	1.047	1.005	0.984718	1.68259	nucleus	cellular component biogenesis; regulation of biological quality; positive regulation of cell migration; leukocyte activation; positive regulation of locomotion; single-organism process; neurological system process; actin filament polymerization; establishment of localization; actin cytoskeleton organization; cellular component assembly; regulation of cell shape; macromolecular complex assembly; r…	membrane; organelle membrane; cytoplasmic vesicle; cell periphery; ruffle membrane; vesicle; cytoplasm; cytoplasmic vesicle part; intracellular part; cell; organelle part; non-membrane-bounded organelle; cytoskeleton; mitotic spindle; microtubule organizing center; plasma membrane region; microtubule cytoskeleton; leading edge membrane; intracellular; cell part; membrane part; whole membrane; sec…	small GTPase binding; organic cyclic compound binding; heterocyclic compound binding; Rho GTPase binding; RNA binding; cytoskeletal protein binding; Ras GTPase binding; receptor binding; binding; nucleic acid binding; actin binding; ion channel binding; protein binding; GTPase binding; enzyme binding;	K05740	DIAPH1; diaphanous 1	hsa04510 Focal adhesion - Homo sapiens (human); hsa04933 AGE-RAGE signaling pathway in diabetic complications - Homo sapiens (human); hsa05131 Shigellosis - Homo sapiens (human); hsa04810 Regulation of actin cytoskeleton - Homo sapiens (human);	IPR010473; IPR010472; IPR015425; IPR010465; IPR014767; IPR014768; IPR016024; IPR009408;	Formin, GTPase-binding domain; Formin, FH3 domain; Formin, FH2 domain; DRF autoregulatory; Diaphanous autoregulatory (DAD) domain; Rho GTPase-binding/formin homology 3 (GBD/FH3) domain; Armadillo-type fold; Formin Homology 1;
O60610	214	1.81563	K	Protein diaphanous homolog 1	DIAPH1	1	0.0128503	58.917	NK(1)HEIIR	3	-0.11939	1	0.937	1.633	1.047	1.005	0.894938	1.62488	nucleus	cellular component biogenesis; regulation of biological quality; positive regulation of cell migration; leukocyte activation; positive regulation of locomotion; single-organism process; neurological system process; actin filament polymerization; establishment of localization; actin cytoskeleton organization; cellular component assembly; regulation of cell shape; macromolecular complex assembly; r…	membrane; organelle membrane; cytoplasmic vesicle; cell periphery; ruffle membrane; vesicle; cytoplasm; cytoplasmic vesicle part; intracellular part; cell; organelle part; non-membrane-bounded organelle; cytoskeleton; mitotic spindle; microtubule organizing center; plasma membrane region; microtubule cytoskeleton; leading edge membrane; intracellular; cell part; membrane part; whole membrane; sec…	small GTPase binding; organic cyclic compound binding; heterocyclic compound binding; Rho GTPase binding; RNA binding; cytoskeletal protein binding; Ras GTPase binding; receptor binding; binding; nucleic acid binding; actin binding; ion channel binding; protein binding; GTPase binding; enzyme binding;	K05740	DIAPH1; diaphanous 1	hsa04510 Focal adhesion - Homo sapiens (human); hsa04933 AGE-RAGE signaling pathway in diabetic complications - Homo sapiens (human); hsa05131 Shigellosis - Homo sapiens (human); hsa04810 Regulation of actin cytoskeleton - Homo sapiens (human);	IPR010473; IPR010472; IPR015425; IPR010465; IPR014767; IPR014768; IPR016024; IPR009408;	Formin, GTPase-binding domain; Formin, FH3 domain; Formin, FH2 domain; DRF autoregulatory; Diaphanous autoregulatory (DAD) domain; Rho GTPase-binding/formin homology 3 (GBD/FH3) domain; Armadillo-type fold; Formin Homology 1;
O60610	1083	1.32391	K	Protein diaphanous homolog 1	DIAPH1	0.750428	3.54e-06	90.718	DVQNFPAATDEK(0.75)DK(0.25)FVEK	3	0.70755	1	1.322	1.68	1.047	1.005	1.26266	1.67164	nucleus	cellular component biogenesis; regulation of biological quality; positive regulation of cell migration; leukocyte activation; positive regulation of locomotion; single-organism process; neurological system process; actin filament polymerization; establishment of localization; actin cytoskeleton organization; cellular component assembly; regulation of cell shape; macromolecular complex assembly; r…	membrane; organelle membrane; cytoplasmic vesicle; cell periphery; ruffle membrane; vesicle; cytoplasm; cytoplasmic vesicle part; intracellular part; cell; organelle part; non-membrane-bounded organelle; cytoskeleton; mitotic spindle; microtubule organizing center; plasma membrane region; microtubule cytoskeleton; leading edge membrane; intracellular; cell part; membrane part; whole membrane; sec…	small GTPase binding; organic cyclic compound binding; heterocyclic compound binding; Rho GTPase binding; RNA binding; cytoskeletal protein binding; Ras GTPase binding; receptor binding; binding; nucleic acid binding; actin binding; ion channel binding; protein binding; GTPase binding; enzyme binding;	K05740	DIAPH1; diaphanous 1	hsa04510 Focal adhesion - Homo sapiens (human); hsa04933 AGE-RAGE signaling pathway in diabetic complications - Homo sapiens (human); hsa05131 Shigellosis - Homo sapiens (human); hsa04810 Regulation of actin cytoskeleton - Homo sapiens (human);	IPR010473; IPR010472; IPR015425; IPR010465; IPR014767; IPR014768; IPR016024; IPR009408;	Formin, GTPase-binding domain; Formin, FH3 domain; Formin, FH2 domain; DRF autoregulatory; Diaphanous autoregulatory (DAD) domain; Rho GTPase-binding/formin homology 3 (GBD/FH3) domain; Armadillo-type fold; Formin Homology 1;
O75083	81	2.11932	K	WD repeat-containing protein 1	WDR1	1	0.00145691	59.579	YAPSGFYIASGDVSGK(1)LR	3	1.7312	1	0.776	1.467	1.102	0.983	0.704174	1.49237	cytoplasm	morphogenesis of a polarized epithelium; cellular component biogenesis; regulation of biological quality; regulation of gliogenesis; positive regulation of protein complex disassembly; establishment or maintenance of apical/basal cell polarity; cellular component morphogenesis; regulation of actin filament length; neurological system process; actin cytoskeleton organization; regulation of cell sh…	extracellular region part; cell cortex; cell periphery; cell junction; vesicle; cytoplasmic region; cytoplasm; cortical cytoskeleton; macromolecular complex; supramolecular fiber; cortical actin cytoskeleton; intracellular part; supramolecular complex; cell-cell junction; cell; organelle part; non-membrane-bounded organelle; extracellular exosome; cytoskeleton; myelin sheath; intracellular; cell …	actin filament binding; cytoskeletal protein binding; binding; macromolecular complex binding; actin binding; protein binding; protein complex binding;				IPR017986; IPR015943; IPR011045;	WD40-repeat-containing domain; WD40/YVTN repeat-like-containing domain; Nitrous oxide reductase, N-terminal;
O75083	182	1.38177	K	WD repeat-containing protein 1	WDR1	1	0.00180537	60.598	FK(1)FTIGDHSR	3	-0.62932	1	1.204	1.484	1.102	0.983	1.09256	1.50966	cytoplasm	morphogenesis of a polarized epithelium; cellular component biogenesis; regulation of biological quality; regulation of gliogenesis; positive regulation of protein complex disassembly; establishment or maintenance of apical/basal cell polarity; cellular component morphogenesis; regulation of actin filament length; neurological system process; actin cytoskeleton organization; regulation of cell sh…	extracellular region part; cell cortex; cell periphery; cell junction; vesicle; cytoplasmic region; cytoplasm; cortical cytoskeleton; macromolecular complex; supramolecular fiber; cortical actin cytoskeleton; intracellular part; supramolecular complex; cell-cell junction; cell; organelle part; non-membrane-bounded organelle; extracellular exosome; cytoskeleton; myelin sheath; intracellular; cell …	actin filament binding; cytoskeletal protein binding; binding; macromolecular complex binding; actin binding; protein binding; protein complex binding;				IPR017986; IPR015943; IPR011045;	WD40-repeat-containing domain; WD40/YVTN repeat-like-containing domain; Nitrous oxide reductase, N-terminal;
O75083	106	1.20131	K	WD repeat-containing protein 1	WDR1	1	1.89e-06	94.717	IK(1)DIAWTEDSK	2	-1.1306	2	1.369	1.467	1.102	0.983	1.24229	1.49237	cytoplasm	morphogenesis of a polarized epithelium; cellular component biogenesis; regulation of biological quality; regulation of gliogenesis; positive regulation of protein complex disassembly; establishment or maintenance of apical/basal cell polarity; cellular component morphogenesis; regulation of actin filament length; neurological system process; actin cytoskeleton organization; regulation of cell sh…	extracellular region part; cell cortex; cell periphery; cell junction; vesicle; cytoplasmic region; cytoplasm; cortical cytoskeleton; macromolecular complex; supramolecular fiber; cortical actin cytoskeleton; intracellular part; supramolecular complex; cell-cell junction; cell; organelle part; non-membrane-bounded organelle; extracellular exosome; cytoskeleton; myelin sheath; intracellular; cell …	actin filament binding; cytoskeletal protein binding; binding; macromolecular complex binding; actin binding; protein binding; protein complex binding;				IPR017986; IPR015943; IPR011045;	WD40-repeat-containing domain; WD40/YVTN repeat-like-containing domain; Nitrous oxide reductase, N-terminal;
O75083	484	1.43068	K	WD repeat-containing protein 1	WDR1	1	0.000947747	81.625	DEGK(1)LLEAK	2	0.19572	1	0.945	1.206	1.102	0.983	0.857532	1.22686	cytoplasm	morphogenesis of a polarized epithelium; cellular component biogenesis; regulation of biological quality; regulation of gliogenesis; positive regulation of protein complex disassembly; establishment or maintenance of apical/basal cell polarity; cellular component morphogenesis; regulation of actin filament length; neurological system process; actin cytoskeleton organization; regulation of cell sh…	extracellular region part; cell cortex; cell periphery; cell junction; vesicle; cytoplasmic region; cytoplasm; cortical cytoskeleton; macromolecular complex; supramolecular fiber; cortical actin cytoskeleton; intracellular part; supramolecular complex; cell-cell junction; cell; organelle part; non-membrane-bounded organelle; extracellular exosome; cytoskeleton; myelin sheath; intracellular; cell …	actin filament binding; cytoskeletal protein binding; binding; macromolecular complex binding; actin binding; protein binding; protein complex binding;				IPR017986; IPR015943; IPR011045;	WD40-repeat-containing domain; WD40/YVTN repeat-like-containing domain; Nitrous oxide reductase, N-terminal;
O75083	569	1.47498	K	WD repeat-containing protein 1	WDR1	1	0.00183909	99.815	VK(1)IQDAHR	3	0.60063	2	1.21	1.592	1.102	0.983	1.098	1.61953	cytoplasm	morphogenesis of a polarized epithelium; cellular component biogenesis; regulation of biological quality; regulation of gliogenesis; positive regulation of protein complex disassembly; establishment or maintenance of apical/basal cell polarity; cellular component morphogenesis; regulation of actin filament length; neurological system process; actin cytoskeleton organization; regulation of cell sh…	extracellular region part; cell cortex; cell periphery; cell junction; vesicle; cytoplasmic region; cytoplasm; cortical cytoskeleton; macromolecular complex; supramolecular fiber; cortical actin cytoskeleton; intracellular part; supramolecular complex; cell-cell junction; cell; organelle part; non-membrane-bounded organelle; extracellular exosome; cytoskeleton; myelin sheath; intracellular; cell …	actin filament binding; cytoskeletal protein binding; binding; macromolecular complex binding; actin binding; protein binding; protein complex binding;				IPR017986; IPR015943; IPR011045;	WD40-repeat-containing domain; WD40/YVTN repeat-like-containing domain; Nitrous oxide reductase, N-terminal;
O75083	480	1.29574	K	WD repeat-containing protein 1	WDR1	1	1.67e-27	170.18	LYSILGTTLK(1)DEGK	3	-0.8673	1	1.245	1.439	1.102	0.983	1.12976	1.46389	cytoplasm	morphogenesis of a polarized epithelium; cellular component biogenesis; regulation of biological quality; regulation of gliogenesis; positive regulation of protein complex disassembly; establishment or maintenance of apical/basal cell polarity; cellular component morphogenesis; regulation of actin filament length; neurological system process; actin cytoskeleton organization; regulation of cell sh…	extracellular region part; cell cortex; cell periphery; cell junction; vesicle; cytoplasmic region; cytoplasm; cortical cytoskeleton; macromolecular complex; supramolecular fiber; cortical actin cytoskeleton; intracellular part; supramolecular complex; cell-cell junction; cell; organelle part; non-membrane-bounded organelle; extracellular exosome; cytoskeleton; myelin sheath; intracellular; cell …	actin filament binding; cytoskeletal protein binding; binding; macromolecular complex binding; actin binding; protein binding; protein complex binding;				IPR017986; IPR015943; IPR011045;	WD40-repeat-containing domain; WD40/YVTN repeat-like-containing domain; Nitrous oxide reductase, N-terminal;
O75083	115	1.228	K	WD repeat-containing protein 1	WDR1	1	0.000643285	71.896	DIAWTEDSK(1)R	2	0.28573	1	1.237	1.355	1.102	0.983	1.1225	1.37843	cytoplasm	morphogenesis of a polarized epithelium; cellular component biogenesis; regulation of biological quality; regulation of gliogenesis; positive regulation of protein complex disassembly; establishment or maintenance of apical/basal cell polarity; cellular component morphogenesis; regulation of actin filament length; neurological system process; actin cytoskeleton organization; regulation of cell sh…	extracellular region part; cell cortex; cell periphery; cell junction; vesicle; cytoplasmic region; cytoplasm; cortical cytoskeleton; macromolecular complex; supramolecular fiber; cortical actin cytoskeleton; intracellular part; supramolecular complex; cell-cell junction; cell; organelle part; non-membrane-bounded organelle; extracellular exosome; cytoskeleton; myelin sheath; intracellular; cell …	actin filament binding; cytoskeletal protein binding; binding; macromolecular complex binding; actin binding; protein binding; protein complex binding;				IPR017986; IPR015943; IPR011045;	WD40-repeat-containing domain; WD40/YVTN repeat-like-containing domain; Nitrous oxide reductase, N-terminal;
O75116	709	1.57238	K	Rho-associated protein kinase 2	ROCK2	1	1.01e-36	172.93	VIQQSLEQEEAEHK(1)ATK	3	1.0803	1	1.096	1.331	1.186	0.916	0.924115	1.45306	nucleus	single organism signaling; viral genome replication; positive regulation of cell migration; positive regulation of cellular protein metabolic process; cell surface receptor signaling pathway; establishment of protein localization to plasma membrane; regulation of cell cycle process; cellular metabolic process; regulation of endothelial cell migration; actin cytoskeleton organization; metabolic pr…	intracellular organelle; membrane; intracellular non-membrane-bounded organelle; cell periphery; cytoskeletal part; intracellular organelle part; cytoplasm; macromolecular complex; intracellular part; cytosol; cell; organelle part; cytoplasmic ribonucleoprotein granule; plasma membrane; non-membrane-bounded organelle; intracellular membrane-bounded organelle; cytoskeleton; organelle; nucleus; mic…	nucleoside phosphate binding; phosphotransferase activity, alcohol group as acceptor; protein binding; protein kinase activity; heterocyclic compound binding; organic cyclic compound binding; kinase activity; ribonucleotide binding; catalytic activity; Ras GTPase binding; binding; purine ribonucleoside binding; cation binding; anion binding; adenyl ribonucleotide binding; adenyl nucleotide bindin…	K17388	ROCK2; Rho-associated protein kinase 2 [EC:2.7.11.1]	hsa04921 Oxytocin signaling pathway - Homo sapiens (human); hsa05132 Salmonella infection - Homo sapiens (human); hsa04530 Tight junction - Homo sapiens (human); hsa05130 Pathogenic Escherichia coli infection - Homo sapiens (human); hsa04022 cGMP-PKG signaling pathway - Homo sapiens (human); hsa04270 Vascular smooth muscle contraction - Homo sapiens (human); hsa04024 cAMP signaling pathway - Homo…	IPR002219; IPR015008; IPR000719; IPR011993; IPR011009; IPR000961; IPR001849;	Protein kinase C-like, phorbol ester/diacylglycerol-binding domain; Rho binding domain; Protein kinase domain; PH domain-like; Protein kinase-like domain; AGC-kinase, C-terminal; Pleckstrin homology domain;
O75116	782	1.54102	K	Rho-associated protein kinase 2	ROCK2	1	0.00226709	67.252	QK(1)DVLNEDVR	2	-2.3067	1	1.183	1.408	1.186	0.916	0.99747	1.53712	nucleus	single organism signaling; viral genome replication; positive regulation of cell migration; positive regulation of cellular protein metabolic process; cell surface receptor signaling pathway; establishment of protein localization to plasma membrane; regulation of cell cycle process; cellular metabolic process; regulation of endothelial cell migration; actin cytoskeleton organization; metabolic pr…	intracellular organelle; membrane; intracellular non-membrane-bounded organelle; cell periphery; cytoskeletal part; intracellular organelle part; cytoplasm; macromolecular complex; intracellular part; cytosol; cell; organelle part; cytoplasmic ribonucleoprotein granule; plasma membrane; non-membrane-bounded organelle; intracellular membrane-bounded organelle; cytoskeleton; organelle; nucleus; mic…	nucleoside phosphate binding; phosphotransferase activity, alcohol group as acceptor; protein binding; protein kinase activity; heterocyclic compound binding; organic cyclic compound binding; kinase activity; ribonucleotide binding; catalytic activity; Ras GTPase binding; binding; purine ribonucleoside binding; cation binding; anion binding; adenyl ribonucleotide binding; adenyl nucleotide bindin…	K17388	ROCK2; Rho-associated protein kinase 2 [EC:2.7.11.1]	hsa04921 Oxytocin signaling pathway - Homo sapiens (human); hsa05132 Salmonella infection - Homo sapiens (human); hsa04530 Tight junction - Homo sapiens (human); hsa05130 Pathogenic Escherichia coli infection - Homo sapiens (human); hsa04022 cGMP-PKG signaling pathway - Homo sapiens (human); hsa04270 Vascular smooth muscle contraction - Homo sapiens (human); hsa04024 cAMP signaling pathway - Homo…	IPR002219; IPR015008; IPR000719; IPR011993; IPR011009; IPR000961; IPR001849;	Protein kinase C-like, phorbol ester/diacylglycerol-binding domain; Rho binding domain; Protein kinase domain; PH domain-like; Protein kinase-like domain; AGC-kinase, C-terminal; Pleckstrin homology domain;
O75116	958	1.84215	K	Rho-associated protein kinase 2	ROCK2	1	0.00305082	69.812	HK(1)QELTEK	3	1.8499	1	1.133	1.612	1.186	0.916	0.955312	1.75983	nucleus	single organism signaling; viral genome replication; positive regulation of cell migration; positive regulation of cellular protein metabolic process; cell surface receptor signaling pathway; establishment of protein localization to plasma membrane; regulation of cell cycle process; cellular metabolic process; regulation of endothelial cell migration; actin cytoskeleton organization; metabolic pr…	intracellular organelle; membrane; intracellular non-membrane-bounded organelle; cell periphery; cytoskeletal part; intracellular organelle part; cytoplasm; macromolecular complex; intracellular part; cytosol; cell; organelle part; cytoplasmic ribonucleoprotein granule; plasma membrane; non-membrane-bounded organelle; intracellular membrane-bounded organelle; cytoskeleton; organelle; nucleus; mic…	nucleoside phosphate binding; phosphotransferase activity, alcohol group as acceptor; protein binding; protein kinase activity; heterocyclic compound binding; organic cyclic compound binding; kinase activity; ribonucleotide binding; catalytic activity; Ras GTPase binding; binding; purine ribonucleoside binding; cation binding; anion binding; adenyl ribonucleotide binding; adenyl nucleotide bindin…	K17388	ROCK2; Rho-associated protein kinase 2 [EC:2.7.11.1]	hsa04921 Oxytocin signaling pathway - Homo sapiens (human); hsa05132 Salmonella infection - Homo sapiens (human); hsa04530 Tight junction - Homo sapiens (human); hsa05130 Pathogenic Escherichia coli infection - Homo sapiens (human); hsa04022 cGMP-PKG signaling pathway - Homo sapiens (human); hsa04270 Vascular smooth muscle contraction - Homo sapiens (human); hsa04024 cAMP signaling pathway - Homo…	IPR002219; IPR015008; IPR000719; IPR011993; IPR011009; IPR000961; IPR001849;	Protein kinase C-like, phorbol ester/diacylglycerol-binding domain; Rho binding domain; Protein kinase domain; PH domain-like; Protein kinase-like domain; AGC-kinase, C-terminal; Pleckstrin homology domain;
O75116	964	1.7183	K	Rho-associated protein kinase 2	ROCK2	0.977447	0.000686902	57.484	HK(0.023)QELTEK(0.977)DATIASLEETNR	4	-1.1931	1	0.966	1.282	1.186	0.916	0.814503	1.39956	nucleus	single organism signaling; viral genome replication; positive regulation of cell migration; positive regulation of cellular protein metabolic process; cell surface receptor signaling pathway; establishment of protein localization to plasma membrane; regulation of cell cycle process; cellular metabolic process; regulation of endothelial cell migration; actin cytoskeleton organization; metabolic pr…	intracellular organelle; membrane; intracellular non-membrane-bounded organelle; cell periphery; cytoskeletal part; intracellular organelle part; cytoplasm; macromolecular complex; intracellular part; cytosol; cell; organelle part; cytoplasmic ribonucleoprotein granule; plasma membrane; non-membrane-bounded organelle; intracellular membrane-bounded organelle; cytoskeleton; organelle; nucleus; mic…	nucleoside phosphate binding; phosphotransferase activity, alcohol group as acceptor; protein binding; protein kinase activity; heterocyclic compound binding; organic cyclic compound binding; kinase activity; ribonucleotide binding; catalytic activity; Ras GTPase binding; binding; purine ribonucleoside binding; cation binding; anion binding; adenyl ribonucleotide binding; adenyl nucleotide bindin…	K17388	ROCK2; Rho-associated protein kinase 2 [EC:2.7.11.1]	hsa04921 Oxytocin signaling pathway - Homo sapiens (human); hsa05132 Salmonella infection - Homo sapiens (human); hsa04530 Tight junction - Homo sapiens (human); hsa05130 Pathogenic Escherichia coli infection - Homo sapiens (human); hsa04022 cGMP-PKG signaling pathway - Homo sapiens (human); hsa04270 Vascular smooth muscle contraction - Homo sapiens (human); hsa04024 cAMP signaling pathway - Homo…	IPR002219; IPR015008; IPR000719; IPR011993; IPR011009; IPR000961; IPR001849;	Protein kinase C-like, phorbol ester/diacylglycerol-binding domain; Rho binding domain; Protein kinase domain; PH domain-like; Protein kinase-like domain; AGC-kinase, C-terminal; Pleckstrin homology domain;
O75116	525	2.09669	K	Rho-associated protein kinase 2	ROCK2	0.999923	0.0163826	43.308	KADHEADK(1)K	4	-0.54966	1	0.888	1.438	1.186	0.916	0.748735	1.56987	nucleus	single organism signaling; viral genome replication; positive regulation of cell migration; positive regulation of cellular protein metabolic process; cell surface receptor signaling pathway; establishment of protein localization to plasma membrane; regulation of cell cycle process; cellular metabolic process; regulation of endothelial cell migration; actin cytoskeleton organization; metabolic pr…	intracellular organelle; membrane; intracellular non-membrane-bounded organelle; cell periphery; cytoskeletal part; intracellular organelle part; cytoplasm; macromolecular complex; intracellular part; cytosol; cell; organelle part; cytoplasmic ribonucleoprotein granule; plasma membrane; non-membrane-bounded organelle; intracellular membrane-bounded organelle; cytoskeleton; organelle; nucleus; mic…	nucleoside phosphate binding; phosphotransferase activity, alcohol group as acceptor; protein binding; protein kinase activity; heterocyclic compound binding; organic cyclic compound binding; kinase activity; ribonucleotide binding; catalytic activity; Ras GTPase binding; binding; purine ribonucleoside binding; cation binding; anion binding; adenyl ribonucleotide binding; adenyl nucleotide bindin…	K17388	ROCK2; Rho-associated protein kinase 2 [EC:2.7.11.1]	hsa04921 Oxytocin signaling pathway - Homo sapiens (human); hsa05132 Salmonella infection - Homo sapiens (human); hsa04530 Tight junction - Homo sapiens (human); hsa05130 Pathogenic Escherichia coli infection - Homo sapiens (human); hsa04022 cGMP-PKG signaling pathway - Homo sapiens (human); hsa04270 Vascular smooth muscle contraction - Homo sapiens (human); hsa04024 cAMP signaling pathway - Homo…	IPR002219; IPR015008; IPR000719; IPR011993; IPR011009; IPR000961; IPR001849;	Protein kinase C-like, phorbol ester/diacylglycerol-binding domain; Rho binding domain; Protein kinase domain; PH domain-like; Protein kinase-like domain; AGC-kinase, C-terminal; Pleckstrin homology domain;
O75116	901	1.75549	K	Rho-associated protein kinase 2	ROCK2	1	0.0347654	53.751	K(1)QELQDER	2	-0.057169	1	1.155	1.566	1.186	0.916	0.973862	1.70961	nucleus	single organism signaling; viral genome replication; positive regulation of cell migration; positive regulation of cellular protein metabolic process; cell surface receptor signaling pathway; establishment of protein localization to plasma membrane; regulation of cell cycle process; cellular metabolic process; regulation of endothelial cell migration; actin cytoskeleton organization; metabolic pr…	intracellular organelle; membrane; intracellular non-membrane-bounded organelle; cell periphery; cytoskeletal part; intracellular organelle part; cytoplasm; macromolecular complex; intracellular part; cytosol; cell; organelle part; cytoplasmic ribonucleoprotein granule; plasma membrane; non-membrane-bounded organelle; intracellular membrane-bounded organelle; cytoskeleton; organelle; nucleus; mic…	nucleoside phosphate binding; phosphotransferase activity, alcohol group as acceptor; protein binding; protein kinase activity; heterocyclic compound binding; organic cyclic compound binding; kinase activity; ribonucleotide binding; catalytic activity; Ras GTPase binding; binding; purine ribonucleoside binding; cation binding; anion binding; adenyl ribonucleotide binding; adenyl nucleotide bindin…	K17388	ROCK2; Rho-associated protein kinase 2 [EC:2.7.11.1]	hsa04921 Oxytocin signaling pathway - Homo sapiens (human); hsa05132 Salmonella infection - Homo sapiens (human); hsa04530 Tight junction - Homo sapiens (human); hsa05130 Pathogenic Escherichia coli infection - Homo sapiens (human); hsa04022 cGMP-PKG signaling pathway - Homo sapiens (human); hsa04270 Vascular smooth muscle contraction - Homo sapiens (human); hsa04024 cAMP signaling pathway - Homo…	IPR002219; IPR015008; IPR000719; IPR011993; IPR011009; IPR000961; IPR001849;	Protein kinase C-like, phorbol ester/diacylglycerol-binding domain; Rho binding domain; Protein kinase domain; PH domain-like; Protein kinase-like domain; AGC-kinase, C-terminal; Pleckstrin homology domain;
O75347	23	2.11694	K	Tubulin-specific chaperone A	TBCA	1	0.00623414	93.649	EK(1)VMYEK	2	-1.1394	1	0.555	1.469	0.791	0.989	0.701643	1.48534	mitochondria	cellular component biogenesis; cellular component organization; cellular macromolecular complex assembly; protein complex subunit organization; tubulin complex assembly; macromolecular complex subunit organization; protein folding; cellular component assembly; macromolecular complex assembly; protein complex biogenesis; cellular process; protein complex assembly; post-chaperonin tubulin folding p…	intracellular organelle; polymeric cytoskeletal fiber; extracellular region part; microtubule; intracellular non-membrane-bounded organelle; cytoskeletal part; cytoplasm; intracellular organelle part; vesicle; nuclear lumen; supramolecular fiber; intracellular part; nucleolus; supramolecular complex; cell; extracellular region; organelle part; supramolecular polymer; non-membrane-bounded organell…	organic cyclic compound binding; heterocyclic compound binding; RNA binding; cytoskeletal protein binding; chaperone binding; binding; nucleic acid binding; tubulin binding; beta-tubulin binding; protein binding;	K17292
O75390	327	1.50355	K	"Citrate synthase, mitochondrial"	CS	1	0.0148139	68.371	DVSDEK(1)LR	2	-0.3927	1	1.054	1.481	1.054	0.985	1	1.50355	mitochondria	tricarboxylic acid metabolic process; oxidation-reduction process; small molecule metabolic process; tricarboxylic acid cycle; single-organism cellular process; single-organism process; carbohydrate metabolic process; primary metabolic process; cellular respiration; cellular metabolic process; organic substance metabolic process; citrate metabolic process; metabolic process; generation of precurs…	mitochondrial matrix; intracellular organelle; extracellular region part; mitochondrial part; cytoplasm; intracellular organelle part; vesicle; intracellular part; cell; extracellular region; organelle part; mitochondrion; intracellular membrane-bounded organelle; membrane-enclosed lumen; organelle; extracellular exosome; nucleus; intracellular organelle lumen; intracellular; cell part; extracell…	citrate synthase activity; organic cyclic compound binding; heterocyclic compound binding; RNA binding; transferase activity, transferring acyl groups; transferase activity, transferring acyl groups, acyl groups converted into alkyl on transfer; catalytic activity; binding; nucleic acid binding; transferase activity; citrate (Si)-synthase activity;	K01647	CS; citrate synthase [EC:2.3.3.1]	hsa01210 2-Oxocarboxylic acid metabolism - Homo sapiens (human); hsa01100 Metabolic pathways - Homo sapiens (human); hsa00020 Citrate cycle (TCA cycle) - Homo sapiens (human); hsa01230 Biosynthesis of amino acids - Homo sapiens (human); hsa01200 Carbon metabolism - Homo sapiens (human); hsa00630 Glyoxylate and dicarboxylate metabolism - Homo sapiens (human);	IPR016142;	Citrate synthase-like, large alpha subdomain;
O75822	166	1.43759	K	Eukaryotic translation initiation factor 3 subunit J	EIF3J	1	0.0253063	63.816	DK(1)ITQYEK	2	0.40859	1	1.037	1.546	0.81	0.84	1.28025	1.84048	nucleus	peptide metabolic process; peptide biosynthetic process; cellular protein metabolic process; nitrogen compound metabolic process; biosynthetic process; cellular amide metabolic process; primary metabolic process; organonitrogen compound biosynthetic process; cellular metabolic process; organic substance biosynthetic process; cellular biosynthetic process; organic substance metabolic process; meta…	cell part; intracellular; cytoplasm; macromolecular complex; intracellular part; protein complex; cytosol; cell; eukaryotic translation initiation factor 3 complex; cytoplasmic part;	organic cyclic compound binding; heterocyclic compound binding; RNA binding; translation factor activity, RNA binding; binding; nucleic acid binding; translation initiation factor activity; protein binding;	K03245	EIF3J; translation initiation factor 3 subunit J	hsa03013 RNA transport - Homo sapiens (human);	IPR023194;	Eukaryotic translation initiation factor 3-like domain;
O94905	205	1.36181	K	Erlin-2	ERLIN2	1	9.84e-05	83.137	VVEK(1)EAETER	2	0.56437	1	1.129	1.694	0.943	1.039	1.19724	1.63041	extracellular	single organism signaling; alcohol metabolic process; positive regulation of biosynthetic process; peptidyl-tyrosine modification; ERAD pathway; regulation of lipid metabolic process; cellular metabolic process; metabolic process; negative regulation of alcohol biosynthetic process; regulation of cholesterol metabolic process; macromolecule metabolic process; protein metabolic process; cellular r…	membrane; nuclear outer membrane-endoplasmic reticulum membrane network; extracellular region part; endoplasmic reticulum; membrane microdomain; cell periphery; vesicle; cytoplasm; macromolecular complex; intrinsic component of membrane; intracellular part; cell; organelle part; extracellular exosome; membrane part; intracellular; cell part; whole membrane; membrane region; extracellular vesicle;…	cholesterol binding; sterol binding; phosphotransferase activity, alcohol group as acceptor; ubiquitin protein ligase binding; protein tyrosine kinase activity; protein binding; protein kinase activity; steroid binding; organic cyclic compound binding; kinase activity; catalytic activity; alcohol binding; binding; lipid binding; ubiquitin-like protein ligase binding; transferase activity; enzyme …				IPR001107;	Band 7 domain;
O95197	1018	1.32029	K	Reticulon-3	RTN3	1	9.9723e-05	106.4	SIVEK(1)IQAK	2	1.4663	1	1.031	1.619	0.998	1.187	1.03307	1.36394	plasma membrane	cellular component biogenesis; cellular component organization; endomembrane system organization; endoplasmic reticulum tubular network formation; vesicle-mediated transport; endoplasmic reticulum tubular network organization; single-organism cellular process; single-organism process; symbiosis, encompassing mutualism through parasitism; multi-organism cellular process; multi-organism process; es…	membrane; nuclear outer membrane-endoplasmic reticulum membrane network; extracellular space; endoplasmic reticulum; extracellular region part; organelle membrane; cell periphery; cytoplasm; vesicle; intrinsic component of membrane; intracellular part; cell; organelle part; extracellular exosome; membrane part; intracellular; cell part; extracellular vesicle; Golgi apparatus part; membrane-bounde…	protein binding; binding;	K20723	RTN3; reticulon-3	hsa05010 Alzheimer's disease - Homo sapiens (human);	IPR003388;	Reticulon;
O95782	905	1.68243	K	AP-2 complex subunit alpha-1	AP2A1	1	0.00777931	42.317	ANHPMDAEVTK(1)AK	3	-1.9593	1	0.88	1.494	0.99	0.999	0.888889	1.4955	cytoplasm	single organism signaling; regulation of polysaccharide biosynthetic process; cell surface receptor signaling pathway; single-organism process; regulation of defense response; protein transport; establishment of localization; non-canonical Wnt signaling pathway; negative regulation of hyaluronan biosynthetic process; regulation of morphogenesis of an epithelium; signal transduction; establishment…	membrane; AP-type membrane coat adaptor complex; clathrin-coated endocytic vesicle; organelle membrane; cytoplasm; cytoplasmic vesicle part; macromolecular complex; endolysosome; actin-based cell projection; cell; organelle part; lysosomal membrane; plasma membrane region; clathrin-coated vesicle; intracellular; lysosome; membrane region; filopodium; trans-Golgi network transport vesicle membrane…	protein transporter activity; binding; macromolecular complex binding; protein kinase binding; substrate-specific transporter activity; protein binding; protein C-terminus binding; kinase binding; enzyme binding; protein complex binding; transporter activity;	K11824	AP2A; AP-2 complex subunit alpha	hsa05016 Huntington's disease - Homo sapiens (human); hsa04144 Endocytosis - Homo sapiens (human); hsa04961 Endocrine and other factor-regulated calcium reabsorption - Homo sapiens (human); hsa04721 Synaptic vesicle cycle - Homo sapiens (human);	IPR008152; IPR011989; IPR013038; IPR002553; IPR003164; IPR016024; IPR015873; IPR009028; IPR013041;	Clathrin adaptor, alpha/beta/gamma-adaptin, appendage, Ig-like subdomain; Armadillo-like helical; Clathrin adaptor, alpha-adaptin, appendage, Ig-like subdomain; Clathrin/coatomer adaptor, adaptin-like, N-terminal; Clathrin adaptor, alpha-adaptin, appendage, C-terminal subdomain; Armadillo-type fold; Clathrin alpha-adaptin/coatomer adaptor, appendage, C-terminal subdomain; Coatomer/calthrin adapto…
P00338	232	1.26251	K	L-lactate dehydrogenase A chain	LDHA	1	7.53e-06	91.355	EVHK(1)QVVESAYEVIK	3	1.209	1	1.035	1.617	0.918	1.136	1.12745	1.42342	cytoplasm	post-embryonic animal organ development; regulation of cell death; nucleoside metabolic process; nucleoside diphosphate phosphorylation; pyridine nucleotide metabolic process; glycolytic process; brain development; response to organophosphorus; ribonucleoside diphosphate metabolic process; response to glucose; cellular metabolic process; neural nucleus development; response to external stimulus; …	intracellular organelle; membrane; extracellular region part; vesicle; cytoplasm; intracellular part; cytosol; cell; extracellular region; intracellular membrane-bounded organelle; organelle; extracellular exosome; nucleus; intracellular; cell part; extracellular vesicle; membrane-bounded organelle; extracellular organelle; cytoplasmic part;	nucleoside phosphate binding; protein binding; nucleotide binding; kinase binding; cofactor binding; oxidoreductase activity; oxidoreductase activity, acting on CH-OH group of donors; heterocyclic compound binding; organic cyclic compound binding; oxidoreductase activity, acting on the CH-OH group of donors, NAD or NADP as acceptor; cell adhesion molecule binding; identical protein binding; catal…	K00016	LDH; L-lactate dehydrogenase [EC:1.1.1.27]	hsa00640 Propanoate metabolism - Homo sapiens (human); hsa00620 Pyruvate metabolism - Homo sapiens (human); hsa04066 HIF-1 signaling pathway - Homo sapiens (human); hsa01100 Metabolic pathways - Homo sapiens (human); hsa00270 Cysteine and methionine metabolism - Homo sapiens (human); hsa04922 Glucagon signaling pathway - Homo sapiens (human); hsa05230 Central carbon metabolism in cancer - Homo sa…	IPR022383; IPR016040; IPR001236; IPR015955;	Lactate/malate dehydrogenase, C-terminal; NAD(P)-binding domain; Lactate/malate dehydrogenase, N-terminal; Lactate dehydrogenase/glycoside hydrolase, family 4, C-terminal;
P00441	123	1.22007	K	Superoxide dismutase [Cu-Zn]	SOD1	1	1.08e-09	109	TLVVHEK(1)ADDLGK	3	0.79372	1	1.117	1.249	0.922	0.845	1.2115	1.47811	cytoplasm	single organism signaling; regulation of leukocyte activation; regulation of cell death; gland development; ensheathment of neurons; reproductive process; response to antipsychotic drug; regulation of neuron apoptotic process; response to organophosphorus; cellular metabolic process; Schwann cell development; hair cell differentiation; removal of superoxide radicals; regulation of protein serine/…	dendrite; extracellular region part; cytoplasmic region; cytoplasm; cell projection cytoplasm; neuronal cell body; macromolecular complex; cell; organelle part; extracellular exosome; nucleoplasm; dendrite cytoplasm; myelin sheath; intracellular; secretory vesicle; lysosome; neuron projection; membrane-bounded organelle; neuron part; organelle lumen; lytic vacuole; mitochondrial matrix; cell proj…	superoxide dismutase activity; small GTPase binding; Rho GTPase binding; Rac GTPase binding; protein phosphatase binding; oxidoreductase activity, acting on superoxide radicals as acceptor; chaperone binding; ion binding; protein dimerization activity; antioxidant activity; protein binding; copper ion binding; zinc ion binding; oxidoreductase activity; identical protein binding; transition metal …	K04565	SOD1; superoxide dismutase, Cu-Zn family [EC:1.15.1.1]	hsa05016 Huntington's disease - Homo sapiens (human); hsa04213 Longevity regulating pathway - multiple species - Homo sapiens (human); hsa05014 Amyotrophic lateral sclerosis (ALS) - Homo sapiens (human); hsa05020 Prion diseases - Homo sapiens (human); hsa04146 Peroxisome - Homo sapiens (human);	IPR001424;	Superoxide dismutase, copper/zinc binding domain;
P00441	76	2.21853	K	Superoxide dismutase [Cu-Zn]	SOD1	1	0.0118951	47.561	HGGPK(1)DEER	3	-1.2331	1	0.842	1.712	0.922	0.845	0.913232	2.02604	cytoplasm	single organism signaling; regulation of leukocyte activation; regulation of cell death; gland development; ensheathment of neurons; reproductive process; response to antipsychotic drug; regulation of neuron apoptotic process; response to organophosphorus; cellular metabolic process; Schwann cell development; hair cell differentiation; removal of superoxide radicals; regulation of protein serine/…	dendrite; extracellular region part; cytoplasmic region; cytoplasm; cell projection cytoplasm; neuronal cell body; macromolecular complex; cell; organelle part; extracellular exosome; nucleoplasm; dendrite cytoplasm; myelin sheath; intracellular; secretory vesicle; lysosome; neuron projection; membrane-bounded organelle; neuron part; organelle lumen; lytic vacuole; mitochondrial matrix; cell proj…	superoxide dismutase activity; small GTPase binding; Rho GTPase binding; Rac GTPase binding; protein phosphatase binding; oxidoreductase activity, acting on superoxide radicals as acceptor; chaperone binding; ion binding; protein dimerization activity; antioxidant activity; protein binding; copper ion binding; zinc ion binding; oxidoreductase activity; identical protein binding; transition metal …	K04565	SOD1; superoxide dismutase, Cu-Zn family [EC:1.15.1.1]	hsa05016 Huntington's disease - Homo sapiens (human); hsa04213 Longevity regulating pathway - multiple species - Homo sapiens (human); hsa05014 Amyotrophic lateral sclerosis (ALS) - Homo sapiens (human); hsa05020 Prion diseases - Homo sapiens (human); hsa04146 Peroxisome - Homo sapiens (human);	IPR001424;	Superoxide dismutase, copper/zinc binding domain;
P00488	483	2.12892	K	Coagulation factor XIII A chain	F13A1	1	5.88e-06	59.912	QIGGDGMMDITDTYK(1)FQEGQEEER	3	-0.13559	1	0.908	1.28	1.258	0.833	0.721781	1.53661	cytoplasm	single-multicellular organism process; blood coagulation; regulation of biological quality; peptide cross-linking; cellular protein metabolic process; platelet degranulation; single-organism process; response to stimulus; cellular metabolic process; hemostasis; establishment of localization; organic substance metabolic process; response to wounding; metabolic process; single-organism localization…	secretory granule lumen; intracellular organelle; intracellular vesicle; extracellular region part; extracellular space; cytoplasmic vesicle; vesicle; intracellular organelle part; cytoplasm; cytoplasmic vesicle part; endomembrane system; intracellular part; cell; extracellular region; organelle part; organelle; membrane-enclosed lumen; vesicle lumen; blood microparticle; cytoplasmic vesicle lume…	transferase activity, transferring acyl groups; catalytic activity; binding; ion binding; cation binding; metal ion binding; transferase activity; protein-glutamine gamma-glutamyltransferase activity; transferase activity, transferring amino-acyl groups;	K03917	F13A1; coagulation factor XIII A1 polypeptide [EC:2.3.2.13]	hsa04610 Complement and coagulation cascades - Homo sapiens (human);	IPR008958; IPR013783; IPR002931; IPR014756; IPR001102;	Transglutaminase, C-terminal; Immunoglobulin-like fold; Transglutaminase-like; Immunoglobulin E-set; Transglutaminase, N-terminal;
P00488	622	1.27832	K	Coagulation factor XIII A chain	F13A1	1	0.00564282	97.798	DVLAK(1)QK	2	-1.7693	1	1.524	1.29	1.258	0.833	1.21145	1.54862	cytoplasm	single-multicellular organism process; blood coagulation; regulation of biological quality; peptide cross-linking; cellular protein metabolic process; platelet degranulation; single-organism process; response to stimulus; cellular metabolic process; hemostasis; establishment of localization; organic substance metabolic process; response to wounding; metabolic process; single-organism localization…	secretory granule lumen; intracellular organelle; intracellular vesicle; extracellular region part; extracellular space; cytoplasmic vesicle; vesicle; intracellular organelle part; cytoplasm; cytoplasmic vesicle part; endomembrane system; intracellular part; cell; extracellular region; organelle part; organelle; membrane-enclosed lumen; vesicle lumen; blood microparticle; cytoplasmic vesicle lume…	transferase activity, transferring acyl groups; catalytic activity; binding; ion binding; cation binding; metal ion binding; transferase activity; protein-glutamine gamma-glutamyltransferase activity; transferase activity, transferring amino-acyl groups;	K03917	F13A1; coagulation factor XIII A1 polypeptide [EC:2.3.2.13]	hsa04610 Complement and coagulation cascades - Homo sapiens (human);	IPR008958; IPR013783; IPR002931; IPR014756; IPR001102;	Transglutaminase, C-terminal; Immunoglobulin-like fold; Transglutaminase-like; Immunoglobulin E-set; Transglutaminase, N-terminal;
P00488	504	1.63077	K	Coagulation factor XIII A chain	F13A1	1	0.000111816	83.182	LALETALMYGAK(1)K	3	0.25838	1	1.215	1.312	1.258	0.833	0.965819	1.57503	cytoplasm	single-multicellular organism process; blood coagulation; regulation of biological quality; peptide cross-linking; cellular protein metabolic process; platelet degranulation; single-organism process; response to stimulus; cellular metabolic process; hemostasis; establishment of localization; organic substance metabolic process; response to wounding; metabolic process; single-organism localization…	secretory granule lumen; intracellular organelle; intracellular vesicle; extracellular region part; extracellular space; cytoplasmic vesicle; vesicle; intracellular organelle part; cytoplasm; cytoplasmic vesicle part; endomembrane system; intracellular part; cell; extracellular region; organelle part; organelle; membrane-enclosed lumen; vesicle lumen; blood microparticle; cytoplasmic vesicle lume…	transferase activity, transferring acyl groups; catalytic activity; binding; ion binding; cation binding; metal ion binding; transferase activity; protein-glutamine gamma-glutamyltransferase activity; transferase activity, transferring amino-acyl groups;	K03917	F13A1; coagulation factor XIII A1 polypeptide [EC:2.3.2.13]	hsa04610 Complement and coagulation cascades - Homo sapiens (human);	IPR008958; IPR013783; IPR002931; IPR014756; IPR001102;	Transglutaminase, C-terminal; Immunoglobulin-like fold; Transglutaminase-like; Immunoglobulin E-set; Transglutaminase, N-terminal;
P00558	131	1.57218	K	Phosphoglycerate kinase 1	PGK1	1	1.17e-06	98.048	FHVEEEGK(1)GK	3	-2.4154	1	1.031	2.107	0.867	1.127	1.18916	1.86957	cytoplasm	monosaccharide catabolic process; ATP generation from ADP; nucleoside metabolic process; purine nucleoside metabolic process; nucleoside diphosphate phosphorylation; ADP metabolic process; pyridine nucleotide metabolic process; hexose biosynthetic process; glycolytic process; purine ribonucleoside monophosphate metabolic process; cellular developmental process; nucleotide metabolic process; singl…	membrane; extracellular region part; membrane microdomain; vesicle; cytoplasm; intracellular part; cell; cytosol; extracellular region; organelle; extracellular exosome; membrane part; intracellular; cell part; whole membrane; membrane region; extracellular vesicle; membrane raft; membrane-bounded organelle; extracellular organelle; cytoplasmic part;	ATP binding; nucleoside phosphate binding; nucleoside binding; ion binding; protein binding; nucleotide binding; phosphotransferase activity, carboxyl group as acceptor; organic cyclic compound binding; heterocyclic compound binding; ribonucleoside binding; carbohydrate derivative binding; kinase activity; catalytic activity; ribonucleotide binding; binding; phosphoglycerate kinase activity; puri…	K00927	PGK; phosphoglycerate kinase [EC:2.7.2.3]	hsa04066 HIF-1 signaling pathway - Homo sapiens (human); hsa01100 Metabolic pathways - Homo sapiens (human); hsa00010 Glycolysis / Gluconeogenesis - Homo sapiens (human); hsa01230 Biosynthesis of amino acids - Homo sapiens (human); hsa01200 Carbon metabolism - Homo sapiens (human);	IPR015824; IPR015901;	Phosphoglycerate kinase, N-terminal; Phosphoglycerate kinase, C-terminal;
P00558	272	1.21107	K	Phosphoglycerate kinase 1	PGK1	1	0.00212148	96.342	DLMSK(1)AEK	2	0.28017	4	1.01	1.59	0.867	1.127	1.16494	1.41083	cytoplasm	monosaccharide catabolic process; ATP generation from ADP; nucleoside metabolic process; purine nucleoside metabolic process; nucleoside diphosphate phosphorylation; ADP metabolic process; pyridine nucleotide metabolic process; hexose biosynthetic process; glycolytic process; purine ribonucleoside monophosphate metabolic process; cellular developmental process; nucleotide metabolic process; singl…	membrane; extracellular region part; membrane microdomain; vesicle; cytoplasm; intracellular part; cell; cytosol; extracellular region; organelle; extracellular exosome; membrane part; intracellular; cell part; whole membrane; membrane region; extracellular vesicle; membrane raft; membrane-bounded organelle; extracellular organelle; cytoplasmic part;	ATP binding; nucleoside phosphate binding; nucleoside binding; ion binding; protein binding; nucleotide binding; phosphotransferase activity, carboxyl group as acceptor; organic cyclic compound binding; heterocyclic compound binding; ribonucleoside binding; carbohydrate derivative binding; kinase activity; catalytic activity; ribonucleotide binding; binding; phosphoglycerate kinase activity; puri…	K00927	PGK; phosphoglycerate kinase [EC:2.7.2.3]	hsa04066 HIF-1 signaling pathway - Homo sapiens (human); hsa01100 Metabolic pathways - Homo sapiens (human); hsa00010 Glycolysis / Gluconeogenesis - Homo sapiens (human); hsa01230 Biosynthesis of amino acids - Homo sapiens (human); hsa01200 Carbon metabolism - Homo sapiens (human);	IPR015824; IPR015901;	Phosphoglycerate kinase, N-terminal; Phosphoglycerate kinase, C-terminal;
P00558	291	1.24712	K	Phosphoglycerate kinase 1	PGK1	1	5.42e-37	172.91	ITLPVDFVTADK(1)FDENAK	3	-0.44082	1	1.127	1.827	0.867	1.127	1.29988	1.62112	cytoplasm	monosaccharide catabolic process; ATP generation from ADP; nucleoside metabolic process; purine nucleoside metabolic process; nucleoside diphosphate phosphorylation; ADP metabolic process; pyridine nucleotide metabolic process; hexose biosynthetic process; glycolytic process; purine ribonucleoside monophosphate metabolic process; cellular developmental process; nucleotide metabolic process; singl…	membrane; extracellular region part; membrane microdomain; vesicle; cytoplasm; intracellular part; cell; cytosol; extracellular region; organelle; extracellular exosome; membrane part; intracellular; cell part; whole membrane; membrane region; extracellular vesicle; membrane raft; membrane-bounded organelle; extracellular organelle; cytoplasmic part;	ATP binding; nucleoside phosphate binding; nucleoside binding; ion binding; protein binding; nucleotide binding; phosphotransferase activity, carboxyl group as acceptor; organic cyclic compound binding; heterocyclic compound binding; ribonucleoside binding; carbohydrate derivative binding; kinase activity; catalytic activity; ribonucleotide binding; binding; phosphoglycerate kinase activity; puri…	K00927	PGK; phosphoglycerate kinase [EC:2.7.2.3]	hsa04066 HIF-1 signaling pathway - Homo sapiens (human); hsa01100 Metabolic pathways - Homo sapiens (human); hsa00010 Glycolysis / Gluconeogenesis - Homo sapiens (human); hsa01230 Biosynthesis of amino acids - Homo sapiens (human); hsa01200 Carbon metabolism - Homo sapiens (human);	IPR015824; IPR015901;	Phosphoglycerate kinase, N-terminal; Phosphoglycerate kinase, C-terminal;
P00558	97	2.50284	K	Phosphoglycerate kinase 1	PGK1	1	3.22e-05	82.59	DVLFLK(1)DCVGPEVEK	3	1.3561	1	0.734	2.388	0.867	1.127	0.846597	2.1189	cytoplasm	monosaccharide catabolic process; ATP generation from ADP; nucleoside metabolic process; purine nucleoside metabolic process; nucleoside diphosphate phosphorylation; ADP metabolic process; pyridine nucleotide metabolic process; hexose biosynthetic process; glycolytic process; purine ribonucleoside monophosphate metabolic process; cellular developmental process; nucleotide metabolic process; singl…	membrane; extracellular region part; membrane microdomain; vesicle; cytoplasm; intracellular part; cell; cytosol; extracellular region; organelle; extracellular exosome; membrane part; intracellular; cell part; whole membrane; membrane region; extracellular vesicle; membrane raft; membrane-bounded organelle; extracellular organelle; cytoplasmic part;	ATP binding; nucleoside phosphate binding; nucleoside binding; ion binding; protein binding; nucleotide binding; phosphotransferase activity, carboxyl group as acceptor; organic cyclic compound binding; heterocyclic compound binding; ribonucleoside binding; carbohydrate derivative binding; kinase activity; catalytic activity; ribonucleotide binding; binding; phosphoglycerate kinase activity; puri…	K00927	PGK; phosphoglycerate kinase [EC:2.7.2.3]	hsa04066 HIF-1 signaling pathway - Homo sapiens (human); hsa01100 Metabolic pathways - Homo sapiens (human); hsa00010 Glycolysis / Gluconeogenesis - Homo sapiens (human); hsa01230 Biosynthesis of amino acids - Homo sapiens (human); hsa01200 Carbon metabolism - Homo sapiens (human);	IPR015824; IPR015901;	Phosphoglycerate kinase, N-terminal; Phosphoglycerate kinase, C-terminal;
P00558	139	1.85841	K	Phosphoglycerate kinase 1	PGK1	1	0.00153571	103.55	DASGNK(1)VK	2	0.11001	2	0.7	1.691	0.867	1.127	0.807382	1.50044	cytoplasm	monosaccharide catabolic process; ATP generation from ADP; nucleoside metabolic process; purine nucleoside metabolic process; nucleoside diphosphate phosphorylation; ADP metabolic process; pyridine nucleotide metabolic process; hexose biosynthetic process; glycolytic process; purine ribonucleoside monophosphate metabolic process; cellular developmental process; nucleotide metabolic process; singl…	membrane; extracellular region part; membrane microdomain; vesicle; cytoplasm; intracellular part; cell; cytosol; extracellular region; organelle; extracellular exosome; membrane part; intracellular; cell part; whole membrane; membrane region; extracellular vesicle; membrane raft; membrane-bounded organelle; extracellular organelle; cytoplasmic part;	ATP binding; nucleoside phosphate binding; nucleoside binding; ion binding; protein binding; nucleotide binding; phosphotransferase activity, carboxyl group as acceptor; organic cyclic compound binding; heterocyclic compound binding; ribonucleoside binding; carbohydrate derivative binding; kinase activity; catalytic activity; ribonucleotide binding; binding; phosphoglycerate kinase activity; puri…	K00927	PGK; phosphoglycerate kinase [EC:2.7.2.3]	hsa04066 HIF-1 signaling pathway - Homo sapiens (human); hsa01100 Metabolic pathways - Homo sapiens (human); hsa00010 Glycolysis / Gluconeogenesis - Homo sapiens (human); hsa01230 Biosynthesis of amino acids - Homo sapiens (human); hsa01200 Carbon metabolism - Homo sapiens (human);	IPR015824; IPR015901;	Phosphoglycerate kinase, N-terminal; Phosphoglycerate kinase, C-terminal;
P00558	146	1.27953	K	Phosphoglycerate kinase 1	PGK1	1	0.000699318	74.698	AEPAK(1)IEAFR	2	0.29269	2	0.974	1.62	0.867	1.127	1.12341	1.43744	cytoplasm	monosaccharide catabolic process; ATP generation from ADP; nucleoside metabolic process; purine nucleoside metabolic process; nucleoside diphosphate phosphorylation; ADP metabolic process; pyridine nucleotide metabolic process; hexose biosynthetic process; glycolytic process; purine ribonucleoside monophosphate metabolic process; cellular developmental process; nucleotide metabolic process; singl…	membrane; extracellular region part; membrane microdomain; vesicle; cytoplasm; intracellular part; cell; cytosol; extracellular region; organelle; extracellular exosome; membrane part; intracellular; cell part; whole membrane; membrane region; extracellular vesicle; membrane raft; membrane-bounded organelle; extracellular organelle; cytoplasmic part;	ATP binding; nucleoside phosphate binding; nucleoside binding; ion binding; protein binding; nucleotide binding; phosphotransferase activity, carboxyl group as acceptor; organic cyclic compound binding; heterocyclic compound binding; ribonucleoside binding; carbohydrate derivative binding; kinase activity; catalytic activity; ribonucleotide binding; binding; phosphoglycerate kinase activity; puri…	K00927	PGK; phosphoglycerate kinase [EC:2.7.2.3]	hsa04066 HIF-1 signaling pathway - Homo sapiens (human); hsa01100 Metabolic pathways - Homo sapiens (human); hsa00010 Glycolysis / Gluconeogenesis - Homo sapiens (human); hsa01230 Biosynthesis of amino acids - Homo sapiens (human); hsa01200 Carbon metabolism - Homo sapiens (human);	IPR015824; IPR015901;	Phosphoglycerate kinase, N-terminal; Phosphoglycerate kinase, C-terminal;
P00558	191	1.43439	K	Phosphoglycerate kinase 1	PGK1	1	0.024651	58.917	AGGFLMK(1)K	2	-0.4263	1	0.849	1.583	0.867	1.127	0.979239	1.40461	cytoplasm	monosaccharide catabolic process; ATP generation from ADP; nucleoside metabolic process; purine nucleoside metabolic process; nucleoside diphosphate phosphorylation; ADP metabolic process; pyridine nucleotide metabolic process; hexose biosynthetic process; glycolytic process; purine ribonucleoside monophosphate metabolic process; cellular developmental process; nucleotide metabolic process; singl…	membrane; extracellular region part; membrane microdomain; vesicle; cytoplasm; intracellular part; cell; cytosol; extracellular region; organelle; extracellular exosome; membrane part; intracellular; cell part; whole membrane; membrane region; extracellular vesicle; membrane raft; membrane-bounded organelle; extracellular organelle; cytoplasmic part;	ATP binding; nucleoside phosphate binding; nucleoside binding; ion binding; protein binding; nucleotide binding; phosphotransferase activity, carboxyl group as acceptor; organic cyclic compound binding; heterocyclic compound binding; ribonucleoside binding; carbohydrate derivative binding; kinase activity; catalytic activity; ribonucleotide binding; binding; phosphoglycerate kinase activity; puri…	K00927	PGK; phosphoglycerate kinase [EC:2.7.2.3]	hsa04066 HIF-1 signaling pathway - Homo sapiens (human); hsa01100 Metabolic pathways - Homo sapiens (human); hsa00010 Glycolysis / Gluconeogenesis - Homo sapiens (human); hsa01230 Biosynthesis of amino acids - Homo sapiens (human); hsa01200 Carbon metabolism - Homo sapiens (human);	IPR015824; IPR015901;	Phosphoglycerate kinase, N-terminal; Phosphoglycerate kinase, C-terminal;
P00558	141	1.29912	K	Phosphoglycerate kinase 1	PGK1	1	0.0442792	62.546	VK(1)AEPAK	2	0.93533	1	0.983	1.66	0.867	1.127	1.13379	1.47294	cytoplasm	monosaccharide catabolic process; ATP generation from ADP; nucleoside metabolic process; purine nucleoside metabolic process; nucleoside diphosphate phosphorylation; ADP metabolic process; pyridine nucleotide metabolic process; hexose biosynthetic process; glycolytic process; purine ribonucleoside monophosphate metabolic process; cellular developmental process; nucleotide metabolic process; singl…	membrane; extracellular region part; membrane microdomain; vesicle; cytoplasm; intracellular part; cell; cytosol; extracellular region; organelle; extracellular exosome; membrane part; intracellular; cell part; whole membrane; membrane region; extracellular vesicle; membrane raft; membrane-bounded organelle; extracellular organelle; cytoplasmic part;	ATP binding; nucleoside phosphate binding; nucleoside binding; ion binding; protein binding; nucleotide binding; phosphotransferase activity, carboxyl group as acceptor; organic cyclic compound binding; heterocyclic compound binding; ribonucleoside binding; carbohydrate derivative binding; kinase activity; catalytic activity; ribonucleotide binding; binding; phosphoglycerate kinase activity; puri…	K00927	PGK; phosphoglycerate kinase [EC:2.7.2.3]	hsa04066 HIF-1 signaling pathway - Homo sapiens (human); hsa01100 Metabolic pathways - Homo sapiens (human); hsa00010 Glycolysis / Gluconeogenesis - Homo sapiens (human); hsa01230 Biosynthesis of amino acids - Homo sapiens (human); hsa01200 Carbon metabolism - Homo sapiens (human);	IPR015824; IPR015901;	Phosphoglycerate kinase, N-terminal; Phosphoglycerate kinase, C-terminal;
P00738	170	1.35702	K	Haptoglobin	HP	1	5.83e-15	130.72	ILGGHLDAK(1)GSFPWQAK	3	0.3597	1	0.971	2.253	0.965	1.65	1.00622	1.36545	extracellular	regulation of cell death; leukocyte activation; defense response to other organism; single-organism process; establishment of localization; response to biotic stimulus; response to external stimulus; metabolic process; response to oxidative stress; cellular oxidant detoxification; macromolecule metabolic process; protein metabolic process; response to inorganic substance; negative regulation of h…	secretory granule lumen; tertiary granule lumen; extracellular space; extracellular region part; cytoplasmic vesicle; cytoplasm; vesicle; cytoplasmic vesicle part; macromolecular complex; intracellular part; cell; organelle part; extracellular exosome; membrane-enclosed lumen; vesicle lumen; intracellular organelle lumen; intracellular; cell part; secretory vesicle; extracellular vesicle; secreto…	serine-type endopeptidase activity; endopeptidase activity; peptidase activity; catalytic activity; serine hydrolase activity; binding; serine-type peptidase activity; antioxidant activity; peptidase activity, acting on L-amino acid peptides; hemoglobin binding; hydrolase activity; protein binding;	K16142			IPR009003; IPR000436; IPR001254;	Peptidase S1, PA clan; Sushi/SCR/CCP domain; Serine proteases, trypsin domain;
P00738	77	1.5979	K	Haptoglobin	HP	1	1.54e-07	121.02	QWINK(1)AVGDK	2	-0.75657	1	0.743	2.03	0.965	1.65	0.769948	1.2303	extracellular	regulation of cell death; leukocyte activation; defense response to other organism; single-organism process; establishment of localization; response to biotic stimulus; response to external stimulus; metabolic process; response to oxidative stress; cellular oxidant detoxification; macromolecule metabolic process; protein metabolic process; response to inorganic substance; negative regulation of h…	secretory granule lumen; tertiary granule lumen; extracellular space; extracellular region part; cytoplasmic vesicle; cytoplasm; vesicle; cytoplasmic vesicle part; macromolecular complex; intracellular part; cell; organelle part; extracellular exosome; membrane-enclosed lumen; vesicle lumen; intracellular organelle lumen; intracellular; cell part; secretory vesicle; extracellular vesicle; secreto…	serine-type endopeptidase activity; endopeptidase activity; peptidase activity; catalytic activity; serine hydrolase activity; binding; serine-type peptidase activity; antioxidant activity; peptidase activity, acting on L-amino acid peptides; hemoglobin binding; hydrolase activity; protein binding;	K16142			IPR009003; IPR000436; IPR001254;	Peptidase S1, PA clan; Sushi/SCR/CCP domain; Serine proteases, trypsin domain;
P00738	71	1.3911	K	Haptoglobin	HP	1	3.75e-19	154.65	TEGDGVYTLNDK(1)K	2	-0.23051	3	1.017	2.419	0.965	1.65	1.05389	1.46606	extracellular	regulation of cell death; leukocyte activation; defense response to other organism; single-organism process; establishment of localization; response to biotic stimulus; response to external stimulus; metabolic process; response to oxidative stress; cellular oxidant detoxification; macromolecule metabolic process; protein metabolic process; response to inorganic substance; negative regulation of h…	secretory granule lumen; tertiary granule lumen; extracellular space; extracellular region part; cytoplasmic vesicle; cytoplasm; vesicle; cytoplasmic vesicle part; macromolecular complex; intracellular part; cell; organelle part; extracellular exosome; membrane-enclosed lumen; vesicle lumen; intracellular organelle lumen; intracellular; cell part; secretory vesicle; extracellular vesicle; secreto…	serine-type endopeptidase activity; endopeptidase activity; peptidase activity; catalytic activity; serine hydrolase activity; binding; serine-type peptidase activity; antioxidant activity; peptidase activity, acting on L-amino acid peptides; hemoglobin binding; hydrolase activity; protein binding;	K16142			IPR009003; IPR000436; IPR001254;	Peptidase S1, PA clan; Sushi/SCR/CCP domain; Serine proteases, trypsin domain;
P00738	321	1.39522	K	Haptoglobin	HP	1	3.4e-05	82.261	HYEGSTVPEK(1)K	3	0.28378	1	1.001	2.388	0.965	1.65	1.03731	1.44727	extracellular	regulation of cell death; leukocyte activation; defense response to other organism; single-organism process; establishment of localization; response to biotic stimulus; response to external stimulus; metabolic process; response to oxidative stress; cellular oxidant detoxification; macromolecule metabolic process; protein metabolic process; response to inorganic substance; negative regulation of h…	secretory granule lumen; tertiary granule lumen; extracellular space; extracellular region part; cytoplasmic vesicle; cytoplasm; vesicle; cytoplasmic vesicle part; macromolecular complex; intracellular part; cell; organelle part; extracellular exosome; membrane-enclosed lumen; vesicle lumen; intracellular organelle lumen; intracellular; cell part; secretory vesicle; extracellular vesicle; secreto…	serine-type endopeptidase activity; endopeptidase activity; peptidase activity; catalytic activity; serine hydrolase activity; binding; serine-type peptidase activity; antioxidant activity; peptidase activity, acting on L-amino acid peptides; hemoglobin binding; hydrolase activity; protein binding;	K16142			IPR009003; IPR000436; IPR001254;	Peptidase S1, PA clan; Sushi/SCR/CCP domain; Serine proteases, trypsin domain;
P00738	141	2.41731	K	Haptoglobin	HP	1	0.0013348	57.288	AVGDK(1)LPECEAVCGK	3	-0.70964	1	0.638	2.637	0.965	1.65	0.66114	1.59818	extracellular	regulation of cell death; leukocyte activation; defense response to other organism; single-organism process; establishment of localization; response to biotic stimulus; response to external stimulus; metabolic process; response to oxidative stress; cellular oxidant detoxification; macromolecule metabolic process; protein metabolic process; response to inorganic substance; negative regulation of h…	secretory granule lumen; tertiary granule lumen; extracellular space; extracellular region part; cytoplasmic vesicle; cytoplasm; vesicle; cytoplasmic vesicle part; macromolecular complex; intracellular part; cell; organelle part; extracellular exosome; membrane-enclosed lumen; vesicle lumen; intracellular organelle lumen; intracellular; cell part; secretory vesicle; extracellular vesicle; secreto…	serine-type endopeptidase activity; endopeptidase activity; peptidase activity; catalytic activity; serine hydrolase activity; binding; serine-type peptidase activity; antioxidant activity; peptidase activity, acting on L-amino acid peptides; hemoglobin binding; hydrolase activity; protein binding;	K16142			IPR009003; IPR000436; IPR001254;	Peptidase S1, PA clan; Sushi/SCR/CCP domain; Serine proteases, trypsin domain;
P00915	157	1.73302	K	Carbonic anhydrase 1	CA1	1	8.28e-07	112.13	VGEANPK(1)LQK	3	0.51144	3	0.308	1.762	0.289	0.954	1.06574	1.84696	cytoplasm	transport; anion transport; organic anion transport; metabolic process; one-carbon metabolic process; ion transport; single-organism metabolic process; small molecule metabolic process; bicarbonate transport; single-organism cellular process; single-organism process; organic substance transport; localization; cellular process; cellular metabolic process; establishment of localization;	extracellular exosome; organelle; extracellular region part; cell part; intracellular; cytoplasm; vesicle; extracellular vesicle; intracellular part; cytosol; cell; membrane-bounded organelle; extracellular region; extracellular organelle; cytoplasmic part;	carboxylic ester hydrolase activity; ion binding; lyase activity; hydro-lyase activity; protein binding; hydrolase activity; zinc ion binding; carbonate dehydratase activity; carbon-oxygen lyase activity; arylesterase activity; transition metal ion binding; catalytic activity; binding; hydrolase activity, acting on ester bonds; metal ion binding; cation binding;	K01672	CA; carbonic anhydrase [EC:4.2.1.1]	hsa00910 Nitrogen metabolism - Homo sapiens (human);	IPR001148;	Alpha carbonic anhydrase;
P00918	24	1.48422	K	Carbonic anhydrase 2	CA2	1	0.00672616	67.334	DFPIAK(1)GER	2	-0.524	1	0.626	1.734	0.516	0.963	1.21318	1.80062	cytoplasm	single organism signaling; regulation of biological quality; cellular response to angiotensin; regulation of cellular pH; cellular monovalent inorganic cation homeostasis; regulation of cellular pH reduction; cellular metabolic process; regulation of synaptic transmission, GABAergic; metabolic process; positive regulation of multicellular organismal process; regulation of localization; response t…	basolateral plasma membrane; membrane; extracellular space; extracellular region part; cell periphery; vesicle; cytoplasm; intracellular part; actin-based cell projection; cell; extracellular exosome; plasma membrane region; myelin sheath; cell part; membrane part; intracellular; extracellular vesicle; neuron projection; membrane-bounded organelle; neuron part; apical part of cell; cell projectio…	carboxylic ester hydrolase activity; ion binding; lyase activity; protein binding; hydrolase activity; hydro-lyase activity; zinc ion binding; carbonate dehydratase activity; carbon-oxygen lyase activity; arylesterase activity; transition metal ion binding; catalytic activity; binding; hydrolase activity, acting on ester bonds; metal ion binding; cation binding;	K18245	CA2; carbonic anhydrase 2 [EC:4.2.1.1]	hsa04966 Collecting duct acid secretion - Homo sapiens (human); hsa04976 Bile secretion - Homo sapiens (human); hsa04972 Pancreatic secretion - Homo sapiens (human); hsa00910 Nitrogen metabolism - Homo sapiens (human); hsa04964 Proximal tubule bicarbonate reclamation - Homo sapiens (human); hsa04971 Gastric acid secretion - Homo sapiens (human);	IPR001148;	Alpha carbonic anhydrase;
P00918	171	0.801219	K	Carbonic anhydrase 2	CA2	1	0.000654541	76.073	GK(1)SADFTNFDPR	2	-0.71376	1	0.957	1.431	0.516	0.963	1.85465	1.48598	cytoplasm	single organism signaling; regulation of biological quality; cellular response to angiotensin; regulation of cellular pH; cellular monovalent inorganic cation homeostasis; regulation of cellular pH reduction; cellular metabolic process; regulation of synaptic transmission, GABAergic; metabolic process; positive regulation of multicellular organismal process; regulation of localization; response t…	basolateral plasma membrane; membrane; extracellular space; extracellular region part; cell periphery; vesicle; cytoplasm; intracellular part; actin-based cell projection; cell; extracellular exosome; plasma membrane region; myelin sheath; cell part; membrane part; intracellular; extracellular vesicle; neuron projection; membrane-bounded organelle; neuron part; apical part of cell; cell projectio…	carboxylic ester hydrolase activity; ion binding; lyase activity; protein binding; hydrolase activity; hydro-lyase activity; zinc ion binding; carbonate dehydratase activity; carbon-oxygen lyase activity; arylesterase activity; transition metal ion binding; catalytic activity; binding; hydrolase activity, acting on ester bonds; metal ion binding; cation binding;	K18245	CA2; carbonic anhydrase 2 [EC:4.2.1.1]	hsa04966 Collecting duct acid secretion - Homo sapiens (human); hsa04976 Bile secretion - Homo sapiens (human); hsa04972 Pancreatic secretion - Homo sapiens (human); hsa00910 Nitrogen metabolism - Homo sapiens (human); hsa04964 Proximal tubule bicarbonate reclamation - Homo sapiens (human); hsa04971 Gastric acid secretion - Homo sapiens (human);	IPR001148;	Alpha carbonic anhydrase;
P01009	159	1.95737	K	Alpha-1-antitrypsin	SERPINA1	1	0.00401704	95.531	FLEDVK(1)K	2	0.35601	1	0.71	2.047	0.998	1.47	0.711423	1.39252	extracellular	cellular component biogenesis; vesicle coating; vesicle targeting, rough ER to cis-Golgi; blood coagulation; regulation of biological quality; leukocyte activation; COPII vesicle coating; single-organism process; establishment of localization; response to wounding; negative regulation of peptidase activity; establishment of localization in cell; cellular component assembly; macromolecular complex…	secretory granule lumen; membrane; extracellular space; extracellular region part; endoplasmic reticulum; cytoplasmic vesicle; organelle membrane; vesicle; cytoplasm; cytoplasmic vesicle part; intracellular part; cell; ficolin-1-rich granule lumen; organelle part; extracellular exosome; ficolin-1-rich granule; membrane-enclosed lumen; vesicle lumen; intracellular organelle lumen; cell part; intra…	peptidase regulator activity; protein binding; enzyme inhibitor activity; molecular function regulator; endopeptidase inhibitor activity; protease binding; serine-type endopeptidase inhibitor activity; carbohydrate derivative binding; identical protein binding; enzyme regulator activity; binding; peptidase inhibitor activity; endopeptidase regulator activity; glycoprotein binding; enzyme binding;	K03984	SERPINA1; alpha-1-antitrypsin	hsa04610 Complement and coagulation cascades - Homo sapiens (human);	IPR023796;	Serpin domain;
P01009	217	1.88902	K	Alpha-1-antitrypsin	SERPINA1	1	4.09e-05	87.184	GK(1)WERPFEVK	3	1.2259	1	0.717	1.995	0.998	1.47	0.718437	1.35714	extracellular	cellular component biogenesis; vesicle coating; vesicle targeting, rough ER to cis-Golgi; blood coagulation; regulation of biological quality; leukocyte activation; COPII vesicle coating; single-organism process; establishment of localization; response to wounding; negative regulation of peptidase activity; establishment of localization in cell; cellular component assembly; macromolecular complex…	secretory granule lumen; membrane; extracellular space; extracellular region part; endoplasmic reticulum; cytoplasmic vesicle; organelle membrane; vesicle; cytoplasm; cytoplasmic vesicle part; intracellular part; cell; ficolin-1-rich granule lumen; organelle part; extracellular exosome; ficolin-1-rich granule; membrane-enclosed lumen; vesicle lumen; intracellular organelle lumen; cell part; intra…	peptidase regulator activity; protein binding; enzyme inhibitor activity; molecular function regulator; endopeptidase inhibitor activity; protease binding; serine-type endopeptidase inhibitor activity; carbohydrate derivative binding; identical protein binding; enzyme regulator activity; binding; peptidase inhibitor activity; endopeptidase regulator activity; glycoprotein binding; enzyme binding;	K03984	SERPINA1; alpha-1-antitrypsin	hsa04610 Complement and coagulation cascades - Homo sapiens (human);	IPR023796;	Serpin domain;
P01009	192	2.07717	K	Alpha-1-antitrypsin	SERPINA1	1	1.65e-06	96.464	GTQGK(1)IVDLVK	2	0.6159	2	0.638	1.952	0.998	1.47	0.639279	1.32789	extracellular	cellular component biogenesis; vesicle coating; vesicle targeting, rough ER to cis-Golgi; blood coagulation; regulation of biological quality; leukocyte activation; COPII vesicle coating; single-organism process; establishment of localization; response to wounding; negative regulation of peptidase activity; establishment of localization in cell; cellular component assembly; macromolecular complex…	secretory granule lumen; membrane; extracellular space; extracellular region part; endoplasmic reticulum; cytoplasmic vesicle; organelle membrane; vesicle; cytoplasm; cytoplasmic vesicle part; intracellular part; cell; ficolin-1-rich granule lumen; organelle part; extracellular exosome; ficolin-1-rich granule; membrane-enclosed lumen; vesicle lumen; intracellular organelle lumen; cell part; intra…	peptidase regulator activity; protein binding; enzyme inhibitor activity; molecular function regulator; endopeptidase inhibitor activity; protease binding; serine-type endopeptidase inhibitor activity; carbohydrate derivative binding; identical protein binding; enzyme regulator activity; binding; peptidase inhibitor activity; endopeptidase regulator activity; glycoprotein binding; enzyme binding;	K03984	SERPINA1; alpha-1-antitrypsin	hsa04610 Complement and coagulation cascades - Homo sapiens (human);	IPR023796;	Serpin domain;
P01023	1176	1.20205	K	Alpha-2-macroglobulin	A2M	1	0.000151523	96.229	SLNEEAVK(1)K	2	1.2414	2	1.211	1.402	0.949	0.914	1.27608	1.53392	extracellular	regulation of biological quality; blood coagulation; regulation of signaling; cellular developmental process; negative regulation of immune effector process; negative regulation of protein maturation; negative regulation of complement activation; single-organism process; regulation of defense response; establishment of localization; response to wounding; negative regulation of peptidase activity;…	secretory granule lumen; extracellular space; extracellular region part; cytoplasmic vesicle; vesicle; cytoplasm; cytoplasmic vesicle part; intracellular part; cell; organelle part; membrane-enclosed lumen; extracellular exosome; vesicle lumen; intracellular organelle lumen; intracellular; cell part; secretory vesicle; extracellular vesicle; secretory granule; membrane-bounded organelle; organell…	receptor binding; growth factor binding; nucleoside-triphosphatase regulator activity; interleukin-1 binding; GTPase regulator activity; peptidase regulator activity; C-X-C chemokine binding; protein binding; chemokine binding; molecular function regulator; enzyme inhibitor activity; endopeptidase inhibitor activity; calcium-dependent protein binding; protease binding; cytokine binding; serine-ty…	K03910	A2M; alpha-2-macroglobulin	hsa04610 Complement and coagulation cascades - Homo sapiens (human);	IPR002890; IPR011625; IPR009048; IPR014756; IPR008930; IPR001599; IPR019565; IPR011626;	Alpha-2-macroglobulin, N-terminal; Alpha-2-macroglobulin, N-terminal 2; Alpha-macroglobulin, receptor-binding; Immunoglobulin E-set; Terpenoid cyclases/protein prenyltransferase alpha-alpha toroid; Alpha-2-macroglobulin; Alpha-2-macroglobulin, thiol-ester bond-forming; Alpha-macroglobulin complement component;
P01024	1526	1.36896	K	Complement C3	C3	1	0.000814533	73.435	SDDK(1)VTLEER	2	2.7582	1	1.219	1.315	1.184	0.933	1.02956	1.40943	endoplasmic reticulum	single organism signaling; regulation of vesicle-mediated transport; regulation of biological quality; immunoglobulin mediated immune response; leukocyte activation; positive regulation of cellular protein metabolic process; positive regulation of adaptive immune response based on somatic recombination of immune receptors built from immunoglobulin superfamily domains; positive regulation of prote…	membrane; secretory granule lumen; extracellular space; extracellular region part; cytoplasmic vesicle; cell periphery; vesicle; cytoplasm; cytoplasmic vesicle part; intracellular part; azurophil granule lumen; cell; organelle part; vacuolar lumen; extracellular exosome; membrane-enclosed lumen; vesicle lumen; intracellular organelle lumen; intracellular; cell part; lysosome; secretory vesicle; e…	peptidase activity; receptor binding; serine-type peptidase activity; peptidase regulator activity; hydrolase activity; protein binding; enzyme inhibitor activity; molecular function regulator; endopeptidase inhibitor activity; C5L2 anaphylatoxin chemotactic receptor binding; C5a anaphylatoxin chemotactic receptor binding; endopeptidase activity; serine-type endopeptidase activity; enzyme regulat…	K03990	C3; complement component 3	hsa05142 Chagas disease (American trypanosomiasis) - Homo sapiens (human); hsa05322 Systemic lupus erythematosus - Homo sapiens (human); hsa05152 Tuberculosis - Homo sapiens (human); hsa05150 Staphylococcus aureus infection - Homo sapiens (human); hsa05168 Herpes simplex infection - Homo sapiens (human); hsa05140 Leishmaniasis - Homo sapiens (human); hsa05203 Viral carcinogenesis - Homo sapiens (…	IPR008993; IPR001599; IPR011626; IPR000020; IPR002890; IPR011625; IPR009048; IPR001134; IPR001840; IPR018933; IPR008930; IPR019565; IPR018081;	Tissue inhibitor of metalloproteinases-like, OB-fold; Alpha-2-macroglobulin; Alpha-macroglobulin complement component; Anaphylatoxin/fibulin; Alpha-2-macroglobulin, N-terminal; Alpha-2-macroglobulin, N-terminal 2; Alpha-macroglobulin, receptor-binding; Netrin domain; Anaphylatoxin, complement system domain; Netrin module, non-TIMP type; Terpenoid cyclases/protein prenyltransferase alpha-alpha tor…
P01834	80	1.2638	K	Ig kappa chain C region	IGKC	1	0.0154429	55.676	ADYEK(1)HK	3	-1.6096	2	1.243	1.918	0.878	1.072	1.41572	1.78918	extracellular	single organism signaling; regulation of leukocyte activation; immunoglobulin mediated immune response; regulation of biological quality; localization of cell; cell surface receptor signaling pathway; Fc-gamma receptor signaling pathway; defense response to other organism; single-organism process; regulation of lymphocyte activation; multicellular organismal homeostasis; response to biotic stimul…	membrane; extracellular space; extracellular region part; external side of plasma membrane; cell periphery; immunoglobulin complex, circulating; vesicle; immunoglobulin complex; macromolecular complex; cell; extracellular region; plasma membrane; extracellular exosome; organelle; blood microparticle; plasma membrane part; cell part; membrane part; extracellular vesicle; cell surface; membrane-bou…	serine-type endopeptidase activity; endopeptidase activity; peptidase activity; receptor binding; catalytic activity; serine hydrolase activity; binding; serine-type peptidase activity; peptidase activity, acting on L-amino acid peptides; immunoglobulin receptor binding; hydrolase activity; protein binding; antigen binding;				IPR007110; IPR013783; IPR003597;	Immunoglobulin-like domain; Immunoglobulin-like fold; Immunoglobulin C1-set;
P01857	131	1.54486	K	Ig gamma-1 chain C region	IGHG1	1	0.0228133	55.353	PK(1)DTLMISR	2	1.0492	1	1.072	1.943	1.039	1.219	1.03176	1.59393	extracellular	single organism signaling; regulation of leukocyte activation; immunoglobulin mediated immune response; cell surface receptor signaling pathway; Fc-gamma receptor signaling pathway; defense response to other organism; single-organism process; regulation of lymphocyte activation; response to biotic stimulus; establishment of localization; phagocytosis; complement activation; response to external s…	membrane; extracellular space; extracellular region part; external side of plasma membrane; cell periphery; immunoglobulin complex, circulating; vesicle; immunoglobulin complex; macromolecular complex; cell; extracellular region; plasma membrane; extracellular exosome; organelle; blood microparticle; plasma membrane part; cell part; membrane part; extracellular vesicle; cell surface; membrane-bou…	serine-type endopeptidase activity; endopeptidase activity; peptidase activity; receptor binding; catalytic activity; serine hydrolase activity; binding; serine-type peptidase activity; peptidase activity, acting on L-amino acid peptides; immunoglobulin receptor binding; hydrolase activity; protein binding; antigen binding;				IPR007110; IPR013783; IPR003597;	Immunoglobulin-like domain; Immunoglobulin-like fold; Immunoglobulin C1-set;
P01857	217	1.32109	K	Ig gamma-1 chain C region	IGHG1	1	1.75e-15	152.47	ALPAPIEK(1)TISK	2	-0.083617	2	1.271	1.97	1.039	1.219	1.22329	1.61608	extracellular	single organism signaling; regulation of leukocyte activation; immunoglobulin mediated immune response; cell surface receptor signaling pathway; Fc-gamma receptor signaling pathway; defense response to other organism; single-organism process; regulation of lymphocyte activation; response to biotic stimulus; establishment of localization; phagocytosis; complement activation; response to external s…	membrane; extracellular space; extracellular region part; external side of plasma membrane; cell periphery; immunoglobulin complex, circulating; vesicle; immunoglobulin complex; macromolecular complex; cell; extracellular region; plasma membrane; extracellular exosome; organelle; blood microparticle; plasma membrane part; cell part; membrane part; extracellular vesicle; cell surface; membrane-bou…	serine-type endopeptidase activity; endopeptidase activity; peptidase activity; receptor binding; catalytic activity; serine hydrolase activity; binding; serine-type peptidase activity; peptidase activity, acting on L-amino acid peptides; immunoglobulin receptor binding; hydrolase activity; protein binding; antigen binding;				IPR007110; IPR013783; IPR003597;	Immunoglobulin-like domain; Immunoglobulin-like fold; Immunoglobulin C1-set;
P01857	101	1.91776	K	Ig gamma-1 chain C region	IGHG1	1	0.00183909	99.815	VEPK(1)SCDK	2	1.0786	1	0.964	2.169	1.039	1.219	0.927815	1.77933	extracellular	single organism signaling; regulation of leukocyte activation; immunoglobulin mediated immune response; cell surface receptor signaling pathway; Fc-gamma receptor signaling pathway; defense response to other organism; single-organism process; regulation of lymphocyte activation; response to biotic stimulus; establishment of localization; phagocytosis; complement activation; response to external s…	membrane; extracellular space; extracellular region part; external side of plasma membrane; cell periphery; immunoglobulin complex, circulating; vesicle; immunoglobulin complex; macromolecular complex; cell; extracellular region; plasma membrane; extracellular exosome; organelle; blood microparticle; plasma membrane part; cell part; membrane part; extracellular vesicle; cell surface; membrane-bou…	serine-type endopeptidase activity; endopeptidase activity; peptidase activity; receptor binding; catalytic activity; serine hydrolase activity; binding; serine-type peptidase activity; peptidase activity, acting on L-amino acid peptides; immunoglobulin receptor binding; hydrolase activity; protein binding; antigen binding;				IPR007110; IPR013783; IPR003597;	Immunoglobulin-like domain; Immunoglobulin-like fold; Immunoglobulin C1-set;
P01859	213	1.37956	K	Ig gamma-2 chain C region	IGHG2	1	1.38e-10	119.39	GLPAPIEK(1)TISK	2	0.084774	2	1.337	1.742	1.098	1.037	1.21767	1.67985	mitochondria	single organism signaling; regulation of leukocyte activation; immunoglobulin mediated immune response; cell surface receptor signaling pathway; Fc-gamma receptor signaling pathway; defense response to other organism; single-organism process; regulation of lymphocyte activation; response to biotic stimulus; establishment of localization; phagocytosis; complement activation; response to external s…	membrane; extracellular space; extracellular region part; external side of plasma membrane; cell periphery; immunoglobulin complex, circulating; vesicle; immunoglobulin complex; macromolecular complex; cell; extracellular region; plasma membrane; extracellular exosome; organelle; blood microparticle; plasma membrane part; cell part; membrane part; extracellular vesicle; cell surface; membrane-bou…	serine-type endopeptidase activity; endopeptidase activity; peptidase activity; receptor binding; catalytic activity; serine hydrolase activity; binding; serine-type peptidase activity; peptidase activity, acting on L-amino acid peptides; immunoglobulin receptor binding; hydrolase activity; protein binding; antigen binding;				IPR007110; IPR013783; IPR003597;	Immunoglobulin-like domain; Immunoglobulin-like fold; Immunoglobulin C1-set;
P01877	245	1.58858	K	Ig alpha-2 chain C region	IGHA2	1	0.000112191	81.525	GFSPK(1)DVLVR	2	-0.59269	1	1.134	1.883	0.994	1.039	1.14085	1.81232	nucleus	single organism signaling; regulation of leukocyte activation; immunoglobulin mediated immune response; regulation of biological quality; localization of cell; cell surface receptor signaling pathway; defense response to other organism; regulation of respiratory burst; single-organism process; regulation of lymphocyte activation; multicellular organismal homeostasis; response to biotic stimulus; …	membrane; extracellular space; extracellular region part; external side of plasma membrane; cell periphery; immunoglobulin complex, circulating; vesicle; macromolecular complex; cell; IgA immunoglobulin complex, circulating; extracellular exosome; dimeric IgA immunoglobulin complex; cell part; membrane part; extracellular vesicle; membrane-bounded organelle; side of membrane; immunoglobulin compl…	protein binding; antigen binding; binding;				IPR007110; IPR013783; IPR013151; IPR003597;	Immunoglobulin-like domain; Immunoglobulin-like fold; Immunoglobulin; Immunoglobulin C1-set;
P01877	293	1.25041	K	Ig alpha-2 chain C region	IGHA2	1	0.00081131	107.57	VAAEDWK(1)K	3	-1.7462	2	1.254	1.639	0.994	1.039	1.26157	1.57748	nucleus	single organism signaling; regulation of leukocyte activation; immunoglobulin mediated immune response; regulation of biological quality; localization of cell; cell surface receptor signaling pathway; defense response to other organism; regulation of respiratory burst; single-organism process; regulation of lymphocyte activation; multicellular organismal homeostasis; response to biotic stimulus; …	membrane; extracellular space; extracellular region part; external side of plasma membrane; cell periphery; immunoglobulin complex, circulating; vesicle; macromolecular complex; cell; IgA immunoglobulin complex, circulating; extracellular exosome; dimeric IgA immunoglobulin complex; cell part; membrane part; extracellular vesicle; membrane-bounded organelle; side of membrane; immunoglobulin compl…	protein binding; antigen binding; binding;				IPR007110; IPR013783; IPR013151; IPR003597;	Immunoglobulin-like domain; Immunoglobulin-like fold; Immunoglobulin; Immunoglobulin C1-set;
P02042	60	1.99854	K	Hemoglobin subunit delta	HBD	1	1.57e-16	126.84	FFESFGDLSSPDAVMGNPK(1)VK	4	0.54441	5	0.268	1.905	0.291	1.035	0.920962	1.84058	cytoplasm	oxygen transport; single-multicellular organism process; blood coagulation; regulation of biological quality; gas transport; regulation of body fluid levels; response to stress; single-organism process; response to stimulus; multicellular organismal process; hemostasis; establishment of localization; transport; response to wounding; single-organism localization; wound healing; coagulation; locali…	blood microparticle; extracellular region part; extracellular space; cell part; intracellular; hemoglobin complex; cytoplasm; macromolecular complex; cytosolic part; intracellular part; protein complex; cell; cytosol; extracellular region; cytoplasmic part;	organic cyclic compound binding; heterocyclic compound binding; heme binding; iron ion binding; transition metal ion binding; oxygen binding; binding; ion binding; substrate-specific transporter activity; metal ion binding; cation binding; protein binding; oxygen transporter activity; tetrapyrrole binding; transporter activity;	K16151			IPR009050; IPR000971; IPR012292;	Globin-like; Globin; Globin/Protoglobin;
P02042	18	0.350493	K	Hemoglobin subunit delta	HBD	1	2.02e-14	112.85	TAVNALWGK(1)VNVDAVGGEALGR	3	0.3105	1	1.103	1.375	0.291	1.035	3.79038	1.3285	cytoplasm	oxygen transport; single-multicellular organism process; blood coagulation; regulation of biological quality; gas transport; regulation of body fluid levels; response to stress; single-organism process; response to stimulus; multicellular organismal process; hemostasis; establishment of localization; transport; response to wounding; single-organism localization; wound healing; coagulation; locali…	blood microparticle; extracellular region part; extracellular space; cell part; intracellular; hemoglobin complex; cytoplasm; macromolecular complex; cytosolic part; intracellular part; protein complex; cell; cytosol; extracellular region; cytoplasmic part;	organic cyclic compound binding; heterocyclic compound binding; heme binding; iron ion binding; transition metal ion binding; oxygen binding; binding; ion binding; substrate-specific transporter activity; metal ion binding; cation binding; protein binding; oxygen transporter activity; tetrapyrrole binding; transporter activity;	K16151			IPR009050; IPR000971; IPR012292;	Globin-like; Globin; Globin/Protoglobin;
P02042	96	0.471291	K	Hemoglobin subunit delta	HBD	1	1.87e-08	90.475	GTFSQLSELHCDK(1)LHVDPENFR	4	0.53919	1	0.766	1.284	0.291	1.035	2.6323	1.24058	cytoplasm	oxygen transport; single-multicellular organism process; blood coagulation; regulation of biological quality; gas transport; regulation of body fluid levels; response to stress; single-organism process; response to stimulus; multicellular organismal process; hemostasis; establishment of localization; transport; response to wounding; single-organism localization; wound healing; coagulation; locali…	blood microparticle; extracellular region part; extracellular space; cell part; intracellular; hemoglobin complex; cytoplasm; macromolecular complex; cytosolic part; intracellular part; protein complex; cell; cytosol; extracellular region; cytoplasmic part;	organic cyclic compound binding; heterocyclic compound binding; heme binding; iron ion binding; transition metal ion binding; oxygen binding; binding; ion binding; substrate-specific transporter activity; metal ion binding; cation binding; protein binding; oxygen transporter activity; tetrapyrrole binding; transporter activity;	K16151			IPR009050; IPR000971; IPR012292;	Globin-like; Globin; Globin/Protoglobin;
P02042	121	0.822364	K	Hemoglobin subunit delta	HBD	1	8.63e-06	88.561	NFGK(1)EFTPQMQAAYQK	3	0.22419	2	0.506	1.48	0.291	1.035	1.73883	1.42995	cytoplasm	oxygen transport; single-multicellular organism process; blood coagulation; regulation of biological quality; gas transport; regulation of body fluid levels; response to stress; single-organism process; response to stimulus; multicellular organismal process; hemostasis; establishment of localization; transport; response to wounding; single-organism localization; wound healing; coagulation; locali…	blood microparticle; extracellular region part; extracellular space; cell part; intracellular; hemoglobin complex; cytoplasm; macromolecular complex; cytosolic part; intracellular part; protein complex; cell; cytosol; extracellular region; cytoplasmic part;	organic cyclic compound binding; heterocyclic compound binding; heme binding; iron ion binding; transition metal ion binding; oxygen binding; binding; ion binding; substrate-specific transporter activity; metal ion binding; cation binding; protein binding; oxygen transporter activity; tetrapyrrole binding; transporter activity;	K16151			IPR009050; IPR000971; IPR012292;	Globin-like; Globin; Globin/Protoglobin;
P02549	2147	1.20981	K	"Spectrin alpha chain, erythrocytic 1"	SPTA1	1	0.0343785	49.448	EQELQK(1)EEAR	2	-0.48405	1	0.644	1.606	0.473	0.975	1.36152	1.64718	cytoplasm	single organism signaling; regulation of leukocyte activation; regulation of biological quality; regulation of mononuclear cell proliferation; cellular component morphogenesis; regulation of actin filament length; cellular metabolic process; response to external stimulus; metabolic process; actin cytoskeleton organization; positive regulation of mononuclear cell proliferation; regulation of cell …	membrane; cell cortex; cell periphery; cytoplasm; cytoplasmic region; cortical cytoskeleton; intrinsic component of membrane; cortical actin cytoskeleton; intracellular part; cell; cytoplasmic side of plasma membrane; cytoplasmic side of membrane; organelle part; non-membrane-bounded organelle; cytoskeleton; membrane part; intracellular; cell part; neuron projection; spectrin; neuron part; intrin…	actin filament binding; protein heterodimerization activity; guanyl-nucleotide exchange factor activity; ion binding; protein dimerization activity; macromolecular complex binding; protein binding; molecular function regulator; cytoskeletal protein binding; structural constituent of cytoskeleton; binding; actin binding; cation binding; metal ion binding; Ras guanyl-nucleotide exchange factor acti…	K06114	SPTA; spectrin alpha	hsa04210 Apoptosis - Homo sapiens (human);	IPR013315; IPR014837; IPR001452; IPR002048; IPR011992;	Spectrin alpha chain, SH3 domain; EF-hand, Ca insensitive; SH3 domain; EF-hand domain; EF-hand domain pair;
P02549	1647	0.745816	K	"Spectrin alpha chain, erythrocytic 1"	SPTA1	1	1.11e-06	94.363	DLASAGNLLK(1)K	3	-0.063138	1	0.977	1.502	0.473	0.975	2.06554	1.54051	cytoplasm	single organism signaling; regulation of leukocyte activation; regulation of biological quality; regulation of mononuclear cell proliferation; cellular component morphogenesis; regulation of actin filament length; cellular metabolic process; response to external stimulus; metabolic process; actin cytoskeleton organization; positive regulation of mononuclear cell proliferation; regulation of cell …	membrane; cell cortex; cell periphery; cytoplasm; cytoplasmic region; cortical cytoskeleton; intrinsic component of membrane; cortical actin cytoskeleton; intracellular part; cell; cytoplasmic side of plasma membrane; cytoplasmic side of membrane; organelle part; non-membrane-bounded organelle; cytoskeleton; membrane part; intracellular; cell part; neuron projection; spectrin; neuron part; intrin…	actin filament binding; protein heterodimerization activity; guanyl-nucleotide exchange factor activity; ion binding; protein dimerization activity; macromolecular complex binding; protein binding; molecular function regulator; cytoskeletal protein binding; structural constituent of cytoskeleton; binding; actin binding; cation binding; metal ion binding; Ras guanyl-nucleotide exchange factor acti…	K06114	SPTA; spectrin alpha	hsa04210 Apoptosis - Homo sapiens (human);	IPR013315; IPR014837; IPR001452; IPR002048; IPR011992;	Spectrin alpha chain, SH3 domain; EF-hand, Ca insensitive; SH3 domain; EF-hand domain; EF-hand domain pair;
P02652	53	2.05066	K	Apolipoprotein A-II	APOA2	1	2.7e-07	107.65	VK(1)SPELQAEAK	2	0.58276	1	0.757	1.3	1.218	1.02	0.621511	1.27451	extracellular	cellular component biogenesis; regulation of sterol transport; alcohol metabolic process; positive regulation of biosynthetic process; negative regulation of immune effector process; cellular lipid metabolic process; cellular metabolic process; lipid biosynthetic process; neutral lipid catabolic process; metabolic process; macromolecular complex assembly; positive regulation of lipid catabolic pr…	endoplasmic reticulum; extracellular region part; extracellular space; cytoplasmic vesicle; cytoplasm; vesicle; plasma lipoprotein particle; triglyceride-rich plasma lipoprotein particle; macromolecular complex; intracellular part; cell; very-low-density lipoprotein particle; organelle part; early endosome; membrane-enclosed lumen; extracellular exosome; intracellular organelle lumen; protein-lip…	sterol binding; ammonium ion binding; receptor binding; protein dimerization activity; lipid transporter activity; substrate-specific transporter activity; protein binding; enzyme inhibitor activity; molecular function regulator; steroid binding; organic cyclic compound binding; phosphatidylcholine binding; quaternary ammonium group binding; identical protein binding; high-density lipoprotein par…	K08758	APOA2; apolipoprotein A-II	hsa03320 PPAR signaling pathway - Homo sapiens (human);
P02652	51	1.8809	K	Apolipoprotein A-II	APOA2	1	0.00828236	82.279	DLMEK(1)VK	2	1.4975	1	0.885	1.394	1.218	1.02	0.726601	1.36667	extracellular	cellular component biogenesis; regulation of sterol transport; alcohol metabolic process; positive regulation of biosynthetic process; negative regulation of immune effector process; cellular lipid metabolic process; cellular metabolic process; lipid biosynthetic process; neutral lipid catabolic process; metabolic process; macromolecular complex assembly; positive regulation of lipid catabolic pr…	endoplasmic reticulum; extracellular region part; extracellular space; cytoplasmic vesicle; cytoplasm; vesicle; plasma lipoprotein particle; triglyceride-rich plasma lipoprotein particle; macromolecular complex; intracellular part; cell; very-low-density lipoprotein particle; organelle part; early endosome; membrane-enclosed lumen; extracellular exosome; intracellular organelle lumen; protein-lip…	sterol binding; ammonium ion binding; receptor binding; protein dimerization activity; lipid transporter activity; substrate-specific transporter activity; protein binding; enzyme inhibitor activity; molecular function regulator; steroid binding; organic cyclic compound binding; phosphatidylcholine binding; quaternary ammonium group binding; identical protein binding; high-density lipoprotein par…	K08758	APOA2; apolipoprotein A-II	hsa03320 PPAR signaling pathway - Homo sapiens (human);
P02671	210	1.57985	K	Fibrinogen alpha chain	FGA	1	3.86e-16	134.76	QLEQVIAK(1)DLLPSR	2	-0.33449	3	1.343	1.749	1.258	1.037	1.06757	1.6866	extracellular	cellular component biogenesis; single organism signaling; regulation of cell death; blood coagulation, common pathway; defense response to other organism; positive regulation of peptide secretion; regulation of defense response; induction of bacterial agglutination; cellular metabolic process; response to biotic stimulus; fibrinolysis; metabolic process; macromolecular complex assembly; cell-matr…	secretory granule lumen; membrane; extracellular space; extracellular region part; cell cortex; external side of plasma membrane; cytoplasmic vesicle; cell periphery; vesicle; cytoplasm; cytoplasmic region; cytoplasmic vesicle part; macromolecular complex; intracellular part; cell; organelle part; membrane-enclosed lumen; extracellular exosome; vesicle lumen; intracellular organelle lumen; cell p…	protein binding, bridging; receptor binding; binding; ion binding; cation binding; metal ion binding; protein binding; binding, bridging; structural molecule activity;	K03903	FGA; fibrinogen alpha chain	hsa04611 Platelet activation - Homo sapiens (human); hsa04610 Complement and coagulation cascades - Homo sapiens (human);	IPR002181; IPR012290; IPR021996; IPR014716; IPR014715;	Fibrinogen, alpha/beta/gamma chain, C-terminal globular domain; Fibrinogen, alpha/beta/gamma chain, coiled coil domain; Fibrinogen alpha C domain; Fibrinogen, alpha/beta/gamma chain, C-terminal globular, subdomain 1; Fibrinogen, alpha/beta/gamma chain, C-terminal globular, subdomain 2;
P02671	97	1.47617	K	Fibrinogen alpha chain	FGA	1	8.68e-05	77.062	NSLFEYQK(1)NNK	3	-0.92551	1	1.116	1.358	1.258	1.037	0.887122	1.30955	extracellular	cellular component biogenesis; single organism signaling; regulation of cell death; blood coagulation, common pathway; defense response to other organism; positive regulation of peptide secretion; regulation of defense response; induction of bacterial agglutination; cellular metabolic process; response to biotic stimulus; fibrinolysis; metabolic process; macromolecular complex assembly; cell-matr…	secretory granule lumen; membrane; extracellular space; extracellular region part; cell cortex; external side of plasma membrane; cytoplasmic vesicle; cell periphery; vesicle; cytoplasm; cytoplasmic region; cytoplasmic vesicle part; macromolecular complex; intracellular part; cell; organelle part; membrane-enclosed lumen; extracellular exosome; vesicle lumen; intracellular organelle lumen; cell p…	protein binding, bridging; receptor binding; binding; ion binding; cation binding; metal ion binding; protein binding; binding, bridging; structural molecule activity;	K03903	FGA; fibrinogen alpha chain	hsa04611 Platelet activation - Homo sapiens (human); hsa04610 Complement and coagulation cascades - Homo sapiens (human);	IPR002181; IPR012290; IPR021996; IPR014716; IPR014715;	Fibrinogen, alpha/beta/gamma chain, C-terminal globular domain; Fibrinogen, alpha/beta/gamma chain, coiled coil domain; Fibrinogen alpha C domain; Fibrinogen, alpha/beta/gamma chain, C-terminal globular, subdomain 1; Fibrinogen, alpha/beta/gamma chain, C-terminal globular, subdomain 2;
P02671	249	1.35647	K	Fibrinogen alpha chain	FGA	1	0.000239715	71.912	VPPEWK(1)ALTDMPQMR	2	-0.089755	2	1.337	1.495	1.258	1.037	1.0628	1.44166	extracellular	cellular component biogenesis; single organism signaling; regulation of cell death; blood coagulation, common pathway; defense response to other organism; positive regulation of peptide secretion; regulation of defense response; induction of bacterial agglutination; cellular metabolic process; response to biotic stimulus; fibrinolysis; metabolic process; macromolecular complex assembly; cell-matr…	secretory granule lumen; membrane; extracellular space; extracellular region part; cell cortex; external side of plasma membrane; cytoplasmic vesicle; cell periphery; vesicle; cytoplasm; cytoplasmic region; cytoplasmic vesicle part; macromolecular complex; intracellular part; cell; organelle part; membrane-enclosed lumen; extracellular exosome; vesicle lumen; intracellular organelle lumen; cell p…	protein binding, bridging; receptor binding; binding; ion binding; cation binding; metal ion binding; protein binding; binding, bridging; structural molecule activity;	K03903	FGA; fibrinogen alpha chain	hsa04611 Platelet activation - Homo sapiens (human); hsa04610 Complement and coagulation cascades - Homo sapiens (human);	IPR002181; IPR012290; IPR021996; IPR014716; IPR014715;	Fibrinogen, alpha/beta/gamma chain, C-terminal globular domain; Fibrinogen, alpha/beta/gamma chain, coiled coil domain; Fibrinogen alpha C domain; Fibrinogen, alpha/beta/gamma chain, C-terminal globular, subdomain 1; Fibrinogen, alpha/beta/gamma chain, C-terminal globular, subdomain 2;
P02671	167	1.32789	K	Fibrinogen alpha chain	FGA	1	0.000460619	113.71	AQLVDMK(1)R	3	0.24149	3	1.448	1.585	1.258	1.037	1.15103	1.52845	extracellular	cellular component biogenesis; single organism signaling; regulation of cell death; blood coagulation, common pathway; defense response to other organism; positive regulation of peptide secretion; regulation of defense response; induction of bacterial agglutination; cellular metabolic process; response to biotic stimulus; fibrinolysis; metabolic process; macromolecular complex assembly; cell-matr…	secretory granule lumen; membrane; extracellular space; extracellular region part; cell cortex; external side of plasma membrane; cytoplasmic vesicle; cell periphery; vesicle; cytoplasm; cytoplasmic region; cytoplasmic vesicle part; macromolecular complex; intracellular part; cell; organelle part; membrane-enclosed lumen; extracellular exosome; vesicle lumen; intracellular organelle lumen; cell p…	protein binding, bridging; receptor binding; binding; ion binding; cation binding; metal ion binding; protein binding; binding, bridging; structural molecule activity;	K03903	FGA; fibrinogen alpha chain	hsa04611 Platelet activation - Homo sapiens (human); hsa04610 Complement and coagulation cascades - Homo sapiens (human);	IPR002181; IPR012290; IPR021996; IPR014716; IPR014715;	Fibrinogen, alpha/beta/gamma chain, C-terminal globular domain; Fibrinogen, alpha/beta/gamma chain, coiled coil domain; Fibrinogen alpha C domain; Fibrinogen, alpha/beta/gamma chain, C-terminal globular, subdomain 1; Fibrinogen, alpha/beta/gamma chain, C-terminal globular, subdomain 2;
P02671	243	1.46707	K	Fibrinogen alpha chain	FGA	1	0.0033404	54.343	SQLQK(1)VPPEWK	3	0.3076	1	1.199	1.45	1.258	1.037	0.9531	1.39826	extracellular	cellular component biogenesis; single organism signaling; regulation of cell death; blood coagulation, common pathway; defense response to other organism; positive regulation of peptide secretion; regulation of defense response; induction of bacterial agglutination; cellular metabolic process; response to biotic stimulus; fibrinolysis; metabolic process; macromolecular complex assembly; cell-matr…	secretory granule lumen; membrane; extracellular space; extracellular region part; cell cortex; external side of plasma membrane; cytoplasmic vesicle; cell periphery; vesicle; cytoplasm; cytoplasmic region; cytoplasmic vesicle part; macromolecular complex; intracellular part; cell; organelle part; membrane-enclosed lumen; extracellular exosome; vesicle lumen; intracellular organelle lumen; cell p…	protein binding, bridging; receptor binding; binding; ion binding; cation binding; metal ion binding; protein binding; binding, bridging; structural molecule activity;	K03903	FGA; fibrinogen alpha chain	hsa04611 Platelet activation - Homo sapiens (human); hsa04610 Complement and coagulation cascades - Homo sapiens (human);	IPR002181; IPR012290; IPR021996; IPR014716; IPR014715;	Fibrinogen, alpha/beta/gamma chain, C-terminal globular domain; Fibrinogen, alpha/beta/gamma chain, coiled coil domain; Fibrinogen alpha C domain; Fibrinogen, alpha/beta/gamma chain, C-terminal globular, subdomain 1; Fibrinogen, alpha/beta/gamma chain, C-terminal globular, subdomain 2;
P02671	448	0.720629	K	Fibrinogen alpha chain	FGA	1	7.77e-10	117.2	EK(1)VTSGSTTTTR	2	0.39264	1	2.547	1.513	1.258	1.037	2.02464	1.45902	extracellular	cellular component biogenesis; single organism signaling; regulation of cell death; blood coagulation, common pathway; defense response to other organism; positive regulation of peptide secretion; regulation of defense response; induction of bacterial agglutination; cellular metabolic process; response to biotic stimulus; fibrinolysis; metabolic process; macromolecular complex assembly; cell-matr…	secretory granule lumen; membrane; extracellular space; extracellular region part; cell cortex; external side of plasma membrane; cytoplasmic vesicle; cell periphery; vesicle; cytoplasm; cytoplasmic region; cytoplasmic vesicle part; macromolecular complex; intracellular part; cell; organelle part; membrane-enclosed lumen; extracellular exosome; vesicle lumen; intracellular organelle lumen; cell p…	protein binding, bridging; receptor binding; binding; ion binding; cation binding; metal ion binding; protein binding; binding, bridging; structural molecule activity;	K03903	FGA; fibrinogen alpha chain	hsa04611 Platelet activation - Homo sapiens (human); hsa04610 Complement and coagulation cascades - Homo sapiens (human);	IPR002181; IPR012290; IPR021996; IPR014716; IPR014715;	Fibrinogen, alpha/beta/gamma chain, C-terminal globular domain; Fibrinogen, alpha/beta/gamma chain, coiled coil domain; Fibrinogen alpha C domain; Fibrinogen, alpha/beta/gamma chain, C-terminal globular, subdomain 1; Fibrinogen, alpha/beta/gamma chain, C-terminal globular, subdomain 2;
P02671	157	1.80516	K	Fibrinogen alpha chain	FGA	1	4.42e-07	94.767	VQHIQLLQK(1)NVR	3	-1.1473	2	0.961	1.43	1.258	1.037	0.763911	1.37898	extracellular	cellular component biogenesis; single organism signaling; regulation of cell death; blood coagulation, common pathway; defense response to other organism; positive regulation of peptide secretion; regulation of defense response; induction of bacterial agglutination; cellular metabolic process; response to biotic stimulus; fibrinolysis; metabolic process; macromolecular complex assembly; cell-matr…	secretory granule lumen; membrane; extracellular space; extracellular region part; cell cortex; external side of plasma membrane; cytoplasmic vesicle; cell periphery; vesicle; cytoplasm; cytoplasmic region; cytoplasmic vesicle part; macromolecular complex; intracellular part; cell; organelle part; membrane-enclosed lumen; extracellular exosome; vesicle lumen; intracellular organelle lumen; cell p…	protein binding, bridging; receptor binding; binding; ion binding; cation binding; metal ion binding; protein binding; binding, bridging; structural molecule activity;	K03903	FGA; fibrinogen alpha chain	hsa04611 Platelet activation - Homo sapiens (human); hsa04610 Complement and coagulation cascades - Homo sapiens (human);	IPR002181; IPR012290; IPR021996; IPR014716; IPR014715;	Fibrinogen, alpha/beta/gamma chain, C-terminal globular domain; Fibrinogen, alpha/beta/gamma chain, coiled coil domain; Fibrinogen alpha C domain; Fibrinogen, alpha/beta/gamma chain, C-terminal globular, subdomain 1; Fibrinogen, alpha/beta/gamma chain, C-terminal globular, subdomain 2;
P02671	195	1.50308	K	Fibrinogen alpha chain	FGA	1	8.21e-19	161.21	EVDLK(1)DYEDQQK	2	-0.48663	1	1.481	1.835	1.258	1.037	1.17727	1.76953	extracellular	cellular component biogenesis; single organism signaling; regulation of cell death; blood coagulation, common pathway; defense response to other organism; positive regulation of peptide secretion; regulation of defense response; induction of bacterial agglutination; cellular metabolic process; response to biotic stimulus; fibrinolysis; metabolic process; macromolecular complex assembly; cell-matr…	secretory granule lumen; membrane; extracellular space; extracellular region part; cell cortex; external side of plasma membrane; cytoplasmic vesicle; cell periphery; vesicle; cytoplasm; cytoplasmic region; cytoplasmic vesicle part; macromolecular complex; intracellular part; cell; organelle part; membrane-enclosed lumen; extracellular exosome; vesicle lumen; intracellular organelle lumen; cell p…	protein binding, bridging; receptor binding; binding; ion binding; cation binding; metal ion binding; protein binding; binding, bridging; structural molecule activity;	K03903	FGA; fibrinogen alpha chain	hsa04611 Platelet activation - Homo sapiens (human); hsa04610 Complement and coagulation cascades - Homo sapiens (human);	IPR002181; IPR012290; IPR021996; IPR014716; IPR014715;	Fibrinogen, alpha/beta/gamma chain, C-terminal globular domain; Fibrinogen, alpha/beta/gamma chain, coiled coil domain; Fibrinogen alpha C domain; Fibrinogen, alpha/beta/gamma chain, C-terminal globular, subdomain 1; Fibrinogen, alpha/beta/gamma chain, C-terminal globular, subdomain 2;
P02675	163	1.35061	K	Fibrinogen beta chain	FGB	1	4.88e-31	164.82	QVK(1)DNENVVNEYSSELEK	3	0.18506	1	1.408	1.424	1.274	0.954	1.10518	1.49266	extracellular	cellular component biogenesis; single organism signaling; regulation of cell death; defense response to other organism; positive regulation of peptide secretion; response to interleukin-1; regulation of defense response; induction of bacterial agglutination; response to biotic stimulus; fibrinolysis; metabolic process; macromolecular complex assembly; cell-matrix adhesion; regulation of system pr…	secretory granule lumen; membrane; extracellular space; extracellular region part; cell cortex; external side of plasma membrane; cytoplasmic vesicle; cell periphery; vesicle; cytoplasm; cytoplasmic region; cytoplasmic vesicle part; macromolecular complex; intracellular part; cell; organelle part; membrane-enclosed lumen; extracellular exosome; vesicle lumen; intracellular organelle lumen; cell p…	protein binding, bridging; chaperone binding; receptor binding; binding; protein binding; binding, bridging; structural molecule activity;	K03904	FGB; fibrinogen beta chain	hsa04611 Platelet activation - Homo sapiens (human); hsa04610 Complement and coagulation cascades - Homo sapiens (human);	IPR002181; IPR012290; IPR014716; IPR014715;	Fibrinogen, alpha/beta/gamma chain, C-terminal globular domain; Fibrinogen, alpha/beta/gamma chain, coiled coil domain; Fibrinogen, alpha/beta/gamma chain, C-terminal globular, subdomain 1; Fibrinogen, alpha/beta/gamma chain, C-terminal globular, subdomain 2;
P02675	83	1.67863	K	Fibrinogen beta chain	FGB	1	0.0050269	86.833	AAATQK(1)K	2	-0.037712	1	1.393	1.751	1.274	0.954	1.09341	1.83543	extracellular	cellular component biogenesis; single organism signaling; regulation of cell death; defense response to other organism; positive regulation of peptide secretion; response to interleukin-1; regulation of defense response; induction of bacterial agglutination; response to biotic stimulus; fibrinolysis; metabolic process; macromolecular complex assembly; cell-matrix adhesion; regulation of system pr…	secretory granule lumen; membrane; extracellular space; extracellular region part; cell cortex; external side of plasma membrane; cytoplasmic vesicle; cell periphery; vesicle; cytoplasm; cytoplasmic region; cytoplasmic vesicle part; macromolecular complex; intracellular part; cell; organelle part; membrane-enclosed lumen; extracellular exosome; vesicle lumen; intracellular organelle lumen; cell p…	protein binding, bridging; chaperone binding; receptor binding; binding; protein binding; binding, bridging; structural molecule activity;	K03904	FGB; fibrinogen beta chain	hsa04611 Platelet activation - Homo sapiens (human); hsa04610 Complement and coagulation cascades - Homo sapiens (human);	IPR002181; IPR012290; IPR014716; IPR014715;	Fibrinogen, alpha/beta/gamma chain, C-terminal globular domain; Fibrinogen, alpha/beta/gamma chain, coiled coil domain; Fibrinogen, alpha/beta/gamma chain, C-terminal globular, subdomain 1; Fibrinogen, alpha/beta/gamma chain, C-terminal globular, subdomain 2;
P02675	239	2.45669	K	Fibrinogen beta chain	FGB	1	2.63e-18	122.19	TPCTVSCNIPVVSGK(1)ECEEIIR	3	0.17319	1	0.848	1.56	1.274	0.954	0.66562	1.63522	extracellular	cellular component biogenesis; single organism signaling; regulation of cell death; defense response to other organism; positive regulation of peptide secretion; response to interleukin-1; regulation of defense response; induction of bacterial agglutination; response to biotic stimulus; fibrinolysis; metabolic process; macromolecular complex assembly; cell-matrix adhesion; regulation of system pr…	secretory granule lumen; membrane; extracellular space; extracellular region part; cell cortex; external side of plasma membrane; cytoplasmic vesicle; cell periphery; vesicle; cytoplasm; cytoplasmic region; cytoplasmic vesicle part; macromolecular complex; intracellular part; cell; organelle part; membrane-enclosed lumen; extracellular exosome; vesicle lumen; intracellular organelle lumen; cell p…	protein binding, bridging; chaperone binding; receptor binding; binding; protein binding; binding, bridging; structural molecule activity;	K03904	FGB; fibrinogen beta chain	hsa04611 Platelet activation - Homo sapiens (human); hsa04610 Complement and coagulation cascades - Homo sapiens (human);	IPR002181; IPR012290; IPR014716; IPR014715;	Fibrinogen, alpha/beta/gamma chain, C-terminal globular domain; Fibrinogen, alpha/beta/gamma chain, coiled coil domain; Fibrinogen, alpha/beta/gamma chain, C-terminal globular, subdomain 1; Fibrinogen, alpha/beta/gamma chain, C-terminal globular, subdomain 2;
P02675	51	1.37648	K	Fibrinogen beta chain	FGB	1	0.0423955	50.04	GHRPLDK(1)K	3	0.023066	1	1.529	1.576	1.274	0.954	1.20016	1.65199	extracellular	cellular component biogenesis; single organism signaling; regulation of cell death; defense response to other organism; positive regulation of peptide secretion; response to interleukin-1; regulation of defense response; induction of bacterial agglutination; response to biotic stimulus; fibrinolysis; metabolic process; macromolecular complex assembly; cell-matrix adhesion; regulation of system pr…	secretory granule lumen; membrane; extracellular space; extracellular region part; cell cortex; external side of plasma membrane; cytoplasmic vesicle; cell periphery; vesicle; cytoplasm; cytoplasmic region; cytoplasmic vesicle part; macromolecular complex; intracellular part; cell; organelle part; membrane-enclosed lumen; extracellular exosome; vesicle lumen; intracellular organelle lumen; cell p…	protein binding, bridging; chaperone binding; receptor binding; binding; protein binding; binding, bridging; structural molecule activity;	K03904	FGB; fibrinogen beta chain	hsa04611 Platelet activation - Homo sapiens (human); hsa04610 Complement and coagulation cascades - Homo sapiens (human);	IPR002181; IPR012290; IPR014716; IPR014715;	Fibrinogen, alpha/beta/gamma chain, C-terminal globular domain; Fibrinogen, alpha/beta/gamma chain, coiled coil domain; Fibrinogen, alpha/beta/gamma chain, C-terminal globular, subdomain 1; Fibrinogen, alpha/beta/gamma chain, C-terminal globular, subdomain 2;
P02679	185	1.32667	K	Fibrinogen gamma chain	FGG	1	5.85e-10	133.32	DCQDIANK(1)GAK	2	-0.018288	2	1.788	1.794	1.35	1.021	1.32444	1.7571	mitochondria	cellular component biogenesis; single organism signaling; developmental maturation; regulation of cell death; positive regulation of peptide secretion; response to interleukin-1; regulation of defense response; fibrinolysis; metabolic process; macromolecular complex assembly; cell-matrix adhesion; regulation of system process; protein secretion; regulation of phosphorylation; cellular response to…	secretory granule lumen; membrane; extracellular space; extracellular region part; cell cortex; external side of plasma membrane; cytoplasmic vesicle; cell periphery; vesicle; cytoplasm; cytoplasmic region; cytoplasmic vesicle part; macromolecular complex; intracellular part; cell; organelle part; membrane-enclosed lumen; extracellular exosome; vesicle lumen; intracellular organelle lumen; cell p…	cell adhesion molecule binding; identical protein binding; protein binding, bridging; receptor binding; protein homodimerization activity; binding; ion binding; protein dimerization activity; metal ion binding; cation binding; protein binding; binding, bridging; structural molecule activity;	K03905	FGG; fibrinogen gamma chain	hsa04611 Platelet activation - Homo sapiens (human); hsa04610 Complement and coagulation cascades - Homo sapiens (human); hsa05150 Staphylococcus aureus infection - Homo sapiens (human);	IPR002181; IPR012290; IPR014716; IPR014715;	Fibrinogen, alpha/beta/gamma chain, C-terminal globular domain; Fibrinogen, alpha/beta/gamma chain, coiled coil domain; Fibrinogen, alpha/beta/gamma chain, C-terminal globular, subdomain 1; Fibrinogen, alpha/beta/gamma chain, C-terminal globular, subdomain 2;
P02679	146	1.56733	K	Fibrinogen gamma chain	FGG	1	9.26e-07	92.38	YLQEIYNSNNQK(1)IVNLK	3	0.22047	1	1.435	1.701	1.35	1.021	1.06296	1.66601	mitochondria	cellular component biogenesis; single organism signaling; developmental maturation; regulation of cell death; positive regulation of peptide secretion; response to interleukin-1; regulation of defense response; fibrinolysis; metabolic process; macromolecular complex assembly; cell-matrix adhesion; regulation of system process; protein secretion; regulation of phosphorylation; cellular response to…	secretory granule lumen; membrane; extracellular space; extracellular region part; cell cortex; external side of plasma membrane; cytoplasmic vesicle; cell periphery; vesicle; cytoplasm; cytoplasmic region; cytoplasmic vesicle part; macromolecular complex; intracellular part; cell; organelle part; membrane-enclosed lumen; extracellular exosome; vesicle lumen; intracellular organelle lumen; cell p…	cell adhesion molecule binding; identical protein binding; protein binding, bridging; receptor binding; protein homodimerization activity; binding; ion binding; protein dimerization activity; metal ion binding; cation binding; protein binding; binding, bridging; structural molecule activity;	K03905	FGG; fibrinogen gamma chain	hsa04611 Platelet activation - Homo sapiens (human); hsa04610 Complement and coagulation cascades - Homo sapiens (human); hsa05150 Staphylococcus aureus infection - Homo sapiens (human);	IPR002181; IPR012290; IPR014716; IPR014715;	Fibrinogen, alpha/beta/gamma chain, C-terminal globular domain; Fibrinogen, alpha/beta/gamma chain, coiled coil domain; Fibrinogen, alpha/beta/gamma chain, C-terminal globular, subdomain 1; Fibrinogen, alpha/beta/gamma chain, C-terminal globular, subdomain 2;
P02679	114	1.37786	K	Fibrinogen gamma chain	FGG	1	0.00225378	86.898	K(1)MLEEIMK	2	1.177	1	1.664	1.734	1.35	1.021	1.23259	1.69833	mitochondria	cellular component biogenesis; single organism signaling; developmental maturation; regulation of cell death; positive regulation of peptide secretion; response to interleukin-1; regulation of defense response; fibrinolysis; metabolic process; macromolecular complex assembly; cell-matrix adhesion; regulation of system process; protein secretion; regulation of phosphorylation; cellular response to…	secretory granule lumen; membrane; extracellular space; extracellular region part; cell cortex; external side of plasma membrane; cytoplasmic vesicle; cell periphery; vesicle; cytoplasm; cytoplasmic region; cytoplasmic vesicle part; macromolecular complex; intracellular part; cell; organelle part; membrane-enclosed lumen; extracellular exosome; vesicle lumen; intracellular organelle lumen; cell p…	cell adhesion molecule binding; identical protein binding; protein binding, bridging; receptor binding; protein homodimerization activity; binding; ion binding; protein dimerization activity; metal ion binding; cation binding; protein binding; binding, bridging; structural molecule activity;	K03905	FGG; fibrinogen gamma chain	hsa04611 Platelet activation - Homo sapiens (human); hsa04610 Complement and coagulation cascades - Homo sapiens (human); hsa05150 Staphylococcus aureus infection - Homo sapiens (human);	IPR002181; IPR012290; IPR014716; IPR014715;	Fibrinogen, alpha/beta/gamma chain, C-terminal globular domain; Fibrinogen, alpha/beta/gamma chain, coiled coil domain; Fibrinogen, alpha/beta/gamma chain, C-terminal globular, subdomain 1; Fibrinogen, alpha/beta/gamma chain, C-terminal globular, subdomain 2;
P02679	153	2.30066	K	Fibrinogen gamma chain	FGG	1	3.23e-07	100.43	EK(1)VAQLEAQCQEPCK	3	0.57533	1	0.923	1.606	1.35	1.021	0.683704	1.57297	mitochondria	cellular component biogenesis; single organism signaling; developmental maturation; regulation of cell death; positive regulation of peptide secretion; response to interleukin-1; regulation of defense response; fibrinolysis; metabolic process; macromolecular complex assembly; cell-matrix adhesion; regulation of system process; protein secretion; regulation of phosphorylation; cellular response to…	secretory granule lumen; membrane; extracellular space; extracellular region part; cell cortex; external side of plasma membrane; cytoplasmic vesicle; cell periphery; vesicle; cytoplasm; cytoplasmic region; cytoplasmic vesicle part; macromolecular complex; intracellular part; cell; organelle part; membrane-enclosed lumen; extracellular exosome; vesicle lumen; intracellular organelle lumen; cell p…	cell adhesion molecule binding; identical protein binding; protein binding, bridging; receptor binding; protein homodimerization activity; binding; ion binding; protein dimerization activity; metal ion binding; cation binding; protein binding; binding, bridging; structural molecule activity;	K03905	FGG; fibrinogen gamma chain	hsa04611 Platelet activation - Homo sapiens (human); hsa04610 Complement and coagulation cascades - Homo sapiens (human); hsa05150 Staphylococcus aureus infection - Homo sapiens (human);	IPR002181; IPR012290; IPR014716; IPR014715;	Fibrinogen, alpha/beta/gamma chain, C-terminal globular domain; Fibrinogen, alpha/beta/gamma chain, coiled coil domain; Fibrinogen, alpha/beta/gamma chain, C-terminal globular, subdomain 1; Fibrinogen, alpha/beta/gamma chain, C-terminal globular, subdomain 2;
P02679	231	1.20682	K	Fibrinogen gamma chain	FGG	1	6.36e-05	102.52	RLDGSVDFK(1)K	3	0.51106	6	1.73	1.579	1.35	1.021	1.28148	1.54652	mitochondria	cellular component biogenesis; single organism signaling; developmental maturation; regulation of cell death; positive regulation of peptide secretion; response to interleukin-1; regulation of defense response; fibrinolysis; metabolic process; macromolecular complex assembly; cell-matrix adhesion; regulation of system process; protein secretion; regulation of phosphorylation; cellular response to…	secretory granule lumen; membrane; extracellular space; extracellular region part; cell cortex; external side of plasma membrane; cytoplasmic vesicle; cell periphery; vesicle; cytoplasm; cytoplasmic region; cytoplasmic vesicle part; macromolecular complex; intracellular part; cell; organelle part; membrane-enclosed lumen; extracellular exosome; vesicle lumen; intracellular organelle lumen; cell p…	cell adhesion molecule binding; identical protein binding; protein binding, bridging; receptor binding; protein homodimerization activity; binding; ion binding; protein dimerization activity; metal ion binding; cation binding; protein binding; binding, bridging; structural molecule activity;	K03905	FGG; fibrinogen gamma chain	hsa04611 Platelet activation - Homo sapiens (human); hsa04610 Complement and coagulation cascades - Homo sapiens (human); hsa05150 Staphylococcus aureus infection - Homo sapiens (human);	IPR002181; IPR012290; IPR014716; IPR014715;	Fibrinogen, alpha/beta/gamma chain, C-terminal globular domain; Fibrinogen, alpha/beta/gamma chain, coiled coil domain; Fibrinogen, alpha/beta/gamma chain, C-terminal globular, subdomain 1; Fibrinogen, alpha/beta/gamma chain, C-terminal globular, subdomain 2;
P02679	166	2.12404	K	Fibrinogen gamma chain	FGG	1	0.000208022	43.696	VAQLEAQCQEPCK(1)DTVQIHDITGK	3	1.2436	1	0.437	0.702	1.35	1.021	0.323704	0.687561	mitochondria	cellular component biogenesis; single organism signaling; developmental maturation; regulation of cell death; positive regulation of peptide secretion; response to interleukin-1; regulation of defense response; fibrinolysis; metabolic process; macromolecular complex assembly; cell-matrix adhesion; regulation of system process; protein secretion; regulation of phosphorylation; cellular response to…	secretory granule lumen; membrane; extracellular space; extracellular region part; cell cortex; external side of plasma membrane; cytoplasmic vesicle; cell periphery; vesicle; cytoplasm; cytoplasmic region; cytoplasmic vesicle part; macromolecular complex; intracellular part; cell; organelle part; membrane-enclosed lumen; extracellular exosome; vesicle lumen; intracellular organelle lumen; cell p…	cell adhesion molecule binding; identical protein binding; protein binding, bridging; receptor binding; protein homodimerization activity; binding; ion binding; protein dimerization activity; metal ion binding; cation binding; protein binding; binding, bridging; structural molecule activity;	K03905	FGG; fibrinogen gamma chain	hsa04611 Platelet activation - Homo sapiens (human); hsa04610 Complement and coagulation cascades - Homo sapiens (human); hsa05150 Staphylococcus aureus infection - Homo sapiens (human);	IPR002181; IPR012290; IPR014716; IPR014715;	Fibrinogen, alpha/beta/gamma chain, C-terminal globular domain; Fibrinogen, alpha/beta/gamma chain, coiled coil domain; Fibrinogen, alpha/beta/gamma chain, C-terminal globular, subdomain 1; Fibrinogen, alpha/beta/gamma chain, C-terminal globular, subdomain 2;
P02679	292	1.23714	K	Fibrinogen gamma chain	FGG	1	1.29e-14	123.63	TSTADYAMFK(1)VGPEADK	3	-0.092845	2	1.585	1.483	1.35	1.021	1.17407	1.4525	mitochondria	cellular component biogenesis; single organism signaling; developmental maturation; regulation of cell death; positive regulation of peptide secretion; response to interleukin-1; regulation of defense response; fibrinolysis; metabolic process; macromolecular complex assembly; cell-matrix adhesion; regulation of system process; protein secretion; regulation of phosphorylation; cellular response to…	secretory granule lumen; membrane; extracellular space; extracellular region part; cell cortex; external side of plasma membrane; cytoplasmic vesicle; cell periphery; vesicle; cytoplasm; cytoplasmic region; cytoplasmic vesicle part; macromolecular complex; intracellular part; cell; organelle part; membrane-enclosed lumen; extracellular exosome; vesicle lumen; intracellular organelle lumen; cell p…	cell adhesion molecule binding; identical protein binding; protein binding, bridging; receptor binding; protein homodimerization activity; binding; ion binding; protein dimerization activity; metal ion binding; cation binding; protein binding; binding, bridging; structural molecule activity;	K03905	FGG; fibrinogen gamma chain	hsa04611 Platelet activation - Homo sapiens (human); hsa04610 Complement and coagulation cascades - Homo sapiens (human); hsa05150 Staphylococcus aureus infection - Homo sapiens (human);	IPR002181; IPR012290; IPR014716; IPR014715;	Fibrinogen, alpha/beta/gamma chain, C-terminal globular domain; Fibrinogen, alpha/beta/gamma chain, coiled coil domain; Fibrinogen, alpha/beta/gamma chain, C-terminal globular, subdomain 1; Fibrinogen, alpha/beta/gamma chain, C-terminal globular, subdomain 2;
P02679	177	1.62024	K	Fibrinogen gamma chain	FGG	1	6.87e-09	94.281	DTVQIHDITGK(1)DCQDIANK	3	1.188	2	1.442	1.767	1.35	1.021	1.06815	1.73066	mitochondria	cellular component biogenesis; single organism signaling; developmental maturation; regulation of cell death; positive regulation of peptide secretion; response to interleukin-1; regulation of defense response; fibrinolysis; metabolic process; macromolecular complex assembly; cell-matrix adhesion; regulation of system process; protein secretion; regulation of phosphorylation; cellular response to…	secretory granule lumen; membrane; extracellular space; extracellular region part; cell cortex; external side of plasma membrane; cytoplasmic vesicle; cell periphery; vesicle; cytoplasm; cytoplasmic region; cytoplasmic vesicle part; macromolecular complex; intracellular part; cell; organelle part; membrane-enclosed lumen; extracellular exosome; vesicle lumen; intracellular organelle lumen; cell p…	cell adhesion molecule binding; identical protein binding; protein binding, bridging; receptor binding; protein homodimerization activity; binding; ion binding; protein dimerization activity; metal ion binding; cation binding; protein binding; binding, bridging; structural molecule activity;	K03905	FGG; fibrinogen gamma chain	hsa04611 Platelet activation - Homo sapiens (human); hsa04610 Complement and coagulation cascades - Homo sapiens (human); hsa05150 Staphylococcus aureus infection - Homo sapiens (human);	IPR002181; IPR012290; IPR014716; IPR014715;	Fibrinogen, alpha/beta/gamma chain, C-terminal globular domain; Fibrinogen, alpha/beta/gamma chain, coiled coil domain; Fibrinogen, alpha/beta/gamma chain, C-terminal globular, subdomain 1; Fibrinogen, alpha/beta/gamma chain, C-terminal globular, subdomain 2;
P02679	232	1.20978	K	Fibrinogen gamma chain	FGG	1	0.00563962	81.784	K(1)NWIQYK	2	-0.46947	1	1.552	1.42	1.35	1.021	1.14963	1.39079	mitochondria	cellular component biogenesis; single organism signaling; developmental maturation; regulation of cell death; positive regulation of peptide secretion; response to interleukin-1; regulation of defense response; fibrinolysis; metabolic process; macromolecular complex assembly; cell-matrix adhesion; regulation of system process; protein secretion; regulation of phosphorylation; cellular response to…	secretory granule lumen; membrane; extracellular space; extracellular region part; cell cortex; external side of plasma membrane; cytoplasmic vesicle; cell periphery; vesicle; cytoplasm; cytoplasmic region; cytoplasmic vesicle part; macromolecular complex; intracellular part; cell; organelle part; membrane-enclosed lumen; extracellular exosome; vesicle lumen; intracellular organelle lumen; cell p…	cell adhesion molecule binding; identical protein binding; protein binding, bridging; receptor binding; protein homodimerization activity; binding; ion binding; protein dimerization activity; metal ion binding; cation binding; protein binding; binding, bridging; structural molecule activity;	K03905	FGG; fibrinogen gamma chain	hsa04611 Platelet activation - Homo sapiens (human); hsa04610 Complement and coagulation cascades - Homo sapiens (human); hsa05150 Staphylococcus aureus infection - Homo sapiens (human);	IPR002181; IPR012290; IPR014716; IPR014715;	Fibrinogen, alpha/beta/gamma chain, C-terminal globular domain; Fibrinogen, alpha/beta/gamma chain, coiled coil domain; Fibrinogen, alpha/beta/gamma chain, C-terminal globular, subdomain 1; Fibrinogen, alpha/beta/gamma chain, C-terminal globular, subdomain 2;
P02775	99	1.48649	K	Platelet basic protein	PPBP	1	7.27e-08	97.095	GTHCNQVEVIATLK(1)DGR	3	-1.1919	1	1.103	1.069	1.408	0.918	0.783381	1.16449	extracellular	single organism signaling; positive regulation of cell migration; leukocyte activation; localization of cell; cell surface receptor signaling pathway; positive regulation of locomotion; defense response to other organism; single-organism process; cellular response to cytokine stimulus; establishment of localization; response to biotic stimulus; neutrophil migration; response to external stimulus;…	secretory granule lumen; tertiary granule lumen; intracellular organelle; intracellular vesicle; extracellular space; extracellular region part; cytoplasmic vesicle; cytoplasm; intracellular organelle part; vesicle; tertiary granule; cytoplasmic vesicle part; endomembrane system; intracellular part; cell; extracellular region; organelle part; membrane-enclosed lumen; organelle; vesicle lumen; cyt…	growth factor activity; glucose transmembrane transporter activity; sugar transmembrane transporter activity; receptor binding; cytokine receptor binding; carbohydrate transporter activity; substrate-specific transporter activity; monosaccharide transmembrane transporter activity; protein binding; chemokine activity; substrate-specific transmembrane transporter activity; cytokine activity; CXCR c…	K10029	PPBP; platelet basic protein	hsa04060 Cytokine-cytokine receptor interaction - Homo sapiens (human); hsa04062 Chemokine signaling pathway - Homo sapiens (human);	IPR033899; IPR001811;	CXC Chemokine domain; Chemokine interleukin-8-like domain;
P02775	120	2.10754	K	Platelet basic protein	PPBP	1	0.0441093	44.318	K(1)LAGDESAD	2	0.16219	1	0.826	1.135	1.408	0.918	0.586648	1.23638	extracellular	single organism signaling; positive regulation of cell migration; leukocyte activation; localization of cell; cell surface receptor signaling pathway; positive regulation of locomotion; defense response to other organism; single-organism process; cellular response to cytokine stimulus; establishment of localization; response to biotic stimulus; neutrophil migration; response to external stimulus;…	secretory granule lumen; tertiary granule lumen; intracellular organelle; intracellular vesicle; extracellular space; extracellular region part; cytoplasmic vesicle; cytoplasm; intracellular organelle part; vesicle; tertiary granule; cytoplasmic vesicle part; endomembrane system; intracellular part; cell; extracellular region; organelle part; membrane-enclosed lumen; organelle; vesicle lumen; cyt…	growth factor activity; glucose transmembrane transporter activity; sugar transmembrane transporter activity; receptor binding; cytokine receptor binding; carbohydrate transporter activity; substrate-specific transporter activity; monosaccharide transmembrane transporter activity; protein binding; chemokine activity; substrate-specific transmembrane transporter activity; cytokine activity; CXCR c…	K10029	PPBP; platelet basic protein	hsa04060 Cytokine-cytokine receptor interaction - Homo sapiens (human); hsa04062 Chemokine signaling pathway - Homo sapiens (human);	IPR033899; IPR001811;	CXC Chemokine domain; Chemokine interleukin-8-like domain;
P02775	49	1.49208	K	Platelet basic protein	PPBP	1	2.51e-18	143.67	GK(1)EESLDSDLYAELR	2	1.1884	2	0.883	0.859	1.408	0.918	0.627131	0.93573	extracellular	single organism signaling; positive regulation of cell migration; leukocyte activation; localization of cell; cell surface receptor signaling pathway; positive regulation of locomotion; defense response to other organism; single-organism process; cellular response to cytokine stimulus; establishment of localization; response to biotic stimulus; neutrophil migration; response to external stimulus;…	secretory granule lumen; tertiary granule lumen; intracellular organelle; intracellular vesicle; extracellular space; extracellular region part; cytoplasmic vesicle; cytoplasm; intracellular organelle part; vesicle; tertiary granule; cytoplasmic vesicle part; endomembrane system; intracellular part; cell; extracellular region; organelle part; membrane-enclosed lumen; organelle; vesicle lumen; cyt…	growth factor activity; glucose transmembrane transporter activity; sugar transmembrane transporter activity; receptor binding; cytokine receptor binding; carbohydrate transporter activity; substrate-specific transporter activity; monosaccharide transmembrane transporter activity; protein binding; chemokine activity; substrate-specific transmembrane transporter activity; cytokine activity; CXCR c…	K10029	PPBP; platelet basic protein	hsa04060 Cytokine-cytokine receptor interaction - Homo sapiens (human); hsa04062 Chemokine signaling pathway - Homo sapiens (human);	IPR033899; IPR001811;	CXC Chemokine domain; Chemokine interleukin-8-like domain;
P02787	60	2.43829	K	Serotransferrin	TF	1	0.00067216	70.889	SVIPSDGPSVACVK(1)K	3	0.83901	1	0.845	1.552	1.301	0.98	0.6495	1.58367	extracellular	regulation of vesicle-mediated transport; regulation of biological quality; single-organism process; multicellular organismal homeostasis; protein transport; iron ion import into cell; establishment of localization; positive regulation of cellular component organization; transition metal ion transport; regulation of localization; metal ion homeostasis; response to inorganic substance; macromolecu…	membrane; extracellular region part; external side of plasma membrane; extrinsic component of membrane; organelle membrane; cytoplasm; cytoplasmic vesicle part; macromolecular complex; cell; organelle part; early endosome; extracellular exosome; plasma membrane region; clathrin-coated vesicle; intracellular; secretory vesicle; membrane region; membrane-bounded organelle; apical part of cell; orga…	iron ion binding; ion transmembrane transporter activity; receptor binding; ion binding; transition metal ion transmembrane transporter activity; substrate-specific transporter activity; protein binding; substrate-specific transmembrane transporter activity; trivalent inorganic cation transmembrane transporter activity; metal ion transmembrane transporter activity; ferric iron transmembrane trans…	K14736	TF; transferrin	hsa04978 Mineral absorption - Homo sapiens (human); hsa04066 HIF-1 signaling pathway - Homo sapiens (human);	IPR001156;	Transferrin-like domain;
P02787	646	1.72216	K	Serotransferrin	TF	1	0.00454278	70.808	SETK(1)DLLFR	2	-0.42092	1	1.127	1.462	1.301	0.98	0.866257	1.49184	extracellular	regulation of vesicle-mediated transport; regulation of biological quality; single-organism process; multicellular organismal homeostasis; protein transport; iron ion import into cell; establishment of localization; positive regulation of cellular component organization; transition metal ion transport; regulation of localization; metal ion homeostasis; response to inorganic substance; macromolecu…	membrane; extracellular region part; external side of plasma membrane; extrinsic component of membrane; organelle membrane; cytoplasm; cytoplasmic vesicle part; macromolecular complex; cell; organelle part; early endosome; extracellular exosome; plasma membrane region; clathrin-coated vesicle; intracellular; secretory vesicle; membrane region; membrane-bounded organelle; apical part of cell; orga…	iron ion binding; ion transmembrane transporter activity; receptor binding; ion binding; transition metal ion transmembrane transporter activity; substrate-specific transporter activity; protein binding; substrate-specific transmembrane transporter activity; trivalent inorganic cation transmembrane transporter activity; metal ion transmembrane transporter activity; ferric iron transmembrane trans…	K14736	TF; transferrin	hsa04978 Mineral absorption - Homo sapiens (human); hsa04066 HIF-1 signaling pathway - Homo sapiens (human);	IPR001156;	Transferrin-like domain;
P02787	612	1.78601	K	Serotransferrin	TF	1	0.00638689	62.463	DK(1)EACVHK	3	-0.41595	2	1.277	1.718	1.301	0.98	0.981553	1.75306	extracellular	regulation of vesicle-mediated transport; regulation of biological quality; single-organism process; multicellular organismal homeostasis; protein transport; iron ion import into cell; establishment of localization; positive regulation of cellular component organization; transition metal ion transport; regulation of localization; metal ion homeostasis; response to inorganic substance; macromolecu…	membrane; extracellular region part; external side of plasma membrane; extrinsic component of membrane; organelle membrane; cytoplasm; cytoplasmic vesicle part; macromolecular complex; cell; organelle part; early endosome; extracellular exosome; plasma membrane region; clathrin-coated vesicle; intracellular; secretory vesicle; membrane region; membrane-bounded organelle; apical part of cell; orga…	iron ion binding; ion transmembrane transporter activity; receptor binding; ion binding; transition metal ion transmembrane transporter activity; substrate-specific transporter activity; protein binding; substrate-specific transmembrane transporter activity; trivalent inorganic cation transmembrane transporter activity; metal ion transmembrane transporter activity; ferric iron transmembrane trans…	K14736	TF; transferrin	hsa04978 Mineral absorption - Homo sapiens (human); hsa04066 HIF-1 signaling pathway - Homo sapiens (human);	IPR001156;	Transferrin-like domain;
P02788	315	3.26612	K	Lactotransferrin	LTF	1	5.66e-11	118.19	FQLFGSPSGQK(1)DLLFK	3	1.1514	1	0.148	2.681	0.324	1.797	0.45679	1.49193	extracellular	regulation of cell death; regulation of tumor necrosis factor production; defense response to other organism; positive regulation of biomineral tissue development; regulation of defense response; cellular metabolic process; response to biotic stimulus; regulation of protein serine/threonine kinase activity; metabolic process; regulation of I-kappaB kinase/NF-kappaB signaling; positive regulation …	secretory granule lumen; tertiary granule lumen; extracellular space; extracellular region part; cytoplasmic vesicle; cytoplasm; vesicle; cytoplasmic vesicle part; macromolecular complex; intracellular part; cell; organelle part; extracellular exosome; membrane-enclosed lumen; vesicle lumen; intracellular organelle lumen; intracellular; cell part; secretory vesicle; extracellular vesicle; secreto…	peptidase activity; serine-type peptidase activity; hydrolase activity; protein binding; kinase regulator activity; molecular function regulator; heparin binding; heterocyclic compound binding; organic cyclic compound binding; kinase activator activity; catalytic activity; binding; cation binding; anion binding; glycosaminoglycan binding; enzyme activator activity; DNA binding; iron ion binding; …	K17283			IPR001156;	Transferrin-like domain;
P02788	694	0.686295	K	Lactotransferrin	LTF	1	1.39e-14	131.66	YLGPQYVAGITNLK(1)K	3	0.5316	2	0.594	2.261	0.324	1.797	1.83333	1.25821	extracellular	regulation of cell death; regulation of tumor necrosis factor production; defense response to other organism; positive regulation of biomineral tissue development; regulation of defense response; cellular metabolic process; response to biotic stimulus; regulation of protein serine/threonine kinase activity; metabolic process; regulation of I-kappaB kinase/NF-kappaB signaling; positive regulation …	secretory granule lumen; tertiary granule lumen; extracellular space; extracellular region part; cytoplasmic vesicle; cytoplasm; vesicle; cytoplasmic vesicle part; macromolecular complex; intracellular part; cell; organelle part; extracellular exosome; membrane-enclosed lumen; vesicle lumen; intracellular organelle lumen; intracellular; cell part; secretory vesicle; extracellular vesicle; secreto…	peptidase activity; serine-type peptidase activity; hydrolase activity; protein binding; kinase regulator activity; molecular function regulator; heparin binding; heterocyclic compound binding; organic cyclic compound binding; kinase activator activity; catalytic activity; binding; cation binding; anion binding; glycosaminoglycan binding; enzyme activator activity; DNA binding; iron ion binding; …	K17283			IPR001156;	Transferrin-like domain;
P02788	296	1.22315	K	Lactotransferrin	LTF	1	0.00669167	78.098	QAQEK(1)FGK	2	1.8206	1	0.361	2.449	0.324	1.797	1.1142	1.36283	extracellular	regulation of cell death; regulation of tumor necrosis factor production; defense response to other organism; positive regulation of biomineral tissue development; regulation of defense response; cellular metabolic process; response to biotic stimulus; regulation of protein serine/threonine kinase activity; metabolic process; regulation of I-kappaB kinase/NF-kappaB signaling; positive regulation …	secretory granule lumen; tertiary granule lumen; extracellular space; extracellular region part; cytoplasmic vesicle; cytoplasm; vesicle; cytoplasmic vesicle part; macromolecular complex; intracellular part; cell; organelle part; extracellular exosome; membrane-enclosed lumen; vesicle lumen; intracellular organelle lumen; intracellular; cell part; secretory vesicle; extracellular vesicle; secreto…	peptidase activity; serine-type peptidase activity; hydrolase activity; protein binding; kinase regulator activity; molecular function regulator; heparin binding; heterocyclic compound binding; organic cyclic compound binding; kinase activator activity; catalytic activity; binding; cation binding; anion binding; glycosaminoglycan binding; enzyme activator activity; DNA binding; iron ion binding; …	K17283			IPR001156;	Transferrin-like domain;
P02788	182	0.566356	K	Lactotransferrin	LTF	1	1.59e-12	112.16	FFSASCVPGADK(1)GQFPNLCR	3	-0.045709	1	0.595	1.869	0.324	1.797	1.83642	1.04007	extracellular	regulation of cell death; regulation of tumor necrosis factor production; defense response to other organism; positive regulation of biomineral tissue development; regulation of defense response; cellular metabolic process; response to biotic stimulus; regulation of protein serine/threonine kinase activity; metabolic process; regulation of I-kappaB kinase/NF-kappaB signaling; positive regulation …	secretory granule lumen; tertiary granule lumen; extracellular space; extracellular region part; cytoplasmic vesicle; cytoplasm; vesicle; cytoplasmic vesicle part; macromolecular complex; intracellular part; cell; organelle part; extracellular exosome; membrane-enclosed lumen; vesicle lumen; intracellular organelle lumen; intracellular; cell part; secretory vesicle; extracellular vesicle; secreto…	peptidase activity; serine-type peptidase activity; hydrolase activity; protein binding; kinase regulator activity; molecular function regulator; heparin binding; heterocyclic compound binding; organic cyclic compound binding; kinase activator activity; catalytic activity; binding; cation binding; anion binding; glycosaminoglycan binding; enzyme activator activity; DNA binding; iron ion binding; …	K17283			IPR001156;	Transferrin-like domain;
P02788	118	0.458274	K	Lactotransferrin	LTF	1	0.00044545	72.2	THYYAVAVVK(1)K	3	0.64227	1	0.755	1.919	0.324	1.797	2.33025	1.06789	extracellular	regulation of cell death; regulation of tumor necrosis factor production; defense response to other organism; positive regulation of biomineral tissue development; regulation of defense response; cellular metabolic process; response to biotic stimulus; regulation of protein serine/threonine kinase activity; metabolic process; regulation of I-kappaB kinase/NF-kappaB signaling; positive regulation …	secretory granule lumen; tertiary granule lumen; extracellular space; extracellular region part; cytoplasmic vesicle; cytoplasm; vesicle; cytoplasmic vesicle part; macromolecular complex; intracellular part; cell; organelle part; extracellular exosome; membrane-enclosed lumen; vesicle lumen; intracellular organelle lumen; intracellular; cell part; secretory vesicle; extracellular vesicle; secreto…	peptidase activity; serine-type peptidase activity; hydrolase activity; protein binding; kinase regulator activity; molecular function regulator; heparin binding; heterocyclic compound binding; organic cyclic compound binding; kinase activator activity; catalytic activity; binding; cation binding; anion binding; glycosaminoglycan binding; enzyme activator activity; DNA binding; iron ion binding; …	K17283			IPR001156;	Transferrin-like domain;
P02788	352	1.65349	K	Lactotransferrin	LTF	1	0.000108697	101.39	K(1)SEEEVAAR	2	0.74227	1	0.287	2.632	0.324	1.797	0.885802	1.46466	extracellular	regulation of cell death; regulation of tumor necrosis factor production; defense response to other organism; positive regulation of biomineral tissue development; regulation of defense response; cellular metabolic process; response to biotic stimulus; regulation of protein serine/threonine kinase activity; metabolic process; regulation of I-kappaB kinase/NF-kappaB signaling; positive regulation …	secretory granule lumen; tertiary granule lumen; extracellular space; extracellular region part; cytoplasmic vesicle; cytoplasm; vesicle; cytoplasmic vesicle part; macromolecular complex; intracellular part; cell; organelle part; extracellular exosome; membrane-enclosed lumen; vesicle lumen; intracellular organelle lumen; intracellular; cell part; secretory vesicle; extracellular vesicle; secreto…	peptidase activity; serine-type peptidase activity; hydrolase activity; protein binding; kinase regulator activity; molecular function regulator; heparin binding; heterocyclic compound binding; organic cyclic compound binding; kinase activator activity; catalytic activity; binding; cation binding; anion binding; glycosaminoglycan binding; enzyme activator activity; DNA binding; iron ion binding; …	K17283			IPR001156;	Transferrin-like domain;
P02788	320	1.30907	K	Lactotransferrin	LTF	1	2.92e-13	128.71	DLLFK(1)DSAIGFSR	2	0.2723	2	0.357	2.592	0.324	1.797	1.10185	1.4424	extracellular	regulation of cell death; regulation of tumor necrosis factor production; defense response to other organism; positive regulation of biomineral tissue development; regulation of defense response; cellular metabolic process; response to biotic stimulus; regulation of protein serine/threonine kinase activity; metabolic process; regulation of I-kappaB kinase/NF-kappaB signaling; positive regulation …	secretory granule lumen; tertiary granule lumen; extracellular space; extracellular region part; cytoplasmic vesicle; cytoplasm; vesicle; cytoplasmic vesicle part; macromolecular complex; intracellular part; cell; organelle part; extracellular exosome; membrane-enclosed lumen; vesicle lumen; intracellular organelle lumen; intracellular; cell part; secretory vesicle; extracellular vesicle; secreto…	peptidase activity; serine-type peptidase activity; hydrolase activity; protein binding; kinase regulator activity; molecular function regulator; heparin binding; heterocyclic compound binding; organic cyclic compound binding; kinase activator activity; catalytic activity; binding; cation binding; anion binding; glycosaminoglycan binding; enzyme activator activity; DNA binding; iron ion binding; …	K17283			IPR001156;	Transferrin-like domain;
P02792	105	0.379132	K	Ferritin light chain	FTL	1	0.00227642	86.67	AAMALEK(1)K	2	1.5711	1	0.693	1.784	0.381	2.587	1.8189	0.689602	cytoplasm	cellular iron ion homeostasis; regulation of biological quality; leukocyte activation; neutrophil activation involved in immune response; transition metal ion homeostasis; immune effector process; metal ion transport; cellular cation homeostasis; iron ion homeostasis; single-organism process; iron ion transport; response to stimulus; cellular chemical homeostasis; establishment of localization; t…	secretory granule lumen; membrane; extracellular region part; cytoplasmic vesicle; vesicle; cytoplasm; cytoplasmic vesicle part; macromolecular complex; autolysosome; intracellular part; azurophil granule lumen; cell; organelle part; autophagosome; vacuolar lumen; extracellular exosome; membrane-enclosed lumen; vesicle lumen; intracellular organelle lumen; cell part; intracellular; secretory vesi…	identical protein binding; iron ion binding; ferric iron binding; transition metal ion binding; binding; ion binding; metal ion binding; cation binding; protein binding;	K13625	FTL; ferritin light chain	hsa04978 Mineral absorption - Homo sapiens (human);	IPR012347; IPR009040; IPR009078; IPR008331;	Ferritin-related; Ferritin-like diiron domain; Ferritin-like superfamily; Ferritin/DPS protein domain;
P04040	98	1.2557	K	Catalase	CAT	1	0.0111459	48.423	AK(1)VFEHIGK	3	0.92519	1	0.655	1.73	0.503	1.058	1.30219	1.63516	cytoplasm	cellular component biogenesis; osteoblast differentiation; regulation of cell death; leukocyte activation; alcohol metabolic process; cellular lipid metabolic process; cellular metabolic process; negative regulation of NF-kappaB transcription factor activity; response to vitamin A; response to external stimulus; metabolic process; generation of precursor metabolites and energy; purine nucleotide …	membrane; extracellular region part; organelle membrane; cytoplasm; cytoplasmic vesicle part; microbody part; cell; ficolin-1-rich granule lumen; organelle part; peroxisomal membrane; extracellular exosome; ficolin-1-rich granule; focal adhesion; intracellular; lysosome; secretory vesicle; cell-substrate junction; membrane-bounded organelle; cell-substrate adherens junction; organelle lumen; lyti…	nucleoside phosphate binding; receptor binding; ion binding; protein dimerization activity; antioxidant activity; catalase activity; hydrolase activity; protein binding; nucleotide binding; aminoacylase activity; cofactor binding; oxidoreductase activity; organic cyclic compound binding; heterocyclic compound binding; heme binding; identical protein binding; catalytic activity; binding; protein h…	K03781	katE; catalase [EC:1.11.1.6]	hsa05014 Amyotrophic lateral sclerosis (ALS) - Homo sapiens (human); hsa04211 Longevity regulating pathway - Homo sapiens (human); hsa01200 Carbon metabolism - Homo sapiens (human); hsa00630 Glyoxylate and dicarboxylate metabolism - Homo sapiens (human); hsa04146 Peroxisome - Homo sapiens (human); hsa04068 FoxO signaling pathway - Homo sapiens (human); hsa00380 Tryptophan metabolism - Homo sapien…	IPR020835; IPR011614; IPR010582;	Catalase-like domain; Catalase core domain; Catalase immune-responsive domain;
P04040	16	1.21954	K	Catalase	CAT	1	0.000691202	68.972	DPASDQMQHWK(1)EQR	3	-0.29432	3	0.683	1.752	0.503	1.058	1.35785	1.65595	cytoplasm	cellular component biogenesis; osteoblast differentiation; regulation of cell death; leukocyte activation; alcohol metabolic process; cellular lipid metabolic process; cellular metabolic process; negative regulation of NF-kappaB transcription factor activity; response to vitamin A; response to external stimulus; metabolic process; generation of precursor metabolites and energy; purine nucleotide …	membrane; extracellular region part; organelle membrane; cytoplasm; cytoplasmic vesicle part; microbody part; cell; ficolin-1-rich granule lumen; organelle part; peroxisomal membrane; extracellular exosome; ficolin-1-rich granule; focal adhesion; intracellular; lysosome; secretory vesicle; cell-substrate junction; membrane-bounded organelle; cell-substrate adherens junction; organelle lumen; lyti…	nucleoside phosphate binding; receptor binding; ion binding; protein dimerization activity; antioxidant activity; catalase activity; hydrolase activity; protein binding; nucleotide binding; aminoacylase activity; cofactor binding; oxidoreductase activity; organic cyclic compound binding; heterocyclic compound binding; heme binding; identical protein binding; catalytic activity; binding; protein h…	K03781	katE; catalase [EC:1.11.1.6]	hsa05014 Amyotrophic lateral sclerosis (ALS) - Homo sapiens (human); hsa04211 Longevity regulating pathway - Homo sapiens (human); hsa01200 Carbon metabolism - Homo sapiens (human); hsa00630 Glyoxylate and dicarboxylate metabolism - Homo sapiens (human); hsa04146 Peroxisome - Homo sapiens (human); hsa04068 FoxO signaling pathway - Homo sapiens (human); hsa00380 Tryptophan metabolism - Homo sapien…	IPR020835; IPR011614; IPR010582;	Catalase-like domain; Catalase core domain; Catalase immune-responsive domain;
P04075	312	2.53919	K	Fructose-bisphosphate aldolase A	ALDOA	1	1.52e-18	150.11	ALQASALK(1)AWGGK	2	0.18307	1	0.773	2.11	0.96	1.032	0.805208	2.04457	cytoplasm	cellular component biogenesis; regulation of biological quality; nucleoside metabolic process; leukocyte activation; nucleoside diphosphate phosphorylation; pyridine nucleotide metabolic process; glycolytic process; nucleoside biosynthetic process; purine ribonucleoside biosynthetic process; ribonucleoside diphosphate metabolic process; cellular metabolic process; glucose metabolic process; ribos…	membrane; secretory granule lumen; tertiary granule lumen; extracellular space; extracellular region part; cytoplasmic vesicle; myofibril; cytoplasm; vesicle; cytoplasmic vesicle part; supramolecular fiber; intracellular part; supramolecular complex; cell; I band; ficolin-1-rich granule lumen; organelle part; non-membrane-bounded organelle; cytoskeleton; extracellular exosome; ficolin-1-rich gran…	RNA binding; tubulin binding; lyase activity; protein binding; monosaccharide binding; heterocyclic compound binding; organic cyclic compound binding; cell adhesion molecule binding; identical protein binding; cytoskeletal protein binding; fructose-bisphosphate aldolase activity; catalytic activity; binding; carbon-carbon lyase activity; nucleic acid binding; cadherin binding; actin binding; fruc…	K01623	ALDO; fructose-bisphosphate aldolase, class I [EC:4.1.2.13]	hsa00051 Fructose and mannose metabolism - Homo sapiens (human); hsa04066 HIF-1 signaling pathway - Homo sapiens (human); hsa01100 Metabolic pathways - Homo sapiens (human); hsa00030 Pentose phosphate pathway - Homo sapiens (human); hsa00010 Glycolysis / Gluconeogenesis - Homo sapiens (human); hsa01230 Biosynthesis of amino acids - Homo sapiens (human); hsa01200 Carbon metabolism - Homo sapiens (…	IPR013785;	Aldolase-type TIM barrel;
P04075	330	3.62082	K	Fructose-bisphosphate aldolase A	ALDOA	1	0.000495391	85.355	AAQEEYVK(1)R	2	-0.30974	1	0.604	2.351	0.96	1.032	0.629167	2.2781	cytoplasm	cellular component biogenesis; regulation of biological quality; nucleoside metabolic process; leukocyte activation; nucleoside diphosphate phosphorylation; pyridine nucleotide metabolic process; glycolytic process; nucleoside biosynthetic process; purine ribonucleoside biosynthetic process; ribonucleoside diphosphate metabolic process; cellular metabolic process; glucose metabolic process; ribos…	membrane; secretory granule lumen; tertiary granule lumen; extracellular space; extracellular region part; cytoplasmic vesicle; myofibril; cytoplasm; vesicle; cytoplasmic vesicle part; supramolecular fiber; intracellular part; supramolecular complex; cell; I band; ficolin-1-rich granule lumen; organelle part; non-membrane-bounded organelle; cytoskeleton; extracellular exosome; ficolin-1-rich gran…	RNA binding; tubulin binding; lyase activity; protein binding; monosaccharide binding; heterocyclic compound binding; organic cyclic compound binding; cell adhesion molecule binding; identical protein binding; cytoskeletal protein binding; fructose-bisphosphate aldolase activity; catalytic activity; binding; carbon-carbon lyase activity; nucleic acid binding; cadherin binding; actin binding; fruc…	K01623	ALDO; fructose-bisphosphate aldolase, class I [EC:4.1.2.13]	hsa00051 Fructose and mannose metabolism - Homo sapiens (human); hsa04066 HIF-1 signaling pathway - Homo sapiens (human); hsa01100 Metabolic pathways - Homo sapiens (human); hsa00030 Pentose phosphate pathway - Homo sapiens (human); hsa00010 Glycolysis / Gluconeogenesis - Homo sapiens (human); hsa01230 Biosynthesis of amino acids - Homo sapiens (human); hsa01200 Carbon metabolism - Homo sapiens (…	IPR013785;	Aldolase-type TIM barrel;
P04075	101	0.83097	K	Fructose-bisphosphate aldolase A	ALDOA	1	0.0167579	59.418	SK(1)GGVVGIK	2	-1.2391	1	1.64	1.465	0.96	1.032	1.70833	1.41957	cytoplasm	cellular component biogenesis; regulation of biological quality; nucleoside metabolic process; leukocyte activation; nucleoside diphosphate phosphorylation; pyridine nucleotide metabolic process; glycolytic process; nucleoside biosynthetic process; purine ribonucleoside biosynthetic process; ribonucleoside diphosphate metabolic process; cellular metabolic process; glucose metabolic process; ribos…	membrane; secretory granule lumen; tertiary granule lumen; extracellular space; extracellular region part; cytoplasmic vesicle; myofibril; cytoplasm; vesicle; cytoplasmic vesicle part; supramolecular fiber; intracellular part; supramolecular complex; cell; I band; ficolin-1-rich granule lumen; organelle part; non-membrane-bounded organelle; cytoskeleton; extracellular exosome; ficolin-1-rich gran…	RNA binding; tubulin binding; lyase activity; protein binding; monosaccharide binding; heterocyclic compound binding; organic cyclic compound binding; cell adhesion molecule binding; identical protein binding; cytoskeletal protein binding; fructose-bisphosphate aldolase activity; catalytic activity; binding; carbon-carbon lyase activity; nucleic acid binding; cadherin binding; actin binding; fruc…	K01623	ALDO; fructose-bisphosphate aldolase, class I [EC:4.1.2.13]	hsa00051 Fructose and mannose metabolism - Homo sapiens (human); hsa04066 HIF-1 signaling pathway - Homo sapiens (human); hsa01100 Metabolic pathways - Homo sapiens (human); hsa00030 Pentose phosphate pathway - Homo sapiens (human); hsa00010 Glycolysis / Gluconeogenesis - Homo sapiens (human); hsa01230 Biosynthesis of amino acids - Homo sapiens (human); hsa01200 Carbon metabolism - Homo sapiens (…	IPR013785;	Aldolase-type TIM barrel;
P04075	108	1.41881	K	Fructose-bisphosphate aldolase A	ALDOA	1	3.17e-06	102.52	GGVVGIK(1)VDK	2	0.1915	1	1.011	1.542	0.96	1.032	1.05313	1.49419	cytoplasm	cellular component biogenesis; regulation of biological quality; nucleoside metabolic process; leukocyte activation; nucleoside diphosphate phosphorylation; pyridine nucleotide metabolic process; glycolytic process; nucleoside biosynthetic process; purine ribonucleoside biosynthetic process; ribonucleoside diphosphate metabolic process; cellular metabolic process; glucose metabolic process; ribos…	membrane; secretory granule lumen; tertiary granule lumen; extracellular space; extracellular region part; cytoplasmic vesicle; myofibril; cytoplasm; vesicle; cytoplasmic vesicle part; supramolecular fiber; intracellular part; supramolecular complex; cell; I band; ficolin-1-rich granule lumen; organelle part; non-membrane-bounded organelle; cytoskeleton; extracellular exosome; ficolin-1-rich gran…	RNA binding; tubulin binding; lyase activity; protein binding; monosaccharide binding; heterocyclic compound binding; organic cyclic compound binding; cell adhesion molecule binding; identical protein binding; cytoskeletal protein binding; fructose-bisphosphate aldolase activity; catalytic activity; binding; carbon-carbon lyase activity; nucleic acid binding; cadherin binding; actin binding; fruc…	K01623	ALDO; fructose-bisphosphate aldolase, class I [EC:4.1.2.13]	hsa00051 Fructose and mannose metabolism - Homo sapiens (human); hsa04066 HIF-1 signaling pathway - Homo sapiens (human); hsa01100 Metabolic pathways - Homo sapiens (human); hsa00030 Pentose phosphate pathway - Homo sapiens (human); hsa00010 Glycolysis / Gluconeogenesis - Homo sapiens (human); hsa01230 Biosynthesis of amino acids - Homo sapiens (human); hsa01200 Carbon metabolism - Homo sapiens (…	IPR013785;	Aldolase-type TIM barrel;
P04075	322	1.98966	K	Fructose-bisphosphate aldolase A	ALDOA	1	2.43e-12	132.08	ENLK(1)AAQEEYVK	2	-0.60615	2	0.972	2.079	0.96	1.032	1.0125	2.01453	cytoplasm	cellular component biogenesis; regulation of biological quality; nucleoside metabolic process; leukocyte activation; nucleoside diphosphate phosphorylation; pyridine nucleotide metabolic process; glycolytic process; nucleoside biosynthetic process; purine ribonucleoside biosynthetic process; ribonucleoside diphosphate metabolic process; cellular metabolic process; glucose metabolic process; ribos…	membrane; secretory granule lumen; tertiary granule lumen; extracellular space; extracellular region part; cytoplasmic vesicle; myofibril; cytoplasm; vesicle; cytoplasmic vesicle part; supramolecular fiber; intracellular part; supramolecular complex; cell; I band; ficolin-1-rich granule lumen; organelle part; non-membrane-bounded organelle; cytoskeleton; extracellular exosome; ficolin-1-rich gran…	RNA binding; tubulin binding; lyase activity; protein binding; monosaccharide binding; heterocyclic compound binding; organic cyclic compound binding; cell adhesion molecule binding; identical protein binding; cytoskeletal protein binding; fructose-bisphosphate aldolase activity; catalytic activity; binding; carbon-carbon lyase activity; nucleic acid binding; cadherin binding; actin binding; fruc…	K01623	ALDO; fructose-bisphosphate aldolase, class I [EC:4.1.2.13]	hsa00051 Fructose and mannose metabolism - Homo sapiens (human); hsa04066 HIF-1 signaling pathway - Homo sapiens (human); hsa01100 Metabolic pathways - Homo sapiens (human); hsa00030 Pentose phosphate pathway - Homo sapiens (human); hsa00010 Glycolysis / Gluconeogenesis - Homo sapiens (human); hsa01230 Biosynthesis of amino acids - Homo sapiens (human); hsa01200 Carbon metabolism - Homo sapiens (…	IPR013785;	Aldolase-type TIM barrel;
P04075	14	2.13472	K	Fructose-bisphosphate aldolase A	ALDOA	1	0.00689903	63.184	K(1)ELSDIAHR	3	0.30447	1	0.831	1.907	0.96	1.032	0.865625	1.84787	cytoplasm	cellular component biogenesis; regulation of biological quality; nucleoside metabolic process; leukocyte activation; nucleoside diphosphate phosphorylation; pyridine nucleotide metabolic process; glycolytic process; nucleoside biosynthetic process; purine ribonucleoside biosynthetic process; ribonucleoside diphosphate metabolic process; cellular metabolic process; glucose metabolic process; ribos…	membrane; secretory granule lumen; tertiary granule lumen; extracellular space; extracellular region part; cytoplasmic vesicle; myofibril; cytoplasm; vesicle; cytoplasmic vesicle part; supramolecular fiber; intracellular part; supramolecular complex; cell; I band; ficolin-1-rich granule lumen; organelle part; non-membrane-bounded organelle; cytoskeleton; extracellular exosome; ficolin-1-rich gran…	RNA binding; tubulin binding; lyase activity; protein binding; monosaccharide binding; heterocyclic compound binding; organic cyclic compound binding; cell adhesion molecule binding; identical protein binding; cytoskeletal protein binding; fructose-bisphosphate aldolase activity; catalytic activity; binding; carbon-carbon lyase activity; nucleic acid binding; cadherin binding; actin binding; fruc…	K01623	ALDO; fructose-bisphosphate aldolase, class I [EC:4.1.2.13]	hsa00051 Fructose and mannose metabolism - Homo sapiens (human); hsa04066 HIF-1 signaling pathway - Homo sapiens (human); hsa01100 Metabolic pathways - Homo sapiens (human); hsa00030 Pentose phosphate pathway - Homo sapiens (human); hsa00010 Glycolysis / Gluconeogenesis - Homo sapiens (human); hsa01230 Biosynthesis of amino acids - Homo sapiens (human); hsa01200 Carbon metabolism - Homo sapiens (…	IPR013785;	Aldolase-type TIM barrel;
P04083	71	0.559019	K	Annexin A1	ANXA1	1	0.00412028	54.898	GVDEATIIDILTK(1)R	3	-0.18118	1	0.674	0.812	0.548	1.181	1.22993	0.687553	cytoplasm	single organism signaling; regulation of leukocyte activation; regulation of cell death; gland development; reproductive process; negative regulation of immune effector process; cellular response to corticosteroid stimulus; positive regulation of biosynthetic process; response to interleukin-1; regulation of defense response; regulation of vesicle fusion; regulation of cell cycle process; cellula…	membrane; extracellular region part; external side of plasma membrane; organelle membrane; extrinsic component of membrane; cytoplasm; cytoplasmic vesicle part; macromolecular complex; cell-cell adherens junction; cell; organelle part; early endosome; extracellular exosome; nucleoplasm; plasma membrane region; focal adhesion; intracellular; lysosome; cell-substrate junction; membrane-bounded orga…	receptor binding; protein dimerization activity; phospholipase inhibitor activity; single-stranded DNA binding; hydrolase activity, acting on acid anhydrides; protein binding; hydrolase activity; enzyme inhibitor activity; molecular function regulator; calcium-dependent protein binding; ATPase activity; heterocyclic compound binding; organic cyclic compound binding; cadherin binding involved in c…	K17091
P04083	250	0.736875	K	Annexin A1	ANXA1	1	0.016549	43.03	HDMNK(1)VLDLELK	3	2.2192	1	0.937	1.488	0.548	1.181	1.70985	1.25995	cytoplasm	single organism signaling; regulation of leukocyte activation; regulation of cell death; gland development; reproductive process; negative regulation of immune effector process; cellular response to corticosteroid stimulus; positive regulation of biosynthetic process; response to interleukin-1; regulation of defense response; regulation of vesicle fusion; regulation of cell cycle process; cellula…	membrane; extracellular region part; external side of plasma membrane; organelle membrane; extrinsic component of membrane; cytoplasm; cytoplasmic vesicle part; macromolecular complex; cell-cell adherens junction; cell; organelle part; early endosome; extracellular exosome; nucleoplasm; plasma membrane region; focal adhesion; intracellular; lysosome; cell-substrate junction; membrane-bounded orga…	receptor binding; protein dimerization activity; phospholipase inhibitor activity; single-stranded DNA binding; hydrolase activity, acting on acid anhydrides; protein binding; hydrolase activity; enzyme inhibitor activity; molecular function regulator; calcium-dependent protein binding; ATPase activity; heterocyclic compound binding; organic cyclic compound binding; cadherin binding involved in c…	K17091
P04114	4485	1.32219	K	Apolipoprotein B-100	APOB	1	0.00163801	93.096	SQAIATK(1)K	2	-0.20913	1	1.193	1.56	0.999	0.988	1.19419	1.57895	endoplasmic reticulum	single organism signaling; cellular component biogenesis; positive regulation of macrophage derived foam cell differentiation; regulation of biological quality; reproductive process; alcohol metabolic process; chordate embryonic development; very-low-density lipoprotein particle assembly; cellular lipid metabolic process; positive regulation of cholesterol storage; regulation of lipid metabolic p…	membrane; extracellular region part; clathrin-coated endocytic vesicle; organelle membrane; low-density lipoprotein particle; cytoplasm; cytoplasmic vesicle part; triglyceride-rich plasma lipoprotein particle; neuronal cell body; macromolecular complex; cell; very-low-density lipoprotein particle; organelle part; early endosome; vacuolar lumen; chylomicron remnant; extracellular exosome; clathrin…	lipase binding; receptor binding; ion binding; lipid transporter activity; substrate-specific transporter activity; protein binding; heparin binding; sulfur compound binding; lipoprotein particle receptor binding; carbohydrate derivative binding; cholesterol transporter activity; binding; phospholipid binding; sterol transporter activity; lipid binding; anion binding; glycosaminoglycan binding; l…	K14462	APOB; apolipoprotein B	hsa04975 Fat digestion and absorption - Homo sapiens (human); hsa04977 Vitamin digestion and absorption - Homo sapiens (human);	IPR011030; IPR015818; IPR015817; IPR001747; IPR022176; IPR015816; IPR015819; IPR016024; IPR015255; IPR009454;	Vitellinogen, superhelical; Vitellinogen, open beta-sheet, subdomain 2; Vitellinogen, open beta-sheet, subdomain 1; Lipid transport protein, N-terminal; Apolipoprotein B100 C-terminal; Vitellinogen, beta-sheet N-terminal; Lipid transport protein, beta-sheet shell; Armadillo-type fold; Vitellinogen, open beta-sheet; Lipid transport, open beta-sheet;
P04114	2139	1.55314	K	Apolipoprotein B-100	APOB	1	0.0204623	43.635	QVSHAK(1)EK	3	0.83501	1	0.985	1.513	0.999	0.988	0.985986	1.53138	endoplasmic reticulum	single organism signaling; cellular component biogenesis; positive regulation of macrophage derived foam cell differentiation; regulation of biological quality; reproductive process; alcohol metabolic process; chordate embryonic development; very-low-density lipoprotein particle assembly; cellular lipid metabolic process; positive regulation of cholesterol storage; regulation of lipid metabolic p…	membrane; extracellular region part; clathrin-coated endocytic vesicle; organelle membrane; low-density lipoprotein particle; cytoplasm; cytoplasmic vesicle part; triglyceride-rich plasma lipoprotein particle; neuronal cell body; macromolecular complex; cell; very-low-density lipoprotein particle; organelle part; early endosome; vacuolar lumen; chylomicron remnant; extracellular exosome; clathrin…	lipase binding; receptor binding; ion binding; lipid transporter activity; substrate-specific transporter activity; protein binding; heparin binding; sulfur compound binding; lipoprotein particle receptor binding; carbohydrate derivative binding; cholesterol transporter activity; binding; phospholipid binding; sterol transporter activity; lipid binding; anion binding; glycosaminoglycan binding; l…	K14462	APOB; apolipoprotein B	hsa04975 Fat digestion and absorption - Homo sapiens (human); hsa04977 Vitamin digestion and absorption - Homo sapiens (human);	IPR011030; IPR015818; IPR015817; IPR001747; IPR022176; IPR015816; IPR015819; IPR016024; IPR015255; IPR009454;	Vitellinogen, superhelical; Vitellinogen, open beta-sheet, subdomain 2; Vitellinogen, open beta-sheet, subdomain 1; Lipid transport protein, N-terminal; Apolipoprotein B100 C-terminal; Vitellinogen, beta-sheet N-terminal; Lipid transport protein, beta-sheet shell; Armadillo-type fold; Vitellinogen, open beta-sheet; Lipid transport, open beta-sheet;
P04406	334	0.808334	K	Glyceraldehyde-3-phosphate dehydrogenase	GAPDH	1	0.00134892	67.385	VVDLMAHMASK(1)E	2	0.02865	5	1.092	1.337	0.818	1.239	1.33496	1.0791	cytoplasm	regulation of biological quality; nucleoside metabolic process; nucleoside diphosphate phosphorylation; pyridine nucleotide metabolic process; neuron death; glycolytic process; posttranscriptional regulation of gene expression; ribonucleoside diphosphate metabolic process; cellular response to cytokine stimulus; cellular metabolic process; glucose metabolic process; metabolic process; gluconeogen…	membrane; extracellular region part; organelle membrane; cell periphery; cytoplasm; vesicle; macromolecular complex; intracellular part; cell; GAIT complex; organelle part; non-membrane-bounded organelle; cytoskeleton; extracellular exosome; nuclear membrane; microtubule cytoskeleton; intracellular; cell part; extracellular vesicle; perinuclear region of cytoplasm; lipid particle; membrane-bounde…	transferase activity, transferring nitrogenous groups; nucleoside phosphate binding; oxidoreductase activity, acting on the aldehyde or oxo group of donors; tubulin binding; protein binding; nucleotide binding; cofactor binding; oxidoreductase activity; organic cyclic compound binding; heterocyclic compound binding; glyceraldehyde-3-phosphate dehydrogenase (NAD(P)+) (phosphorylating) activity; ox…	K00134	GAPDH; glyceraldehyde 3-phosphate dehydrogenase [EC:1.2.1.12]	hsa05010 Alzheimer's disease - Homo sapiens (human); hsa04066 HIF-1 signaling pathway - Homo sapiens (human); hsa01100 Metabolic pathways - Homo sapiens (human); hsa00010 Glycolysis / Gluconeogenesis - Homo sapiens (human); hsa01230 Biosynthesis of amino acids - Homo sapiens (human); hsa01200 Carbon metabolism - Homo sapiens (human);	IPR020829; IPR016040; IPR020828;	Glyceraldehyde 3-phosphate dehydrogenase, catalytic domain; NAD(P)-binding domain; Glyceraldehyde 3-phosphate dehydrogenase, NAD(P) binding domain;
P04406	254	1.81673	K	Glyceraldehyde-3-phosphate dehydrogenase	GAPDH	0.993494	3.5e-05	83.182	LEK(0.007)PAK(0.993)YDDIK	3	0.64608	1	0.717	1.973	0.818	1.239	0.876528	1.59241	cytoplasm	regulation of biological quality; nucleoside metabolic process; nucleoside diphosphate phosphorylation; pyridine nucleotide metabolic process; neuron death; glycolytic process; posttranscriptional regulation of gene expression; ribonucleoside diphosphate metabolic process; cellular response to cytokine stimulus; cellular metabolic process; glucose metabolic process; metabolic process; gluconeogen…	membrane; extracellular region part; organelle membrane; cell periphery; cytoplasm; vesicle; macromolecular complex; intracellular part; cell; GAIT complex; organelle part; non-membrane-bounded organelle; cytoskeleton; extracellular exosome; nuclear membrane; microtubule cytoskeleton; intracellular; cell part; extracellular vesicle; perinuclear region of cytoplasm; lipid particle; membrane-bounde…	transferase activity, transferring nitrogenous groups; nucleoside phosphate binding; oxidoreductase activity, acting on the aldehyde or oxo group of donors; tubulin binding; protein binding; nucleotide binding; cofactor binding; oxidoreductase activity; organic cyclic compound binding; heterocyclic compound binding; glyceraldehyde-3-phosphate dehydrogenase (NAD(P)+) (phosphorylating) activity; ox…	K00134	GAPDH; glyceraldehyde 3-phosphate dehydrogenase [EC:1.2.1.12]	hsa05010 Alzheimer's disease - Homo sapiens (human); hsa04066 HIF-1 signaling pathway - Homo sapiens (human); hsa01100 Metabolic pathways - Homo sapiens (human); hsa00010 Glycolysis / Gluconeogenesis - Homo sapiens (human); hsa01230 Biosynthesis of amino acids - Homo sapiens (human); hsa01200 Carbon metabolism - Homo sapiens (human);	IPR020829; IPR016040; IPR020828;	Glyceraldehyde 3-phosphate dehydrogenase, catalytic domain; NAD(P)-binding domain; Glyceraldehyde 3-phosphate dehydrogenase, NAD(P) binding domain;
P04406	194	1.68023	K	Glyceraldehyde-3-phosphate dehydrogenase	GAPDH	1	0.000675409	73.435	TVDGPSGK(1)LWR	3	-0.28687	2	0.8	2.036	0.818	1.239	0.977995	1.64326	cytoplasm	regulation of biological quality; nucleoside metabolic process; nucleoside diphosphate phosphorylation; pyridine nucleotide metabolic process; neuron death; glycolytic process; posttranscriptional regulation of gene expression; ribonucleoside diphosphate metabolic process; cellular response to cytokine stimulus; cellular metabolic process; glucose metabolic process; metabolic process; gluconeogen…	membrane; extracellular region part; organelle membrane; cell periphery; cytoplasm; vesicle; macromolecular complex; intracellular part; cell; GAIT complex; organelle part; non-membrane-bounded organelle; cytoskeleton; extracellular exosome; nuclear membrane; microtubule cytoskeleton; intracellular; cell part; extracellular vesicle; perinuclear region of cytoplasm; lipid particle; membrane-bounde…	transferase activity, transferring nitrogenous groups; nucleoside phosphate binding; oxidoreductase activity, acting on the aldehyde or oxo group of donors; tubulin binding; protein binding; nucleotide binding; cofactor binding; oxidoreductase activity; organic cyclic compound binding; heterocyclic compound binding; glyceraldehyde-3-phosphate dehydrogenase (NAD(P)+) (phosphorylating) activity; ox…	K00134	GAPDH; glyceraldehyde 3-phosphate dehydrogenase [EC:1.2.1.12]	hsa05010 Alzheimer's disease - Homo sapiens (human); hsa04066 HIF-1 signaling pathway - Homo sapiens (human); hsa01100 Metabolic pathways - Homo sapiens (human); hsa00010 Glycolysis / Gluconeogenesis - Homo sapiens (human); hsa01230 Biosynthesis of amino acids - Homo sapiens (human); hsa01200 Carbon metabolism - Homo sapiens (human);	IPR020829; IPR016040; IPR020828;	Glyceraldehyde 3-phosphate dehydrogenase, catalytic domain; NAD(P)-binding domain; Glyceraldehyde 3-phosphate dehydrogenase, NAD(P) binding domain;
P04406	263	1.49044	K	Glyceraldehyde-3-phosphate dehydrogenase	GAPDH	1	2.49e-07	108.72	VVK(1)QASEGPLK	2	1.3151	2	0.831	1.876	0.818	1.239	1.01589	1.51412	cytoplasm	regulation of biological quality; nucleoside metabolic process; nucleoside diphosphate phosphorylation; pyridine nucleotide metabolic process; neuron death; glycolytic process; posttranscriptional regulation of gene expression; ribonucleoside diphosphate metabolic process; cellular response to cytokine stimulus; cellular metabolic process; glucose metabolic process; metabolic process; gluconeogen…	membrane; extracellular region part; organelle membrane; cell periphery; cytoplasm; vesicle; macromolecular complex; intracellular part; cell; GAIT complex; organelle part; non-membrane-bounded organelle; cytoskeleton; extracellular exosome; nuclear membrane; microtubule cytoskeleton; intracellular; cell part; extracellular vesicle; perinuclear region of cytoplasm; lipid particle; membrane-bounde…	transferase activity, transferring nitrogenous groups; nucleoside phosphate binding; oxidoreductase activity, acting on the aldehyde or oxo group of donors; tubulin binding; protein binding; nucleotide binding; cofactor binding; oxidoreductase activity; organic cyclic compound binding; heterocyclic compound binding; glyceraldehyde-3-phosphate dehydrogenase (NAD(P)+) (phosphorylating) activity; ox…	K00134	GAPDH; glyceraldehyde 3-phosphate dehydrogenase [EC:1.2.1.12]	hsa05010 Alzheimer's disease - Homo sapiens (human); hsa04066 HIF-1 signaling pathway - Homo sapiens (human); hsa01100 Metabolic pathways - Homo sapiens (human); hsa00010 Glycolysis / Gluconeogenesis - Homo sapiens (human); hsa01230 Biosynthesis of amino acids - Homo sapiens (human); hsa01200 Carbon metabolism - Homo sapiens (human);	IPR020829; IPR016040; IPR020828;	Glyceraldehyde 3-phosphate dehydrogenase, catalytic domain; NAD(P)-binding domain; Glyceraldehyde 3-phosphate dehydrogenase, NAD(P) binding domain;
P04406	117	1.93379	K	Glyceraldehyde-3-phosphate dehydrogenase	GAPDH	1	0.0178161	50.353	AGAHLQGGAK(1)R	2	-0.35174	2	0.592	1.734	0.818	1.239	0.723716	1.39952	cytoplasm	regulation of biological quality; nucleoside metabolic process; nucleoside diphosphate phosphorylation; pyridine nucleotide metabolic process; neuron death; glycolytic process; posttranscriptional regulation of gene expression; ribonucleoside diphosphate metabolic process; cellular response to cytokine stimulus; cellular metabolic process; glucose metabolic process; metabolic process; gluconeogen…	membrane; extracellular region part; organelle membrane; cell periphery; cytoplasm; vesicle; macromolecular complex; intracellular part; cell; GAIT complex; organelle part; non-membrane-bounded organelle; cytoskeleton; extracellular exosome; nuclear membrane; microtubule cytoskeleton; intracellular; cell part; extracellular vesicle; perinuclear region of cytoplasm; lipid particle; membrane-bounde…	transferase activity, transferring nitrogenous groups; nucleoside phosphate binding; oxidoreductase activity, acting on the aldehyde or oxo group of donors; tubulin binding; protein binding; nucleotide binding; cofactor binding; oxidoreductase activity; organic cyclic compound binding; heterocyclic compound binding; glyceraldehyde-3-phosphate dehydrogenase (NAD(P)+) (phosphorylating) activity; ox…	K00134	GAPDH; glyceraldehyde 3-phosphate dehydrogenase [EC:1.2.1.12]	hsa05010 Alzheimer's disease - Homo sapiens (human); hsa04066 HIF-1 signaling pathway - Homo sapiens (human); hsa01100 Metabolic pathways - Homo sapiens (human); hsa00010 Glycolysis / Gluconeogenesis - Homo sapiens (human); hsa01230 Biosynthesis of amino acids - Homo sapiens (human); hsa01200 Carbon metabolism - Homo sapiens (human);	IPR020829; IPR016040; IPR020828;	Glyceraldehyde 3-phosphate dehydrogenase, catalytic domain; NAD(P)-binding domain; Glyceraldehyde 3-phosphate dehydrogenase, NAD(P) binding domain;
P04632	179	1.66673	K	Calpain small subunit 1	CAPNS1	1	0.00707857	58.098	WQAIYK(1)QFDTDR	2	-0.56514	1	1.102	1.491	1.19	0.966	0.92605	1.54348	cytoplasm	regulation of cellular process; cellular component organization; single-multicellular organism process; regulation of cell proliferation; keratinization; cellular developmental process; single-organism process; organic substance metabolic process; epidermal cell differentiation; metabolic process; cell differentiation; extracellular structure organization; extracellular matrix disassembly; epider…	membrane; extracellular region part; cell periphery; cytoplasm; vesicle; intracellular part; cytosol; cell; extracellular region; plasma membrane; organelle; extracellular exosome; intracellular; cell part; extracellular vesicle; membrane-bounded organelle; extracellular organelle; cytoplasmic part;	endopeptidase activity; calcium-dependent cysteine-type endopeptidase activity; peptidase activity; catalytic activity; binding; ion binding; metal ion binding; cation binding; peptidase activity, acting on L-amino acid peptides; protein binding; hydrolase activity; cysteine-type peptidase activity; calcium ion binding; cysteine-type endopeptidase activity;	K08583			IPR011992; IPR002048;	EF-hand domain pair; EF-hand domain;
P04792	114	1.38265	K	Heat shock protein beta-1	HSPB1	1	2.46e-05	89.231	TK(1)DGVVEITGK	3	0.52767	2	1.305	1.272	1.21	0.853	1.07851	1.49121	nucleus	single organism signaling; protein transport along microtubule; blood coagulation; regulation of biological quality; positive regulation of cell migration; regulation of cell death; regulation of tumor necrosis factor production; positive regulation of cytokine biosynthetic process; cell surface receptor signaling pathway; posttranscriptional regulation of gene expression; positive regulation of …	membrane; extracellular space; extracellular region part; cell periphery; cell junction; myofibril; cytoplasmic region; vesicle; cytoplasm; cell projection cytoplasm; macromolecular complex; supramolecular fiber; intracellular part; Z disc; supramolecular complex; cell; I band; organelle part; endopeptidase complex; non-membrane-bounded organelle; cytoskeleton; extracellular exosome; catalytic co…	protein serine/threonine kinase inhibitor activity; RNA binding; protein kinase binding; protein kinase inhibitor activity; protein kinase C inhibitor activity; protein binding; kinase regulator activity; protein kinase regulator activity; enzyme inhibitor activity; molecular function regulator; kinase binding; ubiquitin-like protein binding; protein binding involved in protein folding; heterocyc…	K04455	HSPB1; heat shock protein beta-1	hsa04010 MAPK signaling pathway - Homo sapiens (human); hsa05169 Epstein-Barr virus infection - Homo sapiens (human); hsa04370 VEGF signaling pathway - Homo sapiens (human); hsa05146 Amoebiasis - Homo sapiens (human);	IPR002068; IPR008978;	Alpha crystallin/Hsp20 domain; HSP20-like chaperone;
P05106	436	2.04714	K	Integrin beta-3	ITGB3	1	0.00194423	91.867	GCPQEK(1)EK	2	0.37682	2	1.125	1.653	1.403	1.007	0.801853	1.64151	plasma membrane	single organism signaling; cellular component biogenesis; entry into host; positive regulation of cell migration; blood coagulation; regulation of biological quality; positive regulation of cellular protein metabolic process; angiogenesis involved in wound healing; cell surface receptor signaling pathway; cellular component morphogenesis; regulation of endothelial cell migration; response to exte…	membrane; extracellular region part; organelle membrane; ruffle membrane; cytoplasm; cytoplasmic vesicle part; macromolecular complex; integrin alphav-beta3 complex; integral component of plasma membrane; actin-based cell projection; cell; organelle part; extracellular exosome; focal adhesion; plasma membrane region; leading edge membrane; intracellular; secretory vesicle; lamellipodium; filopodi…	signaling receptor activity; fibronectin binding; receptor binding; coreceptor activity; cytokine receptor binding; growth factor receptor binding; vascular endothelial growth factor receptor binding; protein binding; protein disulfide isomerase activity; signal transducer activity; virus receptor activity; extracellular matrix binding; protease binding; cell adhesion molecule binding; intramolec…	K06493	ITGB3; integrin beta 3	hsa04380 Osteoclast differentiation - Homo sapiens (human); hsa04015 Rap1 signaling pathway - Homo sapiens (human); hsa04640 Hematopoietic cell lineage - Homo sapiens (human); hsa04810 Regulation of actin cytoskeleton - Homo sapiens (human); hsa04611 Platelet activation - Homo sapiens (human); hsa04151 PI3K-Akt signaling pathway - Homo sapiens (human); hsa04919 Thyroid hormone signaling pathway -…	IPR033760; IPR002369; IPR016201; IPR012896; IPR032695; IPR013111; IPR014836; IPR002035;	Integrin beta N-terminal; Integrin beta subunit, VWA domain; PSI domain; Integrin beta subunit, tail; Integrin domain; EGF-like domain, extracellular; Integrin beta subunit, cytoplasmic domain; von Willebrand factor, type A;
P05106	234	1.35785	K	Integrin beta-3	ITGB3	1	0.00971905	76.064	FNEEVK(1)K	3	-0.11533	2	1.535	1.496	1.403	1.007	1.09408	1.4856	plasma membrane	single organism signaling; cellular component biogenesis; entry into host; positive regulation of cell migration; blood coagulation; regulation of biological quality; positive regulation of cellular protein metabolic process; angiogenesis involved in wound healing; cell surface receptor signaling pathway; cellular component morphogenesis; regulation of endothelial cell migration; response to exte…	membrane; extracellular region part; organelle membrane; ruffle membrane; cytoplasm; cytoplasmic vesicle part; macromolecular complex; integrin alphav-beta3 complex; integral component of plasma membrane; actin-based cell projection; cell; organelle part; extracellular exosome; focal adhesion; plasma membrane region; leading edge membrane; intracellular; secretory vesicle; lamellipodium; filopodi…	signaling receptor activity; fibronectin binding; receptor binding; coreceptor activity; cytokine receptor binding; growth factor receptor binding; vascular endothelial growth factor receptor binding; protein binding; protein disulfide isomerase activity; signal transducer activity; virus receptor activity; extracellular matrix binding; protease binding; cell adhesion molecule binding; intramolec…	K06493	ITGB3; integrin beta 3	hsa04380 Osteoclast differentiation - Homo sapiens (human); hsa04015 Rap1 signaling pathway - Homo sapiens (human); hsa04640 Hematopoietic cell lineage - Homo sapiens (human); hsa04810 Regulation of actin cytoskeleton - Homo sapiens (human); hsa04611 Platelet activation - Homo sapiens (human); hsa04151 PI3K-Akt signaling pathway - Homo sapiens (human); hsa04919 Thyroid hormone signaling pathway -…	IPR033760; IPR002369; IPR016201; IPR012896; IPR032695; IPR013111; IPR014836; IPR002035;	Integrin beta N-terminal; Integrin beta subunit, VWA domain; PSI domain; Integrin beta subunit, tail; Integrin domain; EGF-like domain, extracellular; Integrin beta subunit, cytoplasmic domain; von Willebrand factor, type A;
P05106	755	2.08773	K	Integrin beta-3	ITGB3	1	0.00193199	78.342	EFAK(1)FEEER	2	-0.39254	2	0.977	1.464	1.403	1.007	0.696365	1.45382	plasma membrane	single organism signaling; cellular component biogenesis; entry into host; positive regulation of cell migration; blood coagulation; regulation of biological quality; positive regulation of cellular protein metabolic process; angiogenesis involved in wound healing; cell surface receptor signaling pathway; cellular component morphogenesis; regulation of endothelial cell migration; response to exte…	membrane; extracellular region part; organelle membrane; ruffle membrane; cytoplasm; cytoplasmic vesicle part; macromolecular complex; integrin alphav-beta3 complex; integral component of plasma membrane; actin-based cell projection; cell; organelle part; extracellular exosome; focal adhesion; plasma membrane region; leading edge membrane; intracellular; secretory vesicle; lamellipodium; filopodi…	signaling receptor activity; fibronectin binding; receptor binding; coreceptor activity; cytokine receptor binding; growth factor receptor binding; vascular endothelial growth factor receptor binding; protein binding; protein disulfide isomerase activity; signal transducer activity; virus receptor activity; extracellular matrix binding; protease binding; cell adhesion molecule binding; intramolec…	K06493	ITGB3; integrin beta 3	hsa04380 Osteoclast differentiation - Homo sapiens (human); hsa04015 Rap1 signaling pathway - Homo sapiens (human); hsa04640 Hematopoietic cell lineage - Homo sapiens (human); hsa04810 Regulation of actin cytoskeleton - Homo sapiens (human); hsa04611 Platelet activation - Homo sapiens (human); hsa04151 PI3K-Akt signaling pathway - Homo sapiens (human); hsa04919 Thyroid hormone signaling pathway -…	IPR033760; IPR002369; IPR016201; IPR012896; IPR032695; IPR013111; IPR014836; IPR002035;	Integrin beta N-terminal; Integrin beta subunit, VWA domain; PSI domain; Integrin beta subunit, tail; Integrin domain; EGF-like domain, extracellular; Integrin beta subunit, cytoplasmic domain; von Willebrand factor, type A;
P05106	669	2.57644	K	Integrin beta-3	ITGB3	1	4.91e-12	145.91	DEIESVK(1)ELK	3	-0.61359	2	1.048	1.938	1.403	1.007	0.746971	1.92453	plasma membrane	single organism signaling; cellular component biogenesis; entry into host; positive regulation of cell migration; blood coagulation; regulation of biological quality; positive regulation of cellular protein metabolic process; angiogenesis involved in wound healing; cell surface receptor signaling pathway; cellular component morphogenesis; regulation of endothelial cell migration; response to exte…	membrane; extracellular region part; organelle membrane; ruffle membrane; cytoplasm; cytoplasmic vesicle part; macromolecular complex; integrin alphav-beta3 complex; integral component of plasma membrane; actin-based cell projection; cell; organelle part; extracellular exosome; focal adhesion; plasma membrane region; leading edge membrane; intracellular; secretory vesicle; lamellipodium; filopodi…	signaling receptor activity; fibronectin binding; receptor binding; coreceptor activity; cytokine receptor binding; growth factor receptor binding; vascular endothelial growth factor receptor binding; protein binding; protein disulfide isomerase activity; signal transducer activity; virus receptor activity; extracellular matrix binding; protease binding; cell adhesion molecule binding; intramolec…	K06493	ITGB3; integrin beta 3	hsa04380 Osteoclast differentiation - Homo sapiens (human); hsa04015 Rap1 signaling pathway - Homo sapiens (human); hsa04640 Hematopoietic cell lineage - Homo sapiens (human); hsa04810 Regulation of actin cytoskeleton - Homo sapiens (human); hsa04611 Platelet activation - Homo sapiens (human); hsa04151 PI3K-Akt signaling pathway - Homo sapiens (human); hsa04919 Thyroid hormone signaling pathway -…	IPR033760; IPR002369; IPR016201; IPR012896; IPR032695; IPR013111; IPR014836; IPR002035;	Integrin beta N-terminal; Integrin beta subunit, VWA domain; PSI domain; Integrin beta subunit, tail; Integrin domain; EGF-like domain, extracellular; Integrin beta subunit, cytoplasmic domain; von Willebrand factor, type A;
P05106	438	2.33338	K	Integrin beta-3	ITGB3	1	1.12e-13	112.08	EK(1)SFTIKPVGFK	3	-1.1797	2	0.904	1.514	1.403	1.007	0.644334	1.50348	plasma membrane	single organism signaling; cellular component biogenesis; entry into host; positive regulation of cell migration; blood coagulation; regulation of biological quality; positive regulation of cellular protein metabolic process; angiogenesis involved in wound healing; cell surface receptor signaling pathway; cellular component morphogenesis; regulation of endothelial cell migration; response to exte…	membrane; extracellular region part; organelle membrane; ruffle membrane; cytoplasm; cytoplasmic vesicle part; macromolecular complex; integrin alphav-beta3 complex; integral component of plasma membrane; actin-based cell projection; cell; organelle part; extracellular exosome; focal adhesion; plasma membrane region; leading edge membrane; intracellular; secretory vesicle; lamellipodium; filopodi…	signaling receptor activity; fibronectin binding; receptor binding; coreceptor activity; cytokine receptor binding; growth factor receptor binding; vascular endothelial growth factor receptor binding; protein binding; protein disulfide isomerase activity; signal transducer activity; virus receptor activity; extracellular matrix binding; protease binding; cell adhesion molecule binding; intramolec…	K06493	ITGB3; integrin beta 3	hsa04380 Osteoclast differentiation - Homo sapiens (human); hsa04015 Rap1 signaling pathway - Homo sapiens (human); hsa04640 Hematopoietic cell lineage - Homo sapiens (human); hsa04810 Regulation of actin cytoskeleton - Homo sapiens (human); hsa04611 Platelet activation - Homo sapiens (human); hsa04151 PI3K-Akt signaling pathway - Homo sapiens (human); hsa04919 Thyroid hormone signaling pathway -…	IPR033760; IPR002369; IPR016201; IPR012896; IPR032695; IPR013111; IPR014836; IPR002035;	Integrin beta N-terminal; Integrin beta subunit, VWA domain; PSI domain; Integrin beta subunit, tail; Integrin domain; EGF-like domain, extracellular; Integrin beta subunit, cytoplasmic domain; von Willebrand factor, type A;
P05106	672	2.14182	K	Integrin beta-3	ITGB3	1	0.00767042	85.676	ELK(1)DTGK	2	0.22003	2	1.113	1.711	1.403	1.007	0.7933	1.69911	plasma membrane	single organism signaling; cellular component biogenesis; entry into host; positive regulation of cell migration; blood coagulation; regulation of biological quality; positive regulation of cellular protein metabolic process; angiogenesis involved in wound healing; cell surface receptor signaling pathway; cellular component morphogenesis; regulation of endothelial cell migration; response to exte…	membrane; extracellular region part; organelle membrane; ruffle membrane; cytoplasm; cytoplasmic vesicle part; macromolecular complex; integrin alphav-beta3 complex; integral component of plasma membrane; actin-based cell projection; cell; organelle part; extracellular exosome; focal adhesion; plasma membrane region; leading edge membrane; intracellular; secretory vesicle; lamellipodium; filopodi…	signaling receptor activity; fibronectin binding; receptor binding; coreceptor activity; cytokine receptor binding; growth factor receptor binding; vascular endothelial growth factor receptor binding; protein binding; protein disulfide isomerase activity; signal transducer activity; virus receptor activity; extracellular matrix binding; protease binding; cell adhesion molecule binding; intramolec…	K06493	ITGB3; integrin beta 3	hsa04380 Osteoclast differentiation - Homo sapiens (human); hsa04015 Rap1 signaling pathway - Homo sapiens (human); hsa04640 Hematopoietic cell lineage - Homo sapiens (human); hsa04810 Regulation of actin cytoskeleton - Homo sapiens (human); hsa04611 Platelet activation - Homo sapiens (human); hsa04151 PI3K-Akt signaling pathway - Homo sapiens (human); hsa04919 Thyroid hormone signaling pathway -…	IPR033760; IPR002369; IPR016201; IPR012896; IPR032695; IPR013111; IPR014836; IPR002035;	Integrin beta N-terminal; Integrin beta subunit, VWA domain; PSI domain; Integrin beta subunit, tail; Integrin domain; EGF-like domain, extracellular; Integrin beta subunit, cytoplasmic domain; von Willebrand factor, type A;
P05106	644	1.88328	K	Integrin beta-3	ITGB3	1	0.00423312	93.374	ECVECK(1)K	3	-0.6612	2	1.396	1.887	1.403	1.007	0.995011	1.87388	plasma membrane	single organism signaling; cellular component biogenesis; entry into host; positive regulation of cell migration; blood coagulation; regulation of biological quality; positive regulation of cellular protein metabolic process; angiogenesis involved in wound healing; cell surface receptor signaling pathway; cellular component morphogenesis; regulation of endothelial cell migration; response to exte…	membrane; extracellular region part; organelle membrane; ruffle membrane; cytoplasm; cytoplasmic vesicle part; macromolecular complex; integrin alphav-beta3 complex; integral component of plasma membrane; actin-based cell projection; cell; organelle part; extracellular exosome; focal adhesion; plasma membrane region; leading edge membrane; intracellular; secretory vesicle; lamellipodium; filopodi…	signaling receptor activity; fibronectin binding; receptor binding; coreceptor activity; cytokine receptor binding; growth factor receptor binding; vascular endothelial growth factor receptor binding; protein binding; protein disulfide isomerase activity; signal transducer activity; virus receptor activity; extracellular matrix binding; protease binding; cell adhesion molecule binding; intramolec…	K06493	ITGB3; integrin beta 3	hsa04380 Osteoclast differentiation - Homo sapiens (human); hsa04015 Rap1 signaling pathway - Homo sapiens (human); hsa04640 Hematopoietic cell lineage - Homo sapiens (human); hsa04810 Regulation of actin cytoskeleton - Homo sapiens (human); hsa04611 Platelet activation - Homo sapiens (human); hsa04151 PI3K-Akt signaling pathway - Homo sapiens (human); hsa04919 Thyroid hormone signaling pathway -…	IPR033760; IPR002369; IPR016201; IPR012896; IPR032695; IPR013111; IPR014836; IPR002035;	Integrin beta N-terminal; Integrin beta subunit, VWA domain; PSI domain; Integrin beta subunit, tail; Integrin domain; EGF-like domain, extracellular; Integrin beta subunit, cytoplasmic domain; von Willebrand factor, type A;
P05106	637	2.32888	K	Integrin beta-3	ITGB3	1	0.0018467	65.179	CPTCPDACTFK(1)K	3	-0.45086	1	0.819	1.369	1.403	1.007	0.583749	1.35948	plasma membrane	single organism signaling; cellular component biogenesis; entry into host; positive regulation of cell migration; blood coagulation; regulation of biological quality; positive regulation of cellular protein metabolic process; angiogenesis involved in wound healing; cell surface receptor signaling pathway; cellular component morphogenesis; regulation of endothelial cell migration; response to exte…	membrane; extracellular region part; organelle membrane; ruffle membrane; cytoplasm; cytoplasmic vesicle part; macromolecular complex; integrin alphav-beta3 complex; integral component of plasma membrane; actin-based cell projection; cell; organelle part; extracellular exosome; focal adhesion; plasma membrane region; leading edge membrane; intracellular; secretory vesicle; lamellipodium; filopodi…	signaling receptor activity; fibronectin binding; receptor binding; coreceptor activity; cytokine receptor binding; growth factor receptor binding; vascular endothelial growth factor receptor binding; protein binding; protein disulfide isomerase activity; signal transducer activity; virus receptor activity; extracellular matrix binding; protease binding; cell adhesion molecule binding; intramolec…	K06493	ITGB3; integrin beta 3	hsa04380 Osteoclast differentiation - Homo sapiens (human); hsa04015 Rap1 signaling pathway - Homo sapiens (human); hsa04640 Hematopoietic cell lineage - Homo sapiens (human); hsa04810 Regulation of actin cytoskeleton - Homo sapiens (human); hsa04611 Platelet activation - Homo sapiens (human); hsa04151 PI3K-Akt signaling pathway - Homo sapiens (human); hsa04919 Thyroid hormone signaling pathway -…	IPR033760; IPR002369; IPR016201; IPR012896; IPR032695; IPR013111; IPR014836; IPR002035;	Integrin beta N-terminal; Integrin beta subunit, VWA domain; PSI domain; Integrin beta subunit, tail; Integrin domain; EGF-like domain, extracellular; Integrin beta subunit, cytoplasmic domain; von Willebrand factor, type A;
P05106	380	1.45959	K	Integrin beta-3	ITGB3	1	0.0177114	67.113	SK(1)VELEVR	2	-0.57317	1	1.533	1.606	1.403	1.007	1.09266	1.59484	plasma membrane	single organism signaling; cellular component biogenesis; entry into host; positive regulation of cell migration; blood coagulation; regulation of biological quality; positive regulation of cellular protein metabolic process; angiogenesis involved in wound healing; cell surface receptor signaling pathway; cellular component morphogenesis; regulation of endothelial cell migration; response to exte…	membrane; extracellular region part; organelle membrane; ruffle membrane; cytoplasm; cytoplasmic vesicle part; macromolecular complex; integrin alphav-beta3 complex; integral component of plasma membrane; actin-based cell projection; cell; organelle part; extracellular exosome; focal adhesion; plasma membrane region; leading edge membrane; intracellular; secretory vesicle; lamellipodium; filopodi…	signaling receptor activity; fibronectin binding; receptor binding; coreceptor activity; cytokine receptor binding; growth factor receptor binding; vascular endothelial growth factor receptor binding; protein binding; protein disulfide isomerase activity; signal transducer activity; virus receptor activity; extracellular matrix binding; protease binding; cell adhesion molecule binding; intramolec…	K06493	ITGB3; integrin beta 3	hsa04380 Osteoclast differentiation - Homo sapiens (human); hsa04015 Rap1 signaling pathway - Homo sapiens (human); hsa04640 Hematopoietic cell lineage - Homo sapiens (human); hsa04810 Regulation of actin cytoskeleton - Homo sapiens (human); hsa04611 Platelet activation - Homo sapiens (human); hsa04151 PI3K-Akt signaling pathway - Homo sapiens (human); hsa04919 Thyroid hormone signaling pathway -…	IPR033760; IPR002369; IPR016201; IPR012896; IPR032695; IPR013111; IPR014836; IPR002035;	Integrin beta N-terminal; Integrin beta subunit, VWA domain; PSI domain; Integrin beta subunit, tail; Integrin domain; EGF-like domain, extracellular; Integrin beta subunit, cytoplasmic domain; von Willebrand factor, type A;
P05109	84	1.30577	K	Protein S100-A8	S100A8	1	0.00121851	100.19	MGVAAHK(1)K	2	-0.61344	4	0.208	1.71	0.25	1.574	0.832	1.0864	mitochondria	single organism signaling; regulation of biological quality; regulation of cell death; leukocyte activation; positive regulation of cellular protein metabolic process; leukocyte aggregation; defense response to other organism; positive regulation of peptide secretion; regulation of defense response; autophagy; cellular metabolic process; positive regulation of growth; response to biotic stimulus;…	membrane; secretory granule lumen; extracellular space; extracellular region part; cytoplasmic vesicle; cell periphery; vesicle; cytoplasm; cytoplasmic vesicle part; intracellular part; cell; organelle part; non-membrane-bounded organelle; cytoskeleton; extracellular exosome; membrane-enclosed lumen; vesicle lumen; intracellular organelle lumen; intracellular; cell part; secretory vesicle; extrac…	long-chain fatty acid binding; receptor binding; arachidonic acid binding; ion binding; icosatetraenoic acid binding; Toll-like receptor binding; tubulin binding; organic acid binding; protein binding; zinc ion binding; monocarboxylic acid binding; cytoskeletal protein binding; RAGE receptor binding; carboxylic acid binding; transition metal ion binding; microtubule binding; binding; lipid bindin…	K21127	S100A8; protein S100-A8	hsa04657 IL-17 signaling pathway - Homo sapiens (human);	IPR002048; IPR011992; IPR013787;	EF-hand domain; EF-hand domain pair; S100/CaBP-9k-type, calcium binding, subdomain;
P05109	92	4.24684	K	Protein S100-A8	S100A8	1	0.000245859	116.73	SHEESHK(1)E	2	-1.0092	3	0.084	2.246	0.25	1.574	0.336	1.42694	mitochondria	single organism signaling; regulation of biological quality; regulation of cell death; leukocyte activation; positive regulation of cellular protein metabolic process; leukocyte aggregation; defense response to other organism; positive regulation of peptide secretion; regulation of defense response; autophagy; cellular metabolic process; positive regulation of growth; response to biotic stimulus;…	membrane; secretory granule lumen; extracellular space; extracellular region part; cytoplasmic vesicle; cell periphery; vesicle; cytoplasm; cytoplasmic vesicle part; intracellular part; cell; organelle part; non-membrane-bounded organelle; cytoskeleton; extracellular exosome; membrane-enclosed lumen; vesicle lumen; intracellular organelle lumen; intracellular; cell part; secretory vesicle; extrac…	long-chain fatty acid binding; receptor binding; arachidonic acid binding; ion binding; icosatetraenoic acid binding; Toll-like receptor binding; tubulin binding; organic acid binding; protein binding; zinc ion binding; monocarboxylic acid binding; cytoskeletal protein binding; RAGE receptor binding; carboxylic acid binding; transition metal ion binding; microtubule binding; binding; lipid bindin…	K21127	S100A8; protein S100-A8	hsa04657 IL-17 signaling pathway - Homo sapiens (human);	IPR002048; IPR011992; IPR013787;	EF-hand domain; EF-hand domain pair; S100/CaBP-9k-type, calcium binding, subdomain;
P05109	85	5.29335	K	Protein S100-A8	S100A8	0.999996	0.00638499	54.259	K(1)SHEESHKE	4	0.73482	1	0.052	1.733	0.25	1.574	0.208	1.10102	mitochondria	single organism signaling; regulation of biological quality; regulation of cell death; leukocyte activation; positive regulation of cellular protein metabolic process; leukocyte aggregation; defense response to other organism; positive regulation of peptide secretion; regulation of defense response; autophagy; cellular metabolic process; positive regulation of growth; response to biotic stimulus;…	membrane; secretory granule lumen; extracellular space; extracellular region part; cytoplasmic vesicle; cell periphery; vesicle; cytoplasm; cytoplasmic vesicle part; intracellular part; cell; organelle part; non-membrane-bounded organelle; cytoskeleton; extracellular exosome; membrane-enclosed lumen; vesicle lumen; intracellular organelle lumen; intracellular; cell part; secretory vesicle; extrac…	long-chain fatty acid binding; receptor binding; arachidonic acid binding; ion binding; icosatetraenoic acid binding; Toll-like receptor binding; tubulin binding; organic acid binding; protein binding; zinc ion binding; monocarboxylic acid binding; cytoskeletal protein binding; RAGE receptor binding; carboxylic acid binding; transition metal ion binding; microtubule binding; binding; lipid bindin…	K21127	S100A8; protein S100-A8	hsa04657 IL-17 signaling pathway - Homo sapiens (human);	IPR002048; IPR011992; IPR013787;	EF-hand domain; EF-hand domain pair; S100/CaBP-9k-type, calcium binding, subdomain;
P05109	23	0.401582	K	Protein S100-A8	S100A8	1	5.3e-07	98.902	YSLIK(1)GNFHAVYR	2	-2.0105	2	0.617	1.56	0.25	1.574	2.468	0.991105	mitochondria	single organism signaling; regulation of biological quality; regulation of cell death; leukocyte activation; positive regulation of cellular protein metabolic process; leukocyte aggregation; defense response to other organism; positive regulation of peptide secretion; regulation of defense response; autophagy; cellular metabolic process; positive regulation of growth; response to biotic stimulus;…	membrane; secretory granule lumen; extracellular space; extracellular region part; cytoplasmic vesicle; cell periphery; vesicle; cytoplasm; cytoplasmic vesicle part; intracellular part; cell; organelle part; non-membrane-bounded organelle; cytoskeleton; extracellular exosome; membrane-enclosed lumen; vesicle lumen; intracellular organelle lumen; intracellular; cell part; secretory vesicle; extrac…	long-chain fatty acid binding; receptor binding; arachidonic acid binding; ion binding; icosatetraenoic acid binding; Toll-like receptor binding; tubulin binding; organic acid binding; protein binding; zinc ion binding; monocarboxylic acid binding; cytoskeletal protein binding; RAGE receptor binding; carboxylic acid binding; transition metal ion binding; microtubule binding; binding; lipid bindin…	K21127	S100A8; protein S100-A8	hsa04657 IL-17 signaling pathway - Homo sapiens (human);	IPR002048; IPR011992; IPR013787;	EF-hand domain; EF-hand domain pair; S100/CaBP-9k-type, calcium binding, subdomain;
P05164	556	0.801277	K	Myeloperoxidase	MPO	1	2.56e-07	108.35	GLMATPAK(1)LNR	3	-0.47704	2	0.669	1.97	0.44	1.617	1.52045	1.21831	extracellular	superoxide metabolic process; regulation of cell death; leukocyte activation; defense response to other organism; cellular metabolic process; response to yeast; response to biotic stimulus; removal of superoxide radicals; response to external stimulus; metabolic process; protein-lipid complex subunit organization; cellular oxidant detoxification; single-organism transport; secretion; cellular res…	secretory granule lumen; extracellular space; extracellular region part; cytoplasmic vesicle; cytoplasm; vesicle; cytoplasmic vesicle part; intracellular part; azurophil granule lumen; cell; organelle part; vacuolar lumen; extracellular exosome; membrane-enclosed lumen; vesicle lumen; intracellular organelle lumen; intracellular; cell part; secretory vesicle; lysosome; extracellular vesicle; secr…	ion binding; antioxidant activity; chromatin binding; heparin binding; sulfur compound binding; oxidoreductase activity; heterocyclic compound binding; organic cyclic compound binding; heme binding; carbohydrate derivative binding; catalytic activity; binding; cation binding; metal ion binding; anion binding; peroxidase activity; glycosaminoglycan binding; tetrapyrrole binding; oxidoreductase act…	K10789	MPO; myeloperoxidase [EC:1.11.2.2]	hsa04145 Phagosome - Homo sapiens (human); hsa05202 Transcriptional misregulation in cancer - Homo sapiens (human);
P05771	232	1.44417	K	Protein kinase C beta type	PRKCB	0.999156	0.0331808	44.543	FQLK(0.999)ESDK(0.001)DR	3	1.9319	1	1.118	1.165	1.318	0.951	0.848255	1.22503	cytoplasm	single organism signaling; regulation of biological quality; blood coagulation; leukocyte activation; cell surface receptor signaling pathway; nucleic acid-templated transcription; regulation of B cell receptor signaling pathway; cellular metabolic process; protein transport; metabolic process; positive regulation of multicellular organismal process; regulation of localization; regulation of I-ka…	intracellular organelle; membrane; extracellular region part; cell periphery; intracellular organelle part; vesicle; cytoplasm; nuclear lumen; intracellular part; cytosol; cell; extracellular region; organelle part; plasma membrane; membrane-enclosed lumen; intracellular membrane-bounded organelle; organelle; extracellular exosome; nucleus; nucleoplasm; intracellular organelle lumen; intracellula…	nucleoside phosphate binding; phosphotransferase activity, alcohol group as acceptor; receptor binding; protein kinase binding; ion channel regulator activity; androgen receptor binding; protein binding; protein kinase activity; hormone receptor binding; chromatin binding; molecular function regulator; heterocyclic compound binding; organic cyclic compound binding; kinase activity; ligand-depende…	K19662	PRKCB; classical protein kinase C beta type [EC:2.7.11.13]	hsa04015 Rap1 signaling pathway - Homo sapiens (human); hsa04650 Natural killer cell mediated cytotoxicity - Homo sapiens (human); hsa04723 Retrograde endocannabinoid signaling - Homo sapiens (human); hsa04662 B cell receptor signaling pathway - Homo sapiens (human); hsa04014 Ras signaling pathway - Homo sapiens (human); hsa04150 mTOR signaling pathway - Homo sapiens (human); hsa05205 Proteoglyca…	IPR002219; IPR000719; IPR020454; IPR000008; IPR017892; IPR011009; IPR000961;	Protein kinase C-like, phorbol ester/diacylglycerol-binding domain; Protein kinase domain; Diacylglycerol/phorbol-ester binding; C2 domain; Protein kinase, C-terminal; Protein kinase-like domain; AGC-kinase, C-terminal;
P05976	141	1.20231	K	"Myosin light chain 1/3, skeletal muscle isoform"	MYL1	1	2.4177e-05	90.581	VFDK(1)EGNGTVMGAELR	2	-0.32629	1	1.203	1.276	1.163	1.026	1.03439	1.24366	cytoplasm	actin filament-based movement; muscle filament sliding; actin-mediated cell contraction; muscle system process; system process; actin-myosin filament sliding; single-organism cellular process; striated muscle contraction; single-organism process; cardiac muscle contraction; multicellular organismal process; muscle contraction; actin filament-based process; blood circulation; movement of cell or s…	intracellular organelle; intracellular non-membrane-bounded organelle; cytoskeletal part; myofibril; intracellular organelle part; cytoplasm; macromolecular complex; muscle myosin complex; supramolecular fiber; intracellular part; cytosol; supramolecular complex; cell; actin cytoskeleton; organelle part; supramolecular polymer; non-membrane-bounded organelle; cytoskeleton; organelle; cell part; i…	binding; ion binding; metal ion binding; cation binding; calcium ion binding; structural molecule activity; structural constituent of muscle;	K05738			IPR011992; IPR002048;	EF-hand domain pair; EF-hand domain;
P06702	38	0.222373	K	Protein S100-A9	S100A9	1	2.14e-24	153.22	LGHPDTLNQGEFK(1)ELVR	3	0.025973	2	0.876	1.345	0.241	1.664	3.63485	0.808293	cytoplasm	single organism signaling; regulation of cell death; posttranscriptional regulation of gene expression; defense response to other organism; positive regulation of peptide secretion; regulation of defense response; autophagy; cellular metabolic process; positive regulation of growth; response to biotic stimulus; regulation of cell growth; metabolic process; positive regulation of molecular functio…	membrane; secretory granule lumen; extracellular space; extracellular region part; cytoplasmic vesicle; cell periphery; cell junction; vesicle; cytoplasm; cytoplasmic vesicle part; intracellular part; cell; organelle part; non-membrane-bounded organelle; cytoskeleton; extracellular exosome; membrane-enclosed lumen; nucleoplasm; vesicle lumen; intracellular organelle lumen; intracellular; cell par…	long-chain fatty acid binding; receptor binding; arachidonic acid binding; ion binding; icosatetraenoic acid binding; antioxidant activity; Toll-like receptor binding; tubulin binding; organic acid binding; protein binding; zinc ion binding; monocarboxylic acid binding; signal transducer activity; cytoskeletal protein binding; RAGE receptor binding; carboxylic acid binding; transition metal ion b…	K21128	S100A9; protein S100-A9	hsa04657 IL-17 signaling pathway - Homo sapiens (human);	IPR002048; IPR011992; IPR013787;	EF-hand domain; EF-hand domain pair; S100/CaBP-9k-type, calcium binding, subdomain;
P06702	93	0.6485	K	Protein S100-A9	S100A9	0.999259	0.000598337	42.057	LTWASHEK(0.999)MHEGDEGPGHHHK(0.001)PGLGEGTP	5	-0.18027	1	0.268	1.2	0.241	1.664	1.11203	0.721154	cytoplasm	single organism signaling; regulation of cell death; posttranscriptional regulation of gene expression; defense response to other organism; positive regulation of peptide secretion; regulation of defense response; autophagy; cellular metabolic process; positive regulation of growth; response to biotic stimulus; regulation of cell growth; metabolic process; positive regulation of molecular functio…	membrane; secretory granule lumen; extracellular space; extracellular region part; cytoplasmic vesicle; cell periphery; cell junction; vesicle; cytoplasm; cytoplasmic vesicle part; intracellular part; cell; organelle part; non-membrane-bounded organelle; cytoskeleton; extracellular exosome; membrane-enclosed lumen; nucleoplasm; vesicle lumen; intracellular organelle lumen; intracellular; cell par…	long-chain fatty acid binding; receptor binding; arachidonic acid binding; ion binding; icosatetraenoic acid binding; antioxidant activity; Toll-like receptor binding; tubulin binding; organic acid binding; protein binding; zinc ion binding; monocarboxylic acid binding; signal transducer activity; cytoskeletal protein binding; RAGE receptor binding; carboxylic acid binding; transition metal ion b…	K21128	S100A9; protein S100-A9	hsa04657 IL-17 signaling pathway - Homo sapiens (human);	IPR002048; IPR011992; IPR013787;	EF-hand domain; EF-hand domain pair; S100/CaBP-9k-type, calcium binding, subdomain;
P06702	57	0.418029	K	Protein S100-A9	S100A9	1	5.41e-11	113.54	NEK(1)VIEHIMEDLDTNADK	3	1.1653	2	0.431	1.244	0.241	1.664	1.78838	0.747596	cytoplasm	single organism signaling; regulation of cell death; posttranscriptional regulation of gene expression; defense response to other organism; positive regulation of peptide secretion; regulation of defense response; autophagy; cellular metabolic process; positive regulation of growth; response to biotic stimulus; regulation of cell growth; metabolic process; positive regulation of molecular functio…	membrane; secretory granule lumen; extracellular space; extracellular region part; cytoplasmic vesicle; cell periphery; cell junction; vesicle; cytoplasm; cytoplasmic vesicle part; intracellular part; cell; organelle part; non-membrane-bounded organelle; cytoskeleton; extracellular exosome; membrane-enclosed lumen; nucleoplasm; vesicle lumen; intracellular organelle lumen; intracellular; cell par…	long-chain fatty acid binding; receptor binding; arachidonic acid binding; ion binding; icosatetraenoic acid binding; antioxidant activity; Toll-like receptor binding; tubulin binding; organic acid binding; protein binding; zinc ion binding; monocarboxylic acid binding; signal transducer activity; cytoskeletal protein binding; RAGE receptor binding; carboxylic acid binding; transition metal ion b…	K21128	S100A9; protein S100-A9	hsa04657 IL-17 signaling pathway - Homo sapiens (human);	IPR002048; IPR011992; IPR013787;	EF-hand domain; EF-hand domain pair; S100/CaBP-9k-type, calcium binding, subdomain;
P06702	43	1.76042	K	Protein S100-A9	S100A9	1	0.00209507	88.495	K(1)DLQNFLK	3	-0.67795	2	0.142	1.726	0.241	1.664	0.589212	1.03726	cytoplasm	single organism signaling; regulation of cell death; posttranscriptional regulation of gene expression; defense response to other organism; positive regulation of peptide secretion; regulation of defense response; autophagy; cellular metabolic process; positive regulation of growth; response to biotic stimulus; regulation of cell growth; metabolic process; positive regulation of molecular functio…	membrane; secretory granule lumen; extracellular space; extracellular region part; cytoplasmic vesicle; cell periphery; cell junction; vesicle; cytoplasm; cytoplasmic vesicle part; intracellular part; cell; organelle part; non-membrane-bounded organelle; cytoskeleton; extracellular exosome; membrane-enclosed lumen; nucleoplasm; vesicle lumen; intracellular organelle lumen; intracellular; cell par…	long-chain fatty acid binding; receptor binding; arachidonic acid binding; ion binding; icosatetraenoic acid binding; antioxidant activity; Toll-like receptor binding; tubulin binding; organic acid binding; protein binding; zinc ion binding; monocarboxylic acid binding; signal transducer activity; cytoskeletal protein binding; RAGE receptor binding; carboxylic acid binding; transition metal ion b…	K21128	S100A9; protein S100-A9	hsa04657 IL-17 signaling pathway - Homo sapiens (human);	IPR002048; IPR011992; IPR013787;	EF-hand domain; EF-hand domain pair; S100/CaBP-9k-type, calcium binding, subdomain;
P06702	54	2.43844	K	Protein S100-A9	S100A9	0.999999	0.00399972	93.649	KENK(1)NEK	3	0.3911	1	0.11	1.852	0.241	1.664	0.456432	1.11298	cytoplasm	single organism signaling; regulation of cell death; posttranscriptional regulation of gene expression; defense response to other organism; positive regulation of peptide secretion; regulation of defense response; autophagy; cellular metabolic process; positive regulation of growth; response to biotic stimulus; regulation of cell growth; metabolic process; positive regulation of molecular functio…	membrane; secretory granule lumen; extracellular space; extracellular region part; cytoplasmic vesicle; cell periphery; cell junction; vesicle; cytoplasm; cytoplasmic vesicle part; intracellular part; cell; organelle part; non-membrane-bounded organelle; cytoskeleton; extracellular exosome; membrane-enclosed lumen; nucleoplasm; vesicle lumen; intracellular organelle lumen; intracellular; cell par…	long-chain fatty acid binding; receptor binding; arachidonic acid binding; ion binding; icosatetraenoic acid binding; antioxidant activity; Toll-like receptor binding; tubulin binding; organic acid binding; protein binding; zinc ion binding; monocarboxylic acid binding; signal transducer activity; cytoskeletal protein binding; RAGE receptor binding; carboxylic acid binding; transition metal ion b…	K21128	S100A9; protein S100-A9	hsa04657 IL-17 signaling pathway - Homo sapiens (human);	IPR002048; IPR011992; IPR013787;	EF-hand domain; EF-hand domain pair; S100/CaBP-9k-type, calcium binding, subdomain;
P06703	40	1.61508	K	Protein S100-A6	S100A6	1	9.47e-05	78.324	ELIQK(1)ELTIGSK	3	0.87408	1	0.528	1.747	0.514	1.053	1.02724	1.65907	cytoplasm	regulation of cellular process; single organism signaling; cellular component organization; single-multicellular organism process; ion transmembrane transport; regulation of cell proliferation; cellular developmental process; neuron development; cellular component morphogenesis; neurogenesis; single-organism process; response to stimulus; cell development; cell morphogenesis involved in different…	membrane; extracellular region part; extrinsic component of membrane; cell periphery; vesicle; cytoplasm; intracellular part; extrinsic component of cytoplasmic side of plasma membrane; cell; cytoplasmic side of plasma membrane; cytoplasmic side of membrane; organelle part; extracellular exosome; membrane part; intracellular; cell part; extracellular vesicle; perinuclear region of cytoplasm; memb…	ion transmembrane transporter activity; protein dimerization activity; ion binding; substrate-specific transporter activity; protein binding; tropomyosin binding; zinc ion binding; calcium-dependent protein binding; substrate-specific transmembrane transporter activity; cytoskeletal protein binding; identical protein binding; transition metal ion binding; protein homodimerization activity; bindin…				IPR002048; IPR011992; IPR013787;	EF-hand domain; EF-hand domain pair; S100/CaBP-9k-type, calcium binding, subdomain;
P06703	31	1.2232	K	Protein S100-A6	S100A6	0.999915	0.0111383	45.829	EGDKHTLSK(1)K	4	1.6324	1	0.593	1.486	0.514	1.053	1.1537	1.41121	cytoplasm	regulation of cellular process; single organism signaling; cellular component organization; single-multicellular organism process; ion transmembrane transport; regulation of cell proliferation; cellular developmental process; neuron development; cellular component morphogenesis; neurogenesis; single-organism process; response to stimulus; cell development; cell morphogenesis involved in different…	membrane; extracellular region part; extrinsic component of membrane; cell periphery; vesicle; cytoplasm; intracellular part; extrinsic component of cytoplasmic side of plasma membrane; cell; cytoplasmic side of plasma membrane; cytoplasmic side of membrane; organelle part; extracellular exosome; membrane part; intracellular; cell part; extracellular vesicle; perinuclear region of cytoplasm; memb…	ion transmembrane transporter activity; protein dimerization activity; ion binding; substrate-specific transporter activity; protein binding; tropomyosin binding; zinc ion binding; calcium-dependent protein binding; substrate-specific transmembrane transporter activity; cytoskeletal protein binding; identical protein binding; transition metal ion binding; protein homodimerization activity; bindin…				IPR002048; IPR011992; IPR013787;	EF-hand domain; EF-hand domain pair; S100/CaBP-9k-type, calcium binding, subdomain;
P06703	47	1.20016	K	Protein S100-A6	S100A6	1	2.51e-18	143.67	ELTIGSK(1)LQDAEIAR	2	0.18256	2	0.593	1.458	0.514	1.053	1.1537	1.38462	cytoplasm	regulation of cellular process; single organism signaling; cellular component organization; single-multicellular organism process; ion transmembrane transport; regulation of cell proliferation; cellular developmental process; neuron development; cellular component morphogenesis; neurogenesis; single-organism process; response to stimulus; cell development; cell morphogenesis involved in different…	membrane; extracellular region part; extrinsic component of membrane; cell periphery; vesicle; cytoplasm; intracellular part; extrinsic component of cytoplasmic side of plasma membrane; cell; cytoplasmic side of plasma membrane; cytoplasmic side of membrane; organelle part; extracellular exosome; membrane part; intracellular; cell part; extracellular vesicle; perinuclear region of cytoplasm; memb…	ion transmembrane transporter activity; protein dimerization activity; ion binding; substrate-specific transporter activity; protein binding; tropomyosin binding; zinc ion binding; calcium-dependent protein binding; substrate-specific transmembrane transporter activity; cytoskeletal protein binding; identical protein binding; transition metal ion binding; protein homodimerization activity; bindin…				IPR002048; IPR011992; IPR013787;	EF-hand domain; EF-hand domain pair; S100/CaBP-9k-type, calcium binding, subdomain;
P06733	80	1.43475	K	Alpha-enolase	ENO1	1	1.68e-09	134.13	TIAPALVSK(1)K	2	0.80852	3	1.032	1.785	0.866	1.044	1.19169	1.70977	cytoplasm	nucleoside metabolic process; nucleoside diphosphate phosphorylation; pyridine nucleotide metabolic process; glycolytic process; nucleic acid-templated transcription; ribonucleoside diphosphate metabolic process; cellular metabolic process; response to biotic stimulus; regulation of cell growth; glucose metabolic process; response to external stimulus; metabolic process; gluconeogenesis; generati…	membrane; extracellular space; extracellular region part; cell periphery; myofibril; vesicle; cytoplasm; macromolecular complex; supramolecular fiber; intracellular part; supramolecular complex; cell; organelle part; non-membrane-bounded organelle; extracellular exosome; catalytic complex; intracellular; cell part; contractile fiber; extracellular vesicle; cytosolic part; M band; membrane-bounded…	magnesium ion binding; DNA binding; RNA binding; phosphopyruvate hydratase activity; ion binding; lyase activity; protein binding; hydro-lyase activity; carbon-oxygen lyase activity; heterocyclic compound binding; organic cyclic compound binding; cell adhesion molecule binding; catalytic activity; binding; cadherin binding; nucleic acid binding; cation binding; metal ion binding; GTPase binding; …	K01689	ENO; enolase [EC:4.2.1.11]	hsa03018 RNA degradation - Homo sapiens (human); hsa04066 HIF-1 signaling pathway - Homo sapiens (human); hsa01100 Metabolic pathways - Homo sapiens (human); hsa00010 Glycolysis / Gluconeogenesis - Homo sapiens (human); hsa01230 Biosynthesis of amino acids - Homo sapiens (human); hsa01200 Carbon metabolism - Homo sapiens (human);	IPR029065; IPR029017; IPR020810; IPR020811;	Enolase C-terminal domain-like; Enolase N-terminal domain-like; Enolase, C-terminal TIM barrel domain; Enolase, N-terminal;
P06733	262	1.49055	K	Alpha-enolase	ENO1	1	5.87e-16	138.21	YDLDFK(1)SPDDPSR	3	0.13521	2	0.911	1.637	0.866	1.044	1.05196	1.56801	cytoplasm	nucleoside metabolic process; nucleoside diphosphate phosphorylation; pyridine nucleotide metabolic process; glycolytic process; nucleic acid-templated transcription; ribonucleoside diphosphate metabolic process; cellular metabolic process; response to biotic stimulus; regulation of cell growth; glucose metabolic process; response to external stimulus; metabolic process; gluconeogenesis; generati…	membrane; extracellular space; extracellular region part; cell periphery; myofibril; vesicle; cytoplasm; macromolecular complex; supramolecular fiber; intracellular part; supramolecular complex; cell; organelle part; non-membrane-bounded organelle; extracellular exosome; catalytic complex; intracellular; cell part; contractile fiber; extracellular vesicle; cytosolic part; M band; membrane-bounded…	magnesium ion binding; DNA binding; RNA binding; phosphopyruvate hydratase activity; ion binding; lyase activity; protein binding; hydro-lyase activity; carbon-oxygen lyase activity; heterocyclic compound binding; organic cyclic compound binding; cell adhesion molecule binding; catalytic activity; binding; cadherin binding; nucleic acid binding; cation binding; metal ion binding; GTPase binding; …	K01689	ENO; enolase [EC:4.2.1.11]	hsa03018 RNA degradation - Homo sapiens (human); hsa04066 HIF-1 signaling pathway - Homo sapiens (human); hsa01100 Metabolic pathways - Homo sapiens (human); hsa00010 Glycolysis / Gluconeogenesis - Homo sapiens (human); hsa01230 Biosynthesis of amino acids - Homo sapiens (human); hsa01200 Carbon metabolism - Homo sapiens (human);	IPR029065; IPR029017; IPR020810; IPR020811;	Enolase C-terminal domain-like; Enolase N-terminal domain-like; Enolase, C-terminal TIM barrel domain; Enolase, N-terminal;
P06733	420	2.44147	K	Alpha-enolase	ENO1	1	5.69e-08	128.01	IEEELGSK(1)AK	3	-1.4869	3	0.723	2.128	0.866	1.044	0.834873	2.03831	cytoplasm	nucleoside metabolic process; nucleoside diphosphate phosphorylation; pyridine nucleotide metabolic process; glycolytic process; nucleic acid-templated transcription; ribonucleoside diphosphate metabolic process; cellular metabolic process; response to biotic stimulus; regulation of cell growth; glucose metabolic process; response to external stimulus; metabolic process; gluconeogenesis; generati…	membrane; extracellular space; extracellular region part; cell periphery; myofibril; vesicle; cytoplasm; macromolecular complex; supramolecular fiber; intracellular part; supramolecular complex; cell; organelle part; non-membrane-bounded organelle; extracellular exosome; catalytic complex; intracellular; cell part; contractile fiber; extracellular vesicle; cytosolic part; M band; membrane-bounded…	magnesium ion binding; DNA binding; RNA binding; phosphopyruvate hydratase activity; ion binding; lyase activity; protein binding; hydro-lyase activity; carbon-oxygen lyase activity; heterocyclic compound binding; organic cyclic compound binding; cell adhesion molecule binding; catalytic activity; binding; cadherin binding; nucleic acid binding; cation binding; metal ion binding; GTPase binding; …	K01689	ENO; enolase [EC:4.2.1.11]	hsa03018 RNA degradation - Homo sapiens (human); hsa04066 HIF-1 signaling pathway - Homo sapiens (human); hsa01100 Metabolic pathways - Homo sapiens (human); hsa00010 Glycolysis / Gluconeogenesis - Homo sapiens (human); hsa01230 Biosynthesis of amino acids - Homo sapiens (human); hsa01200 Carbon metabolism - Homo sapiens (human);	IPR029065; IPR029017; IPR020810; IPR020811;	Enolase C-terminal domain-like; Enolase N-terminal domain-like; Enolase, C-terminal TIM barrel domain; Enolase, N-terminal;
P06733	126	1.61216	K	Alpha-enolase	ENO1	1	2.05e-09	113.24	AGAVEK(1)GVPLYR	2	-0.92522	1	0.85	1.652	0.866	1.044	0.981524	1.58238	cytoplasm	nucleoside metabolic process; nucleoside diphosphate phosphorylation; pyridine nucleotide metabolic process; glycolytic process; nucleic acid-templated transcription; ribonucleoside diphosphate metabolic process; cellular metabolic process; response to biotic stimulus; regulation of cell growth; glucose metabolic process; response to external stimulus; metabolic process; gluconeogenesis; generati…	membrane; extracellular space; extracellular region part; cell periphery; myofibril; vesicle; cytoplasm; macromolecular complex; supramolecular fiber; intracellular part; supramolecular complex; cell; organelle part; non-membrane-bounded organelle; extracellular exosome; catalytic complex; intracellular; cell part; contractile fiber; extracellular vesicle; cytosolic part; M band; membrane-bounded…	magnesium ion binding; DNA binding; RNA binding; phosphopyruvate hydratase activity; ion binding; lyase activity; protein binding; hydro-lyase activity; carbon-oxygen lyase activity; heterocyclic compound binding; organic cyclic compound binding; cell adhesion molecule binding; catalytic activity; binding; cadherin binding; nucleic acid binding; cation binding; metal ion binding; GTPase binding; …	K01689	ENO; enolase [EC:4.2.1.11]	hsa03018 RNA degradation - Homo sapiens (human); hsa04066 HIF-1 signaling pathway - Homo sapiens (human); hsa01100 Metabolic pathways - Homo sapiens (human); hsa00010 Glycolysis / Gluconeogenesis - Homo sapiens (human); hsa01230 Biosynthesis of amino acids - Homo sapiens (human); hsa01200 Carbon metabolism - Homo sapiens (human);	IPR029065; IPR029017; IPR020810; IPR020811;	Enolase C-terminal domain-like; Enolase N-terminal domain-like; Enolase, C-terminal TIM barrel domain; Enolase, N-terminal;
P06733	221	1.35352	K	Alpha-enolase	ENO1	1	2.13e-10	87.196	DATNVGDEGGFAPNILENK(1)EGLELLK	4	2.3829	1	1.116	1.821	0.866	1.044	1.28868	1.74425	cytoplasm	nucleoside metabolic process; nucleoside diphosphate phosphorylation; pyridine nucleotide metabolic process; glycolytic process; nucleic acid-templated transcription; ribonucleoside diphosphate metabolic process; cellular metabolic process; response to biotic stimulus; regulation of cell growth; glucose metabolic process; response to external stimulus; metabolic process; gluconeogenesis; generati…	membrane; extracellular space; extracellular region part; cell periphery; myofibril; vesicle; cytoplasm; macromolecular complex; supramolecular fiber; intracellular part; supramolecular complex; cell; organelle part; non-membrane-bounded organelle; extracellular exosome; catalytic complex; intracellular; cell part; contractile fiber; extracellular vesicle; cytosolic part; M band; membrane-bounded…	magnesium ion binding; DNA binding; RNA binding; phosphopyruvate hydratase activity; ion binding; lyase activity; protein binding; hydro-lyase activity; carbon-oxygen lyase activity; heterocyclic compound binding; organic cyclic compound binding; cell adhesion molecule binding; catalytic activity; binding; cadherin binding; nucleic acid binding; cation binding; metal ion binding; GTPase binding; …	K01689	ENO; enolase [EC:4.2.1.11]	hsa03018 RNA degradation - Homo sapiens (human); hsa04066 HIF-1 signaling pathway - Homo sapiens (human); hsa01100 Metabolic pathways - Homo sapiens (human); hsa00010 Glycolysis / Gluconeogenesis - Homo sapiens (human); hsa01230 Biosynthesis of amino acids - Homo sapiens (human); hsa01200 Carbon metabolism - Homo sapiens (human);	IPR029065; IPR029017; IPR020810; IPR020811;	Enolase C-terminal domain-like; Enolase N-terminal domain-like; Enolase, C-terminal TIM barrel domain; Enolase, N-terminal;
P06733	233	1.60364	K	Alpha-enolase	ENO1	1	9.28e-08	116.51	TAIGK(1)AGYTDK	2	0.53304	4	0.884	1.709	0.866	1.044	1.02079	1.63697	cytoplasm	nucleoside metabolic process; nucleoside diphosphate phosphorylation; pyridine nucleotide metabolic process; glycolytic process; nucleic acid-templated transcription; ribonucleoside diphosphate metabolic process; cellular metabolic process; response to biotic stimulus; regulation of cell growth; glucose metabolic process; response to external stimulus; metabolic process; gluconeogenesis; generati…	membrane; extracellular space; extracellular region part; cell periphery; myofibril; vesicle; cytoplasm; macromolecular complex; supramolecular fiber; intracellular part; supramolecular complex; cell; organelle part; non-membrane-bounded organelle; extracellular exosome; catalytic complex; intracellular; cell part; contractile fiber; extracellular vesicle; cytosolic part; M band; membrane-bounded…	magnesium ion binding; DNA binding; RNA binding; phosphopyruvate hydratase activity; ion binding; lyase activity; protein binding; hydro-lyase activity; carbon-oxygen lyase activity; heterocyclic compound binding; organic cyclic compound binding; cell adhesion molecule binding; catalytic activity; binding; cadherin binding; nucleic acid binding; cation binding; metal ion binding; GTPase binding; …	K01689	ENO; enolase [EC:4.2.1.11]	hsa03018 RNA degradation - Homo sapiens (human); hsa04066 HIF-1 signaling pathway - Homo sapiens (human); hsa01100 Metabolic pathways - Homo sapiens (human); hsa00010 Glycolysis / Gluconeogenesis - Homo sapiens (human); hsa01230 Biosynthesis of amino acids - Homo sapiens (human); hsa01200 Carbon metabolism - Homo sapiens (human);	IPR029065; IPR029017; IPR020810; IPR020811;	Enolase C-terminal domain-like; Enolase N-terminal domain-like; Enolase, C-terminal TIM barrel domain; Enolase, N-terminal;
P06733	228	3.12168	K	Alpha-enolase	ENO1	1	0.00646045	46.88	EGLELLK(1)TAIGK	3	0.7265	1	0.507	1.908	0.866	1.044	0.58545	1.82759	cytoplasm	nucleoside metabolic process; nucleoside diphosphate phosphorylation; pyridine nucleotide metabolic process; glycolytic process; nucleic acid-templated transcription; ribonucleoside diphosphate metabolic process; cellular metabolic process; response to biotic stimulus; regulation of cell growth; glucose metabolic process; response to external stimulus; metabolic process; gluconeogenesis; generati…	membrane; extracellular space; extracellular region part; cell periphery; myofibril; vesicle; cytoplasm; macromolecular complex; supramolecular fiber; intracellular part; supramolecular complex; cell; organelle part; non-membrane-bounded organelle; extracellular exosome; catalytic complex; intracellular; cell part; contractile fiber; extracellular vesicle; cytosolic part; M band; membrane-bounded…	magnesium ion binding; DNA binding; RNA binding; phosphopyruvate hydratase activity; ion binding; lyase activity; protein binding; hydro-lyase activity; carbon-oxygen lyase activity; heterocyclic compound binding; organic cyclic compound binding; cell adhesion molecule binding; catalytic activity; binding; cadherin binding; nucleic acid binding; cation binding; metal ion binding; GTPase binding; …	K01689	ENO; enolase [EC:4.2.1.11]	hsa03018 RNA degradation - Homo sapiens (human); hsa04066 HIF-1 signaling pathway - Homo sapiens (human); hsa01100 Metabolic pathways - Homo sapiens (human); hsa00010 Glycolysis / Gluconeogenesis - Homo sapiens (human); hsa01230 Biosynthesis of amino acids - Homo sapiens (human); hsa01200 Carbon metabolism - Homo sapiens (human);	IPR029065; IPR029017; IPR020810; IPR020811;	Enolase C-terminal domain-like; Enolase N-terminal domain-like; Enolase, C-terminal TIM barrel domain; Enolase, N-terminal;
P06733	64	1.36044	K	Alpha-enolase	ENO1	1	0.000987189	64.121	GVSK(1)AVEHINK	2	-1.427	3	1.103	1.809	0.866	1.044	1.27367	1.73276	cytoplasm	nucleoside metabolic process; nucleoside diphosphate phosphorylation; pyridine nucleotide metabolic process; glycolytic process; nucleic acid-templated transcription; ribonucleoside diphosphate metabolic process; cellular metabolic process; response to biotic stimulus; regulation of cell growth; glucose metabolic process; response to external stimulus; metabolic process; gluconeogenesis; generati…	membrane; extracellular space; extracellular region part; cell periphery; myofibril; vesicle; cytoplasm; macromolecular complex; supramolecular fiber; intracellular part; supramolecular complex; cell; organelle part; non-membrane-bounded organelle; extracellular exosome; catalytic complex; intracellular; cell part; contractile fiber; extracellular vesicle; cytosolic part; M band; membrane-bounded…	magnesium ion binding; DNA binding; RNA binding; phosphopyruvate hydratase activity; ion binding; lyase activity; protein binding; hydro-lyase activity; carbon-oxygen lyase activity; heterocyclic compound binding; organic cyclic compound binding; cell adhesion molecule binding; catalytic activity; binding; cadherin binding; nucleic acid binding; cation binding; metal ion binding; GTPase binding; …	K01689	ENO; enolase [EC:4.2.1.11]	hsa03018 RNA degradation - Homo sapiens (human); hsa04066 HIF-1 signaling pathway - Homo sapiens (human); hsa01100 Metabolic pathways - Homo sapiens (human); hsa00010 Glycolysis / Gluconeogenesis - Homo sapiens (human); hsa01230 Biosynthesis of amino acids - Homo sapiens (human); hsa01200 Carbon metabolism - Homo sapiens (human);	IPR029065; IPR029017; IPR020810; IPR020811;	Enolase C-terminal domain-like; Enolase N-terminal domain-like; Enolase, C-terminal TIM barrel domain; Enolase, N-terminal;
P06733	92	1.34335	K	Alpha-enolase	ENO1	1	2.36e-19	145.1	IDK(1)LMIEMDGTENK	3	-2.571	3	1.038	1.681	0.866	1.044	1.19861	1.61015	cytoplasm	nucleoside metabolic process; nucleoside diphosphate phosphorylation; pyridine nucleotide metabolic process; glycolytic process; nucleic acid-templated transcription; ribonucleoside diphosphate metabolic process; cellular metabolic process; response to biotic stimulus; regulation of cell growth; glucose metabolic process; response to external stimulus; metabolic process; gluconeogenesis; generati…	membrane; extracellular space; extracellular region part; cell periphery; myofibril; vesicle; cytoplasm; macromolecular complex; supramolecular fiber; intracellular part; supramolecular complex; cell; organelle part; non-membrane-bounded organelle; extracellular exosome; catalytic complex; intracellular; cell part; contractile fiber; extracellular vesicle; cytosolic part; M band; membrane-bounded…	magnesium ion binding; DNA binding; RNA binding; phosphopyruvate hydratase activity; ion binding; lyase activity; protein binding; hydro-lyase activity; carbon-oxygen lyase activity; heterocyclic compound binding; organic cyclic compound binding; cell adhesion molecule binding; catalytic activity; binding; cadherin binding; nucleic acid binding; cation binding; metal ion binding; GTPase binding; …	K01689	ENO; enolase [EC:4.2.1.11]	hsa03018 RNA degradation - Homo sapiens (human); hsa04066 HIF-1 signaling pathway - Homo sapiens (human); hsa01100 Metabolic pathways - Homo sapiens (human); hsa00010 Glycolysis / Gluconeogenesis - Homo sapiens (human); hsa01230 Biosynthesis of amino acids - Homo sapiens (human); hsa01200 Carbon metabolism - Homo sapiens (human);	IPR029065; IPR029017; IPR020810; IPR020811;	Enolase C-terminal domain-like; Enolase N-terminal domain-like; Enolase, C-terminal TIM barrel domain; Enolase, N-terminal;
P06733	81	1.2801	K	Alpha-enolase	ENO1	1	6.19e-08	141.1	K(1)LNVTEQEK	3	-0.0044453	2	1.053	1.625	0.866	1.044	1.21594	1.55651	cytoplasm	nucleoside metabolic process; nucleoside diphosphate phosphorylation; pyridine nucleotide metabolic process; glycolytic process; nucleic acid-templated transcription; ribonucleoside diphosphate metabolic process; cellular metabolic process; response to biotic stimulus; regulation of cell growth; glucose metabolic process; response to external stimulus; metabolic process; gluconeogenesis; generati…	membrane; extracellular space; extracellular region part; cell periphery; myofibril; vesicle; cytoplasm; macromolecular complex; supramolecular fiber; intracellular part; supramolecular complex; cell; organelle part; non-membrane-bounded organelle; extracellular exosome; catalytic complex; intracellular; cell part; contractile fiber; extracellular vesicle; cytosolic part; M band; membrane-bounded…	magnesium ion binding; DNA binding; RNA binding; phosphopyruvate hydratase activity; ion binding; lyase activity; protein binding; hydro-lyase activity; carbon-oxygen lyase activity; heterocyclic compound binding; organic cyclic compound binding; cell adhesion molecule binding; catalytic activity; binding; cadherin binding; nucleic acid binding; cation binding; metal ion binding; GTPase binding; …	K01689	ENO; enolase [EC:4.2.1.11]	hsa03018 RNA degradation - Homo sapiens (human); hsa04066 HIF-1 signaling pathway - Homo sapiens (human); hsa01100 Metabolic pathways - Homo sapiens (human); hsa00010 Glycolysis / Gluconeogenesis - Homo sapiens (human); hsa01230 Biosynthesis of amino acids - Homo sapiens (human); hsa01200 Carbon metabolism - Homo sapiens (human);	IPR029065; IPR029017; IPR020810; IPR020811;	Enolase C-terminal domain-like; Enolase N-terminal domain-like; Enolase, C-terminal TIM barrel domain; Enolase, N-terminal;
P06733	335	1.53843	K	Alpha-enolase	ENO1	1	4.66e-06	92.856	AVNEK(1)SCNCLLLK	3	-2.0825	1	0.915	1.697	0.866	1.044	1.05658	1.62548	cytoplasm	nucleoside metabolic process; nucleoside diphosphate phosphorylation; pyridine nucleotide metabolic process; glycolytic process; nucleic acid-templated transcription; ribonucleoside diphosphate metabolic process; cellular metabolic process; response to biotic stimulus; regulation of cell growth; glucose metabolic process; response to external stimulus; metabolic process; gluconeogenesis; generati…	membrane; extracellular space; extracellular region part; cell periphery; myofibril; vesicle; cytoplasm; macromolecular complex; supramolecular fiber; intracellular part; supramolecular complex; cell; organelle part; non-membrane-bounded organelle; extracellular exosome; catalytic complex; intracellular; cell part; contractile fiber; extracellular vesicle; cytosolic part; M band; membrane-bounded…	magnesium ion binding; DNA binding; RNA binding; phosphopyruvate hydratase activity; ion binding; lyase activity; protein binding; hydro-lyase activity; carbon-oxygen lyase activity; heterocyclic compound binding; organic cyclic compound binding; cell adhesion molecule binding; catalytic activity; binding; cadherin binding; nucleic acid binding; cation binding; metal ion binding; GTPase binding; …	K01689	ENO; enolase [EC:4.2.1.11]	hsa03018 RNA degradation - Homo sapiens (human); hsa04066 HIF-1 signaling pathway - Homo sapiens (human); hsa01100 Metabolic pathways - Homo sapiens (human); hsa00010 Glycolysis / Gluconeogenesis - Homo sapiens (human); hsa01230 Biosynthesis of amino acids - Homo sapiens (human); hsa01200 Carbon metabolism - Homo sapiens (human);	IPR029065; IPR029017; IPR020810; IPR020811;	Enolase C-terminal domain-like; Enolase N-terminal domain-like; Enolase, C-terminal TIM barrel domain; Enolase, N-terminal;
P06733	89	1.79822	K	Alpha-enolase	ENO1	1	4.91e-07	105.03	LNVTEQEK(1)IDK	2	0.86453	1	0.858	1.86	0.866	1.044	0.990762	1.78161	cytoplasm	nucleoside metabolic process; nucleoside diphosphate phosphorylation; pyridine nucleotide metabolic process; glycolytic process; nucleic acid-templated transcription; ribonucleoside diphosphate metabolic process; cellular metabolic process; response to biotic stimulus; regulation of cell growth; glucose metabolic process; response to external stimulus; metabolic process; gluconeogenesis; generati…	membrane; extracellular space; extracellular region part; cell periphery; myofibril; vesicle; cytoplasm; macromolecular complex; supramolecular fiber; intracellular part; supramolecular complex; cell; organelle part; non-membrane-bounded organelle; extracellular exosome; catalytic complex; intracellular; cell part; contractile fiber; extracellular vesicle; cytosolic part; M band; membrane-bounded…	magnesium ion binding; DNA binding; RNA binding; phosphopyruvate hydratase activity; ion binding; lyase activity; protein binding; hydro-lyase activity; carbon-oxygen lyase activity; heterocyclic compound binding; organic cyclic compound binding; cell adhesion molecule binding; catalytic activity; binding; cadherin binding; nucleic acid binding; cation binding; metal ion binding; GTPase binding; …	K01689	ENO; enolase [EC:4.2.1.11]	hsa03018 RNA degradation - Homo sapiens (human); hsa04066 HIF-1 signaling pathway - Homo sapiens (human); hsa01100 Metabolic pathways - Homo sapiens (human); hsa00010 Glycolysis / Gluconeogenesis - Homo sapiens (human); hsa01230 Biosynthesis of amino acids - Homo sapiens (human); hsa01200 Carbon metabolism - Homo sapiens (human);	IPR029065; IPR029017; IPR020810; IPR020811;	Enolase C-terminal domain-like; Enolase N-terminal domain-like; Enolase, C-terminal TIM barrel domain; Enolase, N-terminal;
P06733	5	1.83019	K	Alpha-enolase	ENO1	1	0.00490889	75.738	SILK(1)IHAR	3	-1.0621	2	0.659	1.454	0.866	1.044	0.76097	1.39272	cytoplasm	nucleoside metabolic process; nucleoside diphosphate phosphorylation; pyridine nucleotide metabolic process; glycolytic process; nucleic acid-templated transcription; ribonucleoside diphosphate metabolic process; cellular metabolic process; response to biotic stimulus; regulation of cell growth; glucose metabolic process; response to external stimulus; metabolic process; gluconeogenesis; generati…	membrane; extracellular space; extracellular region part; cell periphery; myofibril; vesicle; cytoplasm; macromolecular complex; supramolecular fiber; intracellular part; supramolecular complex; cell; organelle part; non-membrane-bounded organelle; extracellular exosome; catalytic complex; intracellular; cell part; contractile fiber; extracellular vesicle; cytosolic part; M band; membrane-bounded…	magnesium ion binding; DNA binding; RNA binding; phosphopyruvate hydratase activity; ion binding; lyase activity; protein binding; hydro-lyase activity; carbon-oxygen lyase activity; heterocyclic compound binding; organic cyclic compound binding; cell adhesion molecule binding; catalytic activity; binding; cadherin binding; nucleic acid binding; cation binding; metal ion binding; GTPase binding; …	K01689	ENO; enolase [EC:4.2.1.11]	hsa03018 RNA degradation - Homo sapiens (human); hsa04066 HIF-1 signaling pathway - Homo sapiens (human); hsa01100 Metabolic pathways - Homo sapiens (human); hsa00010 Glycolysis / Gluconeogenesis - Homo sapiens (human); hsa01230 Biosynthesis of amino acids - Homo sapiens (human); hsa01200 Carbon metabolism - Homo sapiens (human);	IPR029065; IPR029017; IPR020810; IPR020811;	Enolase C-terminal domain-like; Enolase N-terminal domain-like; Enolase, C-terminal TIM barrel domain; Enolase, N-terminal;
P06744	234	0.709662	K	Glucose-6-phosphate isomerase	GPI	1	6.08e-07	95.067	EWFLQAAK(1)DPSAVAK	3	-0.32796	1	1.002	1.492	0.672	1.41	1.49107	1.05816	cytoplasm	ketone biosynthetic process; regulation of biological quality; nucleoside metabolic process; regulation of cell death; leukocyte activation; nucleoside diphosphate phosphorylation; pyridine nucleotide metabolic process; glycolytic process; chordate embryonic development; myeloid cell homeostasis; glucose homeostasis; regulation of neuron apoptotic process; ribonucleoside diphosphate metabolic pro…	secretory granule lumen; ciliary membrane; membrane; extracellular space; extracellular region part; cytoplasmic vesicle; organelle membrane; cell periphery; vesicle; cytoplasm; cytoplasmic vesicle part; intracellular part; cell; ficolin-1-rich granule lumen; organelle part; extracellular exosome; ficolin-1-rich granule; membrane-enclosed lumen; nucleoplasm; vesicle lumen; intracellular organelle…	growth factor activity; ubiquitin protein ligase binding; receptor binding; protein binding; monosaccharide binding; intramolecular oxidoreductase activity, interconverting aldoses and ketoses; glucose-6-phosphate isomerase activity; cytokine activity; isomerase activity; catalytic activity; binding; carbohydrate binding; intramolecular oxidoreductase activity; ubiquitin-like protein ligase bindi…	K01810	GPI; glucose-6-phosphate isomerase [EC:5.3.1.9]	hsa01100 Metabolic pathways - Homo sapiens (human); hsa00500 Starch and sucrose metabolism - Homo sapiens (human); hsa00030 Pentose phosphate pathway - Homo sapiens (human); hsa00520 Amino sugar and nucleotide sugar metabolism - Homo sapiens (human); hsa00010 Glycolysis / Gluconeogenesis - Homo sapiens (human); hsa01200 Carbon metabolism - Homo sapiens (human);	IPR023096;	Phosphoglucose isomerase, C-terminal;
P06744	73	1.21201	K	Glucose-6-phosphate isomerase	GPI	1	0.00446576	71.03	MLVDLAK(1)SR	2	0.3684	1	0.755	1.92	0.672	1.41	1.12351	1.3617	cytoplasm	ketone biosynthetic process; regulation of biological quality; nucleoside metabolic process; regulation of cell death; leukocyte activation; nucleoside diphosphate phosphorylation; pyridine nucleotide metabolic process; glycolytic process; chordate embryonic development; myeloid cell homeostasis; glucose homeostasis; regulation of neuron apoptotic process; ribonucleoside diphosphate metabolic pro…	secretory granule lumen; ciliary membrane; membrane; extracellular space; extracellular region part; cytoplasmic vesicle; organelle membrane; cell periphery; vesicle; cytoplasm; cytoplasmic vesicle part; intracellular part; cell; ficolin-1-rich granule lumen; organelle part; extracellular exosome; ficolin-1-rich granule; membrane-enclosed lumen; nucleoplasm; vesicle lumen; intracellular organelle…	growth factor activity; ubiquitin protein ligase binding; receptor binding; protein binding; monosaccharide binding; intramolecular oxidoreductase activity, interconverting aldoses and ketoses; glucose-6-phosphate isomerase activity; cytokine activity; isomerase activity; catalytic activity; binding; carbohydrate binding; intramolecular oxidoreductase activity; ubiquitin-like protein ligase bindi…	K01810	GPI; glucose-6-phosphate isomerase [EC:5.3.1.9]	hsa01100 Metabolic pathways - Homo sapiens (human); hsa00500 Starch and sucrose metabolism - Homo sapiens (human); hsa00030 Pentose phosphate pathway - Homo sapiens (human); hsa00520 Amino sugar and nucleotide sugar metabolism - Homo sapiens (human); hsa00010 Glycolysis / Gluconeogenesis - Homo sapiens (human); hsa01200 Carbon metabolism - Homo sapiens (human);	IPR023096;	Phosphoglucose isomerase, C-terminal;
P06744	454	1.73149	K	Glucose-6-phosphate isomerase	GPI	1	3.68e-16	135.23	ELQAAGK(1)SPEDLER	2	-0.60365	2	0.575	2.089	0.672	1.41	0.855655	1.48156	cytoplasm	ketone biosynthetic process; regulation of biological quality; nucleoside metabolic process; regulation of cell death; leukocyte activation; nucleoside diphosphate phosphorylation; pyridine nucleotide metabolic process; glycolytic process; chordate embryonic development; myeloid cell homeostasis; glucose homeostasis; regulation of neuron apoptotic process; ribonucleoside diphosphate metabolic pro…	secretory granule lumen; ciliary membrane; membrane; extracellular space; extracellular region part; cytoplasmic vesicle; organelle membrane; cell periphery; vesicle; cytoplasm; cytoplasmic vesicle part; intracellular part; cell; ficolin-1-rich granule lumen; organelle part; extracellular exosome; ficolin-1-rich granule; membrane-enclosed lumen; nucleoplasm; vesicle lumen; intracellular organelle…	growth factor activity; ubiquitin protein ligase binding; receptor binding; protein binding; monosaccharide binding; intramolecular oxidoreductase activity, interconverting aldoses and ketoses; glucose-6-phosphate isomerase activity; cytokine activity; isomerase activity; catalytic activity; binding; carbohydrate binding; intramolecular oxidoreductase activity; ubiquitin-like protein ligase bindi…	K01810	GPI; glucose-6-phosphate isomerase [EC:5.3.1.9]	hsa01100 Metabolic pathways - Homo sapiens (human); hsa00500 Starch and sucrose metabolism - Homo sapiens (human); hsa00030 Pentose phosphate pathway - Homo sapiens (human); hsa00520 Amino sugar and nucleotide sugar metabolism - Homo sapiens (human); hsa00010 Glycolysis / Gluconeogenesis - Homo sapiens (human); hsa01200 Carbon metabolism - Homo sapiens (human);	IPR023096;	Phosphoglucose isomerase, C-terminal;
P06753	137	3.11506	K	Tropomyosin alpha-3 chain	TPM3	1	0.00731667	87.639	ALK(1)DEEK	3	0.99976	3	0.69	1.525	1.105	0.784	0.624434	1.94515	cytoplasm	actin filament-based movement; cellular component organization; muscle filament sliding; actin-mediated cell contraction; muscle system process; system process; actin-myosin filament sliding; single-organism cellular process; actin filament organization; single-organism process; multicellular organismal process; single-organism organelle organization; actin cytoskeleton organization; muscle contr…	extracellular region part; myofibril; vesicle; cytoplasm; supramolecular fiber; intracellular part; supramolecular complex; cell; actin filament bundle; organelle part; muscle thin filament tropomyosin; non-membrane-bounded organelle; extracellular exosome; cytoskeleton; intracellular; cell part; extracellular vesicle; contractile fiber; actin filament; striated muscle thin filament; stress fiber…	actin filament binding; cytoskeletal protein binding; binding; macromolecular complex binding; actin binding; protein binding; structural constituent of muscle; structural molecule activity; protein complex binding;	K09290	TPM3; tropomyosin 3	hsa04260 Cardiac muscle contraction - Homo sapiens (human); hsa05216 Thyroid cancer - Homo sapiens (human); hsa05200 Pathways in cancer - Homo sapiens (human); hsa04261 Adrenergic signaling in cardiomyocytes - Homo sapiens (human); hsa05414 Dilated cardiomyopathy - Homo sapiens (human); hsa05410 Hypertrophic cardiomyopathy (HCM) - Homo sapiens (human);
P06753	221	3.22157	K	Tropomyosin alpha-3 chain	TPM3	1	0.000280355	93.345	EDK(1)YEEEIK	2	1.031	1	0.525	1.2	1.105	0.784	0.475113	1.53061	cytoplasm	actin filament-based movement; cellular component organization; muscle filament sliding; actin-mediated cell contraction; muscle system process; system process; actin-myosin filament sliding; single-organism cellular process; actin filament organization; single-organism process; multicellular organismal process; single-organism organelle organization; actin cytoskeleton organization; muscle contr…	extracellular region part; myofibril; vesicle; cytoplasm; supramolecular fiber; intracellular part; supramolecular complex; cell; actin filament bundle; organelle part; muscle thin filament tropomyosin; non-membrane-bounded organelle; extracellular exosome; cytoskeleton; intracellular; cell part; extracellular vesicle; contractile fiber; actin filament; striated muscle thin filament; stress fiber…	actin filament binding; cytoskeletal protein binding; binding; macromolecular complex binding; actin binding; protein binding; structural constituent of muscle; structural molecule activity; protein complex binding;	K09290	TPM3; tropomyosin 3	hsa04260 Cardiac muscle contraction - Homo sapiens (human); hsa05216 Thyroid cancer - Homo sapiens (human); hsa05200 Pathways in cancer - Homo sapiens (human); hsa04261 Adrenergic signaling in cardiomyocytes - Homo sapiens (human); hsa05414 Dilated cardiomyopathy - Homo sapiens (human); hsa05410 Hypertrophic cardiomyopathy (HCM) - Homo sapiens (human);
P06753	232	2.32913	K	Tropomyosin alpha-3 chain	TPM3	1	0.0177332	73.26	ILTDK(1)LK	2	-0.23971	1	0.754	1.246	1.105	0.784	0.682353	1.58929	cytoplasm	actin filament-based movement; cellular component organization; muscle filament sliding; actin-mediated cell contraction; muscle system process; system process; actin-myosin filament sliding; single-organism cellular process; actin filament organization; single-organism process; multicellular organismal process; single-organism organelle organization; actin cytoskeleton organization; muscle contr…	extracellular region part; myofibril; vesicle; cytoplasm; supramolecular fiber; intracellular part; supramolecular complex; cell; actin filament bundle; organelle part; muscle thin filament tropomyosin; non-membrane-bounded organelle; extracellular exosome; cytoskeleton; intracellular; cell part; extracellular vesicle; contractile fiber; actin filament; striated muscle thin filament; stress fiber…	actin filament binding; cytoskeletal protein binding; binding; macromolecular complex binding; actin binding; protein binding; structural constituent of muscle; structural molecule activity; protein complex binding;	K09290	TPM3; tropomyosin 3	hsa04260 Cardiac muscle contraction - Homo sapiens (human); hsa05216 Thyroid cancer - Homo sapiens (human); hsa05200 Pathways in cancer - Homo sapiens (human); hsa04261 Adrenergic signaling in cardiomyocytes - Homo sapiens (human); hsa05414 Dilated cardiomyopathy - Homo sapiens (human); hsa05410 Hypertrophic cardiomyopathy (HCM) - Homo sapiens (human);
P06753	218	2.65394	K	Tropomyosin alpha-3 chain	TPM3	0.986211	0.000106473	84.759	YSQK(0.986)EDK(0.014)YEEEIK	3	-0.10946	1	0.658	1.239	1.105	0.784	0.595475	1.58036	cytoplasm	actin filament-based movement; cellular component organization; muscle filament sliding; actin-mediated cell contraction; muscle system process; system process; actin-myosin filament sliding; single-organism cellular process; actin filament organization; single-organism process; multicellular organismal process; single-organism organelle organization; actin cytoskeleton organization; muscle contr…	extracellular region part; myofibril; vesicle; cytoplasm; supramolecular fiber; intracellular part; supramolecular complex; cell; actin filament bundle; organelle part; muscle thin filament tropomyosin; non-membrane-bounded organelle; extracellular exosome; cytoskeleton; intracellular; cell part; extracellular vesicle; contractile fiber; actin filament; striated muscle thin filament; stress fiber…	actin filament binding; cytoskeletal protein binding; binding; macromolecular complex binding; actin binding; protein binding; structural constituent of muscle; structural molecule activity; protein complex binding;	K09290	TPM3; tropomyosin 3	hsa04260 Cardiac muscle contraction - Homo sapiens (human); hsa05216 Thyroid cancer - Homo sapiens (human); hsa05200 Pathways in cancer - Homo sapiens (human); hsa04261 Adrenergic signaling in cardiomyocytes - Homo sapiens (human); hsa05414 Dilated cardiomyopathy - Homo sapiens (human); hsa05410 Hypertrophic cardiomyopathy (HCM) - Homo sapiens (human);
P06753	150	2.17712	K	Tropomyosin alpha-3 chain	TPM3	1	2.26e-05	84.365	MELQEIQLK(1)EAK	3	-0.3748	2	0.694	1.072	1.105	0.784	0.628054	1.36735	cytoplasm	actin filament-based movement; cellular component organization; muscle filament sliding; actin-mediated cell contraction; muscle system process; system process; actin-myosin filament sliding; single-organism cellular process; actin filament organization; single-organism process; multicellular organismal process; single-organism organelle organization; actin cytoskeleton organization; muscle contr…	extracellular region part; myofibril; vesicle; cytoplasm; supramolecular fiber; intracellular part; supramolecular complex; cell; actin filament bundle; organelle part; muscle thin filament tropomyosin; non-membrane-bounded organelle; extracellular exosome; cytoskeleton; intracellular; cell part; extracellular vesicle; contractile fiber; actin filament; striated muscle thin filament; stress fiber…	actin filament binding; cytoskeletal protein binding; binding; macromolecular complex binding; actin binding; protein binding; structural constituent of muscle; structural molecule activity; protein complex binding;	K09290	TPM3; tropomyosin 3	hsa04260 Cardiac muscle contraction - Homo sapiens (human); hsa05216 Thyroid cancer - Homo sapiens (human); hsa05200 Pathways in cancer - Homo sapiens (human); hsa04261 Adrenergic signaling in cardiomyocytes - Homo sapiens (human); hsa05414 Dilated cardiomyopathy - Homo sapiens (human); hsa05410 Hypertrophic cardiomyopathy (HCM) - Homo sapiens (human);
P06753	153	2.40886	K	Tropomyosin alpha-3 chain	TPM3	1	9.28e-08	116.51	EAK(1)HIAEEADR	2	0.1731	3	0.88	1.504	1.105	0.784	0.79638	1.91837	cytoplasm	actin filament-based movement; cellular component organization; muscle filament sliding; actin-mediated cell contraction; muscle system process; system process; actin-myosin filament sliding; single-organism cellular process; actin filament organization; single-organism process; multicellular organismal process; single-organism organelle organization; actin cytoskeleton organization; muscle contr…	extracellular region part; myofibril; vesicle; cytoplasm; supramolecular fiber; intracellular part; supramolecular complex; cell; actin filament bundle; organelle part; muscle thin filament tropomyosin; non-membrane-bounded organelle; extracellular exosome; cytoskeleton; intracellular; cell part; extracellular vesicle; contractile fiber; actin filament; striated muscle thin filament; stress fiber…	actin filament binding; cytoskeletal protein binding; binding; macromolecular complex binding; actin binding; protein binding; structural constituent of muscle; structural molecule activity; protein complex binding;	K09290	TPM3; tropomyosin 3	hsa04260 Cardiac muscle contraction - Homo sapiens (human); hsa05216 Thyroid cancer - Homo sapiens (human); hsa05200 Pathways in cancer - Homo sapiens (human); hsa04261 Adrenergic signaling in cardiomyocytes - Homo sapiens (human); hsa05414 Dilated cardiomyopathy - Homo sapiens (human); hsa05410 Hypertrophic cardiomyopathy (HCM) - Homo sapiens (human);
P07195	156	1.80679	K	L-lactate dehydrogenase B chain	LDHB	1	0.00600019	63.21	LSGLPK(1)HR	3	1.1332	1	1.221	1.976	1.093	0.979	1.11711	2.01839	cytoplasm	pyridine nucleotide metabolic process; cellular aromatic compound metabolic process; organic hydroxy compound metabolic process; nicotinamide nucleotide metabolic process; nucleotide metabolic process; single-organism process; pyridine-containing compound metabolic process; cellular metabolic process; phosphate-containing compound metabolic process; organic substance metabolic process; pyruvate m…	intracellular organelle; membrane; extracellular region part; membrane microdomain; vesicle; cytoplasm; intracellular part; cell; cytosol; extracellular region; mitochondrion; intracellular membrane-bounded organelle; organelle; extracellular exosome; membrane part; myelin sheath; intracellular; cell part; whole membrane; membrane region; extracellular vesicle; membrane raft; membrane-bounded org…	nucleoside phosphate binding; protein binding; nucleotide binding; kinase binding; cofactor binding; oxidoreductase activity; oxidoreductase activity, acting on CH-OH group of donors; heterocyclic compound binding; organic cyclic compound binding; oxidoreductase activity, acting on the CH-OH group of donors, NAD or NADP as acceptor; identical protein binding; catalytic activity; NAD binding; bind…	K00016	LDH; L-lactate dehydrogenase [EC:1.1.1.27]	hsa00640 Propanoate metabolism - Homo sapiens (human); hsa00620 Pyruvate metabolism - Homo sapiens (human); hsa04066 HIF-1 signaling pathway - Homo sapiens (human); hsa01100 Metabolic pathways - Homo sapiens (human); hsa00270 Cysteine and methionine metabolism - Homo sapiens (human); hsa04922 Glucagon signaling pathway - Homo sapiens (human); hsa05230 Central carbon metabolism in cancer - Homo sa…	IPR022383; IPR016040; IPR001236; IPR015955;	Lactate/malate dehydrogenase, C-terminal; NAD(P)-binding domain; Lactate/malate dehydrogenase, N-terminal; Lactate dehydrogenase/glycoside hydrolase, family 4, C-terminal;
P07195	310	1.91705	K	L-lactate dehydrogenase B chain	LDHB	1	4.53e-08	128.85	LK(1)DDEVAQLK	3	-0.81632	3	1.064	1.827	1.093	0.979	0.973468	1.86619	cytoplasm	pyridine nucleotide metabolic process; cellular aromatic compound metabolic process; organic hydroxy compound metabolic process; nicotinamide nucleotide metabolic process; nucleotide metabolic process; single-organism process; pyridine-containing compound metabolic process; cellular metabolic process; phosphate-containing compound metabolic process; organic substance metabolic process; pyruvate m…	intracellular organelle; membrane; extracellular region part; membrane microdomain; vesicle; cytoplasm; intracellular part; cell; cytosol; extracellular region; mitochondrion; intracellular membrane-bounded organelle; organelle; extracellular exosome; membrane part; myelin sheath; intracellular; cell part; whole membrane; membrane region; extracellular vesicle; membrane raft; membrane-bounded org…	nucleoside phosphate binding; protein binding; nucleotide binding; kinase binding; cofactor binding; oxidoreductase activity; oxidoreductase activity, acting on CH-OH group of donors; heterocyclic compound binding; organic cyclic compound binding; oxidoreductase activity, acting on the CH-OH group of donors, NAD or NADP as acceptor; identical protein binding; catalytic activity; NAD binding; bind…	K00016	LDH; L-lactate dehydrogenase [EC:1.1.1.27]	hsa00640 Propanoate metabolism - Homo sapiens (human); hsa00620 Pyruvate metabolism - Homo sapiens (human); hsa04066 HIF-1 signaling pathway - Homo sapiens (human); hsa01100 Metabolic pathways - Homo sapiens (human); hsa00270 Cysteine and methionine metabolism - Homo sapiens (human); hsa04922 Glucagon signaling pathway - Homo sapiens (human); hsa05230 Central carbon metabolism in cancer - Homo sa…	IPR022383; IPR016040; IPR001236; IPR015955;	Lactate/malate dehydrogenase, C-terminal; NAD(P)-binding domain; Lactate/malate dehydrogenase, N-terminal; Lactate dehydrogenase/glycoside hydrolase, family 4, C-terminal;
P07237	81	1.21982	K	Protein disulfide-isomerase	P4HB	1	9.56e-32	165.66	LAK(1)VDATEESDLAQQYGVR	3	-0.1158	1	0.923	1.493	0.779	1.033	1.18485	1.4453	extracellular	regulation of biological quality; regulation of cell death; regulation of signaling; single-organism process; biosynthetic process; cellular metabolic process; lipoprotein metabolic process; protein folding; regulation of apoptotic signaling pathway; metabolic process; cellular amino acid metabolic process; regulation of cell communication; peptidyl-proline hydroxylation to 4-hydroxy-L-proline; r…	membrane; extracellular region part; endoplasmic reticulum; external side of plasma membrane; cytoplasmic vesicle; cell junction; cell periphery; vesicle; cytoplasm; macromolecular complex; intracellular part; cell; organelle part; pigment granule; extracellular exosome; membrane-enclosed lumen; catalytic complex; focal adhesion; intracellular organelle lumen; membrane part; cell part; intracellu…	RNA binding; protein heterodimerization activity; receptor binding; peptidyl-proline dioxygenase activity; macromolecular complex binding; protein dimerization activity; oxidoreductase activity, acting on paired donors, with incorporation or reduction of molecular oxygen; integrin binding; protein binding; oxidoreductase activity, acting on paired donors, with incorporation or reduction of molecu…	K09580	PDIA1; protein disulfide-isomerase A1 [EC:5.3.4.1]	hsa04141 Protein processing in endoplasmic reticulum - Homo sapiens (human);	IPR005788; IPR012336; IPR013766;	Disulphide isomerase; Thioredoxin-like fold; Thioredoxin domain;
P07237	467	4.7087	K	Protein disulfide-isomerase	P4HB	1	0.0273881	63.565	TLDGFK(1)K	2	0.32846	1	0.418	2.61	0.779	1.033	0.536585	2.52662	extracellular	regulation of biological quality; regulation of cell death; regulation of signaling; single-organism process; biosynthetic process; cellular metabolic process; lipoprotein metabolic process; protein folding; regulation of apoptotic signaling pathway; metabolic process; cellular amino acid metabolic process; regulation of cell communication; peptidyl-proline hydroxylation to 4-hydroxy-L-proline; r…	membrane; extracellular region part; endoplasmic reticulum; external side of plasma membrane; cytoplasmic vesicle; cell junction; cell periphery; vesicle; cytoplasm; macromolecular complex; intracellular part; cell; organelle part; pigment granule; extracellular exosome; membrane-enclosed lumen; catalytic complex; focal adhesion; intracellular organelle lumen; membrane part; cell part; intracellu…	RNA binding; protein heterodimerization activity; receptor binding; peptidyl-proline dioxygenase activity; macromolecular complex binding; protein dimerization activity; oxidoreductase activity, acting on paired donors, with incorporation or reduction of molecular oxygen; integrin binding; protein binding; oxidoreductase activity, acting on paired donors, with incorporation or reduction of molecu…	K09580	PDIA1; protein disulfide-isomerase A1 [EC:5.3.4.1]	hsa04141 Protein processing in endoplasmic reticulum - Homo sapiens (human);	IPR005788; IPR012336; IPR013766;	Disulphide isomerase; Thioredoxin-like fold; Thioredoxin domain;
P07237	375	1.32123	K	Protein disulfide-isomerase	P4HB	1	0.00284278	52.527	VLVGK(1)NFEDVAFDEK	3	1.0853	1	0.863	1.512	0.779	1.033	1.10783	1.4637	extracellular	regulation of biological quality; regulation of cell death; regulation of signaling; single-organism process; biosynthetic process; cellular metabolic process; lipoprotein metabolic process; protein folding; regulation of apoptotic signaling pathway; metabolic process; cellular amino acid metabolic process; regulation of cell communication; peptidyl-proline hydroxylation to 4-hydroxy-L-proline; r…	membrane; extracellular region part; endoplasmic reticulum; external side of plasma membrane; cytoplasmic vesicle; cell junction; cell periphery; vesicle; cytoplasm; macromolecular complex; intracellular part; cell; organelle part; pigment granule; extracellular exosome; membrane-enclosed lumen; catalytic complex; focal adhesion; intracellular organelle lumen; membrane part; cell part; intracellu…	RNA binding; protein heterodimerization activity; receptor binding; peptidyl-proline dioxygenase activity; macromolecular complex binding; protein dimerization activity; oxidoreductase activity, acting on paired donors, with incorporation or reduction of molecular oxygen; integrin binding; protein binding; oxidoreductase activity, acting on paired donors, with incorporation or reduction of molecu…	K09580	PDIA1; protein disulfide-isomerase A1 [EC:5.3.4.1]	hsa04141 Protein processing in endoplasmic reticulum - Homo sapiens (human);	IPR005788; IPR012336; IPR013766;	Disulphide isomerase; Thioredoxin-like fold; Thioredoxin domain;
P07237	276	1.29696	K	Protein disulfide-isomerase	P4HB	1	4.17e-13	142.45	LSNFK(1)TAAESFK	2	1.0013	2	1.003	1.725	0.779	1.033	1.28755	1.66989	extracellular	regulation of biological quality; regulation of cell death; regulation of signaling; single-organism process; biosynthetic process; cellular metabolic process; lipoprotein metabolic process; protein folding; regulation of apoptotic signaling pathway; metabolic process; cellular amino acid metabolic process; regulation of cell communication; peptidyl-proline hydroxylation to 4-hydroxy-L-proline; r…	membrane; extracellular region part; endoplasmic reticulum; external side of plasma membrane; cytoplasmic vesicle; cell junction; cell periphery; vesicle; cytoplasm; macromolecular complex; intracellular part; cell; organelle part; pigment granule; extracellular exosome; membrane-enclosed lumen; catalytic complex; focal adhesion; intracellular organelle lumen; membrane part; cell part; intracellu…	RNA binding; protein heterodimerization activity; receptor binding; peptidyl-proline dioxygenase activity; macromolecular complex binding; protein dimerization activity; oxidoreductase activity, acting on paired donors, with incorporation or reduction of molecular oxygen; integrin binding; protein binding; oxidoreductase activity, acting on paired donors, with incorporation or reduction of molecu…	K09580	PDIA1; protein disulfide-isomerase A1 [EC:5.3.4.1]	hsa04141 Protein processing in endoplasmic reticulum - Homo sapiens (human);	IPR005788; IPR012336; IPR013766;	Disulphide isomerase; Thioredoxin-like fold; Thioredoxin domain;
P07237	385	1.64717	K	Protein disulfide-isomerase	P4HB	1	7.77e-17	166.48	NFEDVAFDEK(1)K	2	-0.46585	1	0.825	1.802	0.779	1.033	1.05905	1.74443	extracellular	regulation of biological quality; regulation of cell death; regulation of signaling; single-organism process; biosynthetic process; cellular metabolic process; lipoprotein metabolic process; protein folding; regulation of apoptotic signaling pathway; metabolic process; cellular amino acid metabolic process; regulation of cell communication; peptidyl-proline hydroxylation to 4-hydroxy-L-proline; r…	membrane; extracellular region part; endoplasmic reticulum; external side of plasma membrane; cytoplasmic vesicle; cell junction; cell periphery; vesicle; cytoplasm; macromolecular complex; intracellular part; cell; organelle part; pigment granule; extracellular exosome; membrane-enclosed lumen; catalytic complex; focal adhesion; intracellular organelle lumen; membrane part; cell part; intracellu…	RNA binding; protein heterodimerization activity; receptor binding; peptidyl-proline dioxygenase activity; macromolecular complex binding; protein dimerization activity; oxidoreductase activity, acting on paired donors, with incorporation or reduction of molecular oxygen; integrin binding; protein binding; oxidoreductase activity, acting on paired donors, with incorporation or reduction of molecu…	K09580	PDIA1; protein disulfide-isomerase A1 [EC:5.3.4.1]	hsa04141 Protein processing in endoplasmic reticulum - Homo sapiens (human);	IPR005788; IPR012336; IPR013766;	Disulphide isomerase; Thioredoxin-like fold; Thioredoxin domain;
P07237	283	1.71033	K	Protein disulfide-isomerase	P4HB	1	0.000326291	92.538	TAAESFK(1)GK	2	-0.052725	1	0.75	1.701	0.779	1.033	0.962773	1.64666	extracellular	regulation of biological quality; regulation of cell death; regulation of signaling; single-organism process; biosynthetic process; cellular metabolic process; lipoprotein metabolic process; protein folding; regulation of apoptotic signaling pathway; metabolic process; cellular amino acid metabolic process; regulation of cell communication; peptidyl-proline hydroxylation to 4-hydroxy-L-proline; r…	membrane; extracellular region part; endoplasmic reticulum; external side of plasma membrane; cytoplasmic vesicle; cell junction; cell periphery; vesicle; cytoplasm; macromolecular complex; intracellular part; cell; organelle part; pigment granule; extracellular exosome; membrane-enclosed lumen; catalytic complex; focal adhesion; intracellular organelle lumen; membrane part; cell part; intracellu…	RNA binding; protein heterodimerization activity; receptor binding; peptidyl-proline dioxygenase activity; macromolecular complex binding; protein dimerization activity; oxidoreductase activity, acting on paired donors, with incorporation or reduction of molecular oxygen; integrin binding; protein binding; oxidoreductase activity, acting on paired donors, with incorporation or reduction of molecu…	K09580	PDIA1; protein disulfide-isomerase A1 [EC:5.3.4.1]	hsa04141 Protein processing in endoplasmic reticulum - Homo sapiens (human);	IPR005788; IPR012336; IPR013766;	Disulphide isomerase; Thioredoxin-like fold; Thioredoxin domain;
P07237	71	1.57949	K	Protein disulfide-isomerase	P4HB	1	0.000679003	86.344	LK(1)AEGSEIR	2	-2.6089	1	0.836	1.751	0.779	1.033	1.07317	1.69506	extracellular	regulation of biological quality; regulation of cell death; regulation of signaling; single-organism process; biosynthetic process; cellular metabolic process; lipoprotein metabolic process; protein folding; regulation of apoptotic signaling pathway; metabolic process; cellular amino acid metabolic process; regulation of cell communication; peptidyl-proline hydroxylation to 4-hydroxy-L-proline; r…	membrane; extracellular region part; endoplasmic reticulum; external side of plasma membrane; cytoplasmic vesicle; cell junction; cell periphery; vesicle; cytoplasm; macromolecular complex; intracellular part; cell; organelle part; pigment granule; extracellular exosome; membrane-enclosed lumen; catalytic complex; focal adhesion; intracellular organelle lumen; membrane part; cell part; intracellu…	RNA binding; protein heterodimerization activity; receptor binding; peptidyl-proline dioxygenase activity; macromolecular complex binding; protein dimerization activity; oxidoreductase activity, acting on paired donors, with incorporation or reduction of molecular oxygen; integrin binding; protein binding; oxidoreductase activity, acting on paired donors, with incorporation or reduction of molecu…	K09580	PDIA1; protein disulfide-isomerase A1 [EC:5.3.4.1]	hsa04141 Protein processing in endoplasmic reticulum - Homo sapiens (human);	IPR005788; IPR012336; IPR013766;	Disulphide isomerase; Thioredoxin-like fold; Thioredoxin domain;
P07355	152	1.99349	K	Annexin A2	ANXA2	1	0.000130378	103.91	EMYK(1)TDLEK	2	1.245	1	0.8	1.386	1.161	1.009	0.689061	1.37364	cytoplasm	regulation of vesicle-mediated transport; positive regulation of receptor activity; cellular component biogenesis; regulation of biological quality; leukocyte activation; positive regulation of cellular protein metabolic process; regulation of sterol transport; collagen fibril organization; establishment of protein localization to plasma membrane; regulation of vesicle fusion; protein transport; …	membrane; extracellular region part; extrinsic component of membrane; organelle membrane; PCSK9-AnxA2 complex; cytoplasmic region; cytoplasm; cytoplasmic vesicle part; macromolecular complex; cell-cell adherens junction; azurophil granule lumen; cell; organelle part; early endosome; non-membrane-bounded organelle; basement membrane; vacuolar lumen; lysosomal membrane; extracellular exosome; myeli…	phospholipase inhibitor activity; protein binding; molecular function regulator; enzyme inhibitor activity; calcium-dependent protein binding; Rab GTPase binding; phosphatidylinositol bisphosphate binding; organic cyclic compound binding; heterocyclic compound binding; cadherin binding involved in cell-cell adhesion; cytoskeletal protein binding; Ras GTPase binding; phosphatidylinositol-4,5-bisph…	K17092
P07355	157	1.84838	K	Annexin A2	ANXA2	1	0.000133392	75.911	TDLEK(1)DIISDTSGDFR	2	0.49706	2	1.034	1.661	1.161	1.009	0.890612	1.64618	cytoplasm	regulation of vesicle-mediated transport; positive regulation of receptor activity; cellular component biogenesis; regulation of biological quality; leukocyte activation; positive regulation of cellular protein metabolic process; regulation of sterol transport; collagen fibril organization; establishment of protein localization to plasma membrane; regulation of vesicle fusion; protein transport; …	membrane; extracellular region part; extrinsic component of membrane; organelle membrane; PCSK9-AnxA2 complex; cytoplasmic region; cytoplasm; cytoplasmic vesicle part; macromolecular complex; cell-cell adherens junction; azurophil granule lumen; cell; organelle part; early endosome; non-membrane-bounded organelle; basement membrane; vacuolar lumen; lysosomal membrane; extracellular exosome; myeli…	phospholipase inhibitor activity; protein binding; molecular function regulator; enzyme inhibitor activity; calcium-dependent protein binding; Rab GTPase binding; phosphatidylinositol bisphosphate binding; organic cyclic compound binding; heterocyclic compound binding; cadherin binding involved in cell-cell adhesion; cytoskeletal protein binding; Ras GTPase binding; phosphatidylinositol-4,5-bisph…	K17092
P07437	324	0.742197	K	Tubulin beta chain	TUBB	1	1.61e-14	130.72	MSMK(1)EVDEQMLNVQNK	3	0.37968	1	1.728	1.189	1.152	1.068	1.5	1.1133	cyto_nucl	cellular component biogenesis; leukocyte activation; cilium assembly; single-organism process; cilium organization; establishment of localization; spindle assembly; establishment of localization in cell; cellular component assembly; cell cycle phase transition; cell killing; myeloid leukocyte activation; single-organism transport; secretion; natural killer cell mediated immunity; mitotic cell cyc…	extracellular region part; cytoplasm; cytoplasmic vesicle part; macromolecular complex; azurophil granule lumen; cell; supramolecular complex; organelle part; vacuolar lumen; non-membrane-bounded organelle; extracellular exosome; intracellular; secretory vesicle; lysosome; membrane-bounded organelle; organelle lumen; lytic vacuole; polymeric cytoskeletal fiber; cytoskeletal part; organelle envelo…	nucleoside phosphate binding; ubiquitin protein ligase binding; receptor binding; hydrolase activity, acting on acid anhydrides; hydrolase activity; protein binding; MHC class I protein binding; GTPase activating protein binding; heterocyclic compound binding; organic cyclic compound binding; pyrophosphatase activity; ribonucleotide binding; catalytic activity; binding; purine ribonucleoside bind…	K07375	TUBB; tubulin beta	hsa04540 Gap junction - Homo sapiens (human); hsa05130 Pathogenic Escherichia coli infection - Homo sapiens (human); hsa04145 Phagosome - Homo sapiens (human);	IPR003008; IPR023123; IPR008280; IPR018316;	Tubulin/FtsZ, GTPase domain; Tubulin, C-terminal; Tubulin/FtsZ, C-terminal; Tubulin/FtsZ, 2-layer sandwich domain;
P07900	74	1.5109	K	Heat shock protein HSP 90-alpha	HSP90AA1	1	0.000672608	64.52	LDSGK(1)ELHINLIPNK	3	0.84046	1	0.994	1.437	0.996	0.953	0.997992	1.50787	cytoplasm	single organism signaling; cellular component biogenesis; regulation of biological quality; ribonucleoprotein complex biogenesis; leukocyte activation; regulation of nitric oxide biosynthetic process; ribonucleoprotein complex assembly; cell surface receptor signaling pathway; positive regulation of telomerase activity; positive regulation of biosynthetic process; peptidyl-tyrosine modification; …	membrane; secretory granule lumen; extracellular region part; cytoplasmic vesicle; cell periphery; ruffle membrane; vesicle; cytoplasm; cytoplasmic vesicle part; intracellular part; cell; ficolin-1-rich granule lumen; organelle part; pigment granule; vacuolar lumen; extracellular exosome; ficolin-1-rich granule; membrane-enclosed lumen; nucleoplasm; vesicle lumen; plasma membrane region; intracel…	nitric-oxide synthase regulator activity; nucleoside phosphate binding; phosphotransferase activity, alcohol group as acceptor; protein tyrosine kinase binding; DNA polymerase binding; protein dimerization activity; protein kinase binding; hydrolase activity, acting on acid anhydrides; protein tyrosine kinase activity; hydrolase activity; protein binding; protein kinase activity; molecular functi…	K04079	HSP90A; molecular chaperone HtpG	hsa05200 Pathways in cancer - Homo sapiens (human); hsa04657 IL-17 signaling pathway - Homo sapiens (human); hsa04659 Th17 cell differentiation - Homo sapiens (human); hsa04621 NOD-like receptor signaling pathway - Homo sapiens (human); hsa04151 PI3K-Akt signaling pathway - Homo sapiens (human); hsa05418 Fluid shear stress and atherosclerosis - Homo sapiens (human); hsa04612 Antigen processing an…	IPR020575; IPR020568; IPR003594;	Heat shock protein Hsp90, N-terminal; Ribosomal protein S5 domain 2-type fold; Histidine kinase-like ATPase, C-terminal domain;
P07900	84	3.82881	K	Heat shock protein HSP 90-alpha	HSP90AA1	1	0.00391723	49.298	ELHINLIPNK(1)QDR	3	0.57542	1	0.422	1.546	0.996	0.953	0.423695	1.62225	cytoplasm	single organism signaling; cellular component biogenesis; regulation of biological quality; ribonucleoprotein complex biogenesis; leukocyte activation; regulation of nitric oxide biosynthetic process; ribonucleoprotein complex assembly; cell surface receptor signaling pathway; positive regulation of telomerase activity; positive regulation of biosynthetic process; peptidyl-tyrosine modification; …	membrane; secretory granule lumen; extracellular region part; cytoplasmic vesicle; cell periphery; ruffle membrane; vesicle; cytoplasm; cytoplasmic vesicle part; intracellular part; cell; ficolin-1-rich granule lumen; organelle part; pigment granule; vacuolar lumen; extracellular exosome; ficolin-1-rich granule; membrane-enclosed lumen; nucleoplasm; vesicle lumen; plasma membrane region; intracel…	nitric-oxide synthase regulator activity; nucleoside phosphate binding; phosphotransferase activity, alcohol group as acceptor; protein tyrosine kinase binding; DNA polymerase binding; protein dimerization activity; protein kinase binding; hydrolase activity, acting on acid anhydrides; protein tyrosine kinase activity; hydrolase activity; protein binding; protein kinase activity; molecular functi…	K04079	HSP90A; molecular chaperone HtpG	hsa05200 Pathways in cancer - Homo sapiens (human); hsa04657 IL-17 signaling pathway - Homo sapiens (human); hsa04659 Th17 cell differentiation - Homo sapiens (human); hsa04621 NOD-like receptor signaling pathway - Homo sapiens (human); hsa04151 PI3K-Akt signaling pathway - Homo sapiens (human); hsa05418 Fluid shear stress and atherosclerosis - Homo sapiens (human); hsa04612 Antigen processing an…	IPR020575; IPR020568; IPR003594;	Heat shock protein Hsp90, N-terminal; Ribosomal protein S5 domain 2-type fold; Histidine kinase-like ATPase, C-terminal domain;
P07900	283	1.61867	K	Heat shock protein HSP 90-alpha	HSP90AA1	1	1.99e-08	125.53	EK(1)YIDQEELNK	2	1.3833	2	1.035	1.603	0.996	0.953	1.03916	1.68206	cytoplasm	single organism signaling; cellular component biogenesis; regulation of biological quality; ribonucleoprotein complex biogenesis; leukocyte activation; regulation of nitric oxide biosynthetic process; ribonucleoprotein complex assembly; cell surface receptor signaling pathway; positive regulation of telomerase activity; positive regulation of biosynthetic process; peptidyl-tyrosine modification; …	membrane; secretory granule lumen; extracellular region part; cytoplasmic vesicle; cell periphery; ruffle membrane; vesicle; cytoplasm; cytoplasmic vesicle part; intracellular part; cell; ficolin-1-rich granule lumen; organelle part; pigment granule; vacuolar lumen; extracellular exosome; ficolin-1-rich granule; membrane-enclosed lumen; nucleoplasm; vesicle lumen; plasma membrane region; intracel…	nitric-oxide synthase regulator activity; nucleoside phosphate binding; phosphotransferase activity, alcohol group as acceptor; protein tyrosine kinase binding; DNA polymerase binding; protein dimerization activity; protein kinase binding; hydrolase activity, acting on acid anhydrides; protein tyrosine kinase activity; hydrolase activity; protein binding; protein kinase activity; molecular functi…	K04079	HSP90A; molecular chaperone HtpG	hsa05200 Pathways in cancer - Homo sapiens (human); hsa04657 IL-17 signaling pathway - Homo sapiens (human); hsa04659 Th17 cell differentiation - Homo sapiens (human); hsa04621 NOD-like receptor signaling pathway - Homo sapiens (human); hsa04151 PI3K-Akt signaling pathway - Homo sapiens (human); hsa05418 Fluid shear stress and atherosclerosis - Homo sapiens (human); hsa04612 Antigen processing an…	IPR020575; IPR020568; IPR003594;	Heat shock protein Hsp90, N-terminal; Ribosomal protein S5 domain 2-type fold; Histidine kinase-like ATPase, C-terminal domain;
P07900	585	1.30141	K	Heat shock protein HSP 90-alpha	HSP90AA1	0.983037	0.00480029	61.235	K(0.017)VEK(0.983)VVVSNR	3	-1.5439	1	1.048	1.305	0.996	0.953	1.05221	1.36936	cytoplasm	single organism signaling; cellular component biogenesis; regulation of biological quality; ribonucleoprotein complex biogenesis; leukocyte activation; regulation of nitric oxide biosynthetic process; ribonucleoprotein complex assembly; cell surface receptor signaling pathway; positive regulation of telomerase activity; positive regulation of biosynthetic process; peptidyl-tyrosine modification; …	membrane; secretory granule lumen; extracellular region part; cytoplasmic vesicle; cell periphery; ruffle membrane; vesicle; cytoplasm; cytoplasmic vesicle part; intracellular part; cell; ficolin-1-rich granule lumen; organelle part; pigment granule; vacuolar lumen; extracellular exosome; ficolin-1-rich granule; membrane-enclosed lumen; nucleoplasm; vesicle lumen; plasma membrane region; intracel…	nitric-oxide synthase regulator activity; nucleoside phosphate binding; phosphotransferase activity, alcohol group as acceptor; protein tyrosine kinase binding; DNA polymerase binding; protein dimerization activity; protein kinase binding; hydrolase activity, acting on acid anhydrides; protein tyrosine kinase activity; hydrolase activity; protein binding; protein kinase activity; molecular functi…	K04079	HSP90A; molecular chaperone HtpG	hsa05200 Pathways in cancer - Homo sapiens (human); hsa04657 IL-17 signaling pathway - Homo sapiens (human); hsa04659 Th17 cell differentiation - Homo sapiens (human); hsa04621 NOD-like receptor signaling pathway - Homo sapiens (human); hsa04151 PI3K-Akt signaling pathway - Homo sapiens (human); hsa05418 Fluid shear stress and atherosclerosis - Homo sapiens (human); hsa04612 Antigen processing an…	IPR020575; IPR020568; IPR003594;	Heat shock protein Hsp90, N-terminal; Ribosomal protein S5 domain 2-type fold; Histidine kinase-like ATPase, C-terminal domain;
P07900	649	2.67069	K	Heat shock protein HSP 90-alpha	HSP90AA1	1	0.0295333	66.692	QK(1)AEADK	2	-0.086961	2	0.65	1.661	0.996	0.953	0.65261	1.74292	cytoplasm	single organism signaling; cellular component biogenesis; regulation of biological quality; ribonucleoprotein complex biogenesis; leukocyte activation; regulation of nitric oxide biosynthetic process; ribonucleoprotein complex assembly; cell surface receptor signaling pathway; positive regulation of telomerase activity; positive regulation of biosynthetic process; peptidyl-tyrosine modification; …	membrane; secretory granule lumen; extracellular region part; cytoplasmic vesicle; cell periphery; ruffle membrane; vesicle; cytoplasm; cytoplasmic vesicle part; intracellular part; cell; ficolin-1-rich granule lumen; organelle part; pigment granule; vacuolar lumen; extracellular exosome; ficolin-1-rich granule; membrane-enclosed lumen; nucleoplasm; vesicle lumen; plasma membrane region; intracel…	nitric-oxide synthase regulator activity; nucleoside phosphate binding; phosphotransferase activity, alcohol group as acceptor; protein tyrosine kinase binding; DNA polymerase binding; protein dimerization activity; protein kinase binding; hydrolase activity, acting on acid anhydrides; protein tyrosine kinase activity; hydrolase activity; protein binding; protein kinase activity; molecular functi…	K04079	HSP90A; molecular chaperone HtpG	hsa05200 Pathways in cancer - Homo sapiens (human); hsa04657 IL-17 signaling pathway - Homo sapiens (human); hsa04659 Th17 cell differentiation - Homo sapiens (human); hsa04621 NOD-like receptor signaling pathway - Homo sapiens (human); hsa04151 PI3K-Akt signaling pathway - Homo sapiens (human); hsa05418 Fluid shear stress and atherosclerosis - Homo sapiens (human); hsa04612 Antigen processing an…	IPR020575; IPR020568; IPR003594;	Heat shock protein Hsp90, N-terminal; Ribosomal protein S5 domain 2-type fold; Histidine kinase-like ATPase, C-terminal domain;
P07900	407	1.24062	K	Heat shock protein HSP 90-alpha	HSP90AA1	1	3.08e-07	117.79	EMLQQSK(1)ILK	2	0.20099	2	1.267	1.504	0.996	0.953	1.27209	1.57817	cytoplasm	single organism signaling; cellular component biogenesis; regulation of biological quality; ribonucleoprotein complex biogenesis; leukocyte activation; regulation of nitric oxide biosynthetic process; ribonucleoprotein complex assembly; cell surface receptor signaling pathway; positive regulation of telomerase activity; positive regulation of biosynthetic process; peptidyl-tyrosine modification; …	membrane; secretory granule lumen; extracellular region part; cytoplasmic vesicle; cell periphery; ruffle membrane; vesicle; cytoplasm; cytoplasmic vesicle part; intracellular part; cell; ficolin-1-rich granule lumen; organelle part; pigment granule; vacuolar lumen; extracellular exosome; ficolin-1-rich granule; membrane-enclosed lumen; nucleoplasm; vesicle lumen; plasma membrane region; intracel…	nitric-oxide synthase regulator activity; nucleoside phosphate binding; phosphotransferase activity, alcohol group as acceptor; protein tyrosine kinase binding; DNA polymerase binding; protein dimerization activity; protein kinase binding; hydrolase activity, acting on acid anhydrides; protein tyrosine kinase activity; hydrolase activity; protein binding; protein kinase activity; molecular functi…	K04079	HSP90A; molecular chaperone HtpG	hsa05200 Pathways in cancer - Homo sapiens (human); hsa04657 IL-17 signaling pathway - Homo sapiens (human); hsa04659 Th17 cell differentiation - Homo sapiens (human); hsa04621 NOD-like receptor signaling pathway - Homo sapiens (human); hsa04151 PI3K-Akt signaling pathway - Homo sapiens (human); hsa05418 Fluid shear stress and atherosclerosis - Homo sapiens (human); hsa04612 Antigen processing an…	IPR020575; IPR020568; IPR003594;	Heat shock protein Hsp90, N-terminal; Ribosomal protein S5 domain 2-type fold; Histidine kinase-like ATPase, C-terminal domain;
P07900	191	1.79254	K	Heat shock protein HSP 90-alpha	HSP90AA1	1	2.35e-23	144.97	VILHLK(1)EDQTEYLEER	3	-0.37574	1	0.825	1.415	0.996	0.953	0.828313	1.48478	cytoplasm	single organism signaling; cellular component biogenesis; regulation of biological quality; ribonucleoprotein complex biogenesis; leukocyte activation; regulation of nitric oxide biosynthetic process; ribonucleoprotein complex assembly; cell surface receptor signaling pathway; positive regulation of telomerase activity; positive regulation of biosynthetic process; peptidyl-tyrosine modification; …	membrane; secretory granule lumen; extracellular region part; cytoplasmic vesicle; cell periphery; ruffle membrane; vesicle; cytoplasm; cytoplasmic vesicle part; intracellular part; cell; ficolin-1-rich granule lumen; organelle part; pigment granule; vacuolar lumen; extracellular exosome; ficolin-1-rich granule; membrane-enclosed lumen; nucleoplasm; vesicle lumen; plasma membrane region; intracel…	nitric-oxide synthase regulator activity; nucleoside phosphate binding; phosphotransferase activity, alcohol group as acceptor; protein tyrosine kinase binding; DNA polymerase binding; protein dimerization activity; protein kinase binding; hydrolase activity, acting on acid anhydrides; protein tyrosine kinase activity; hydrolase activity; protein binding; protein kinase activity; molecular functi…	K04079	HSP90A; molecular chaperone HtpG	hsa05200 Pathways in cancer - Homo sapiens (human); hsa04657 IL-17 signaling pathway - Homo sapiens (human); hsa04659 Th17 cell differentiation - Homo sapiens (human); hsa04621 NOD-like receptor signaling pathway - Homo sapiens (human); hsa04151 PI3K-Akt signaling pathway - Homo sapiens (human); hsa05418 Fluid shear stress and atherosclerosis - Homo sapiens (human); hsa04612 Antigen processing an…	IPR020575; IPR020568; IPR003594;	Heat shock protein Hsp90, N-terminal; Ribosomal protein S5 domain 2-type fold; Histidine kinase-like ATPase, C-terminal domain;
P07900	499	2.21426	K	Heat shock protein HSP 90-alpha	HSP90AA1	1	1.72e-07	90.718	HIYYITGETK(1)DQVANSAFVER	3	-0.60782	1	0.75	1.589	0.996	0.953	0.753012	1.66737	cytoplasm	single organism signaling; cellular component biogenesis; regulation of biological quality; ribonucleoprotein complex biogenesis; leukocyte activation; regulation of nitric oxide biosynthetic process; ribonucleoprotein complex assembly; cell surface receptor signaling pathway; positive regulation of telomerase activity; positive regulation of biosynthetic process; peptidyl-tyrosine modification; …	membrane; secretory granule lumen; extracellular region part; cytoplasmic vesicle; cell periphery; ruffle membrane; vesicle; cytoplasm; cytoplasmic vesicle part; intracellular part; cell; ficolin-1-rich granule lumen; organelle part; pigment granule; vacuolar lumen; extracellular exosome; ficolin-1-rich granule; membrane-enclosed lumen; nucleoplasm; vesicle lumen; plasma membrane region; intracel…	nitric-oxide synthase regulator activity; nucleoside phosphate binding; phosphotransferase activity, alcohol group as acceptor; protein tyrosine kinase binding; DNA polymerase binding; protein dimerization activity; protein kinase binding; hydrolase activity, acting on acid anhydrides; protein tyrosine kinase activity; hydrolase activity; protein binding; protein kinase activity; molecular functi…	K04079	HSP90A; molecular chaperone HtpG	hsa05200 Pathways in cancer - Homo sapiens (human); hsa04657 IL-17 signaling pathway - Homo sapiens (human); hsa04659 Th17 cell differentiation - Homo sapiens (human); hsa04621 NOD-like receptor signaling pathway - Homo sapiens (human); hsa04151 PI3K-Akt signaling pathway - Homo sapiens (human); hsa05418 Fluid shear stress and atherosclerosis - Homo sapiens (human); hsa04612 Antigen processing an…	IPR020575; IPR020568; IPR003594;	Heat shock protein Hsp90, N-terminal; Ribosomal protein S5 domain 2-type fold; Histidine kinase-like ATPase, C-terminal domain;
P07900	292	1.34542	K	Heat shock protein HSP 90-alpha	HSP90AA1	1	1.38e-07	104.78	YIDQEELNK(1)TK	3	1.5291	3	1.058	1.362	0.996	0.953	1.06225	1.42917	cytoplasm	single organism signaling; cellular component biogenesis; regulation of biological quality; ribonucleoprotein complex biogenesis; leukocyte activation; regulation of nitric oxide biosynthetic process; ribonucleoprotein complex assembly; cell surface receptor signaling pathway; positive regulation of telomerase activity; positive regulation of biosynthetic process; peptidyl-tyrosine modification; …	membrane; secretory granule lumen; extracellular region part; cytoplasmic vesicle; cell periphery; ruffle membrane; vesicle; cytoplasm; cytoplasmic vesicle part; intracellular part; cell; ficolin-1-rich granule lumen; organelle part; pigment granule; vacuolar lumen; extracellular exosome; ficolin-1-rich granule; membrane-enclosed lumen; nucleoplasm; vesicle lumen; plasma membrane region; intracel…	nitric-oxide synthase regulator activity; nucleoside phosphate binding; phosphotransferase activity, alcohol group as acceptor; protein tyrosine kinase binding; DNA polymerase binding; protein dimerization activity; protein kinase binding; hydrolase activity, acting on acid anhydrides; protein tyrosine kinase activity; hydrolase activity; protein binding; protein kinase activity; molecular functi…	K04079	HSP90A; molecular chaperone HtpG	hsa05200 Pathways in cancer - Homo sapiens (human); hsa04657 IL-17 signaling pathway - Homo sapiens (human); hsa04659 Th17 cell differentiation - Homo sapiens (human); hsa04621 NOD-like receptor signaling pathway - Homo sapiens (human); hsa04151 PI3K-Akt signaling pathway - Homo sapiens (human); hsa05418 Fluid shear stress and atherosclerosis - Homo sapiens (human); hsa04612 Antigen processing an…	IPR020575; IPR020568; IPR003594;	Heat shock protein Hsp90, N-terminal; Ribosomal protein S5 domain 2-type fold; Histidine kinase-like ATPase, C-terminal domain;
P07900	654	3.67997	K	Heat shock protein HSP 90-alpha	HSP90AA1	1	0.00329245	87.258	AEADK(1)NDK	2	-4.1713	1	0.474	1.669	0.996	0.953	0.475904	1.75131	cytoplasm	single organism signaling; cellular component biogenesis; regulation of biological quality; ribonucleoprotein complex biogenesis; leukocyte activation; regulation of nitric oxide biosynthetic process; ribonucleoprotein complex assembly; cell surface receptor signaling pathway; positive regulation of telomerase activity; positive regulation of biosynthetic process; peptidyl-tyrosine modification; …	membrane; secretory granule lumen; extracellular region part; cytoplasmic vesicle; cell periphery; ruffle membrane; vesicle; cytoplasm; cytoplasmic vesicle part; intracellular part; cell; ficolin-1-rich granule lumen; organelle part; pigment granule; vacuolar lumen; extracellular exosome; ficolin-1-rich granule; membrane-enclosed lumen; nucleoplasm; vesicle lumen; plasma membrane region; intracel…	nitric-oxide synthase regulator activity; nucleoside phosphate binding; phosphotransferase activity, alcohol group as acceptor; protein tyrosine kinase binding; DNA polymerase binding; protein dimerization activity; protein kinase binding; hydrolase activity, acting on acid anhydrides; protein tyrosine kinase activity; hydrolase activity; protein binding; protein kinase activity; molecular functi…	K04079	HSP90A; molecular chaperone HtpG	hsa05200 Pathways in cancer - Homo sapiens (human); hsa04657 IL-17 signaling pathway - Homo sapiens (human); hsa04659 Th17 cell differentiation - Homo sapiens (human); hsa04621 NOD-like receptor signaling pathway - Homo sapiens (human); hsa04151 PI3K-Akt signaling pathway - Homo sapiens (human); hsa05418 Fluid shear stress and atherosclerosis - Homo sapiens (human); hsa04612 Antigen processing an…	IPR020575; IPR020568; IPR003594;	Heat shock protein Hsp90, N-terminal; Ribosomal protein S5 domain 2-type fold; Histidine kinase-like ATPase, C-terminal domain;
P07900	576	1.73259	K	Heat shock protein HSP 90-alpha	HSP90AA1	1	0.00939782	74.841	IMK(1)DILEK	2	0.5793	1	1.014	1.681	0.996	0.953	1.01807	1.7639	cytoplasm	single organism signaling; cellular component biogenesis; regulation of biological quality; ribonucleoprotein complex biogenesis; leukocyte activation; regulation of nitric oxide biosynthetic process; ribonucleoprotein complex assembly; cell surface receptor signaling pathway; positive regulation of telomerase activity; positive regulation of biosynthetic process; peptidyl-tyrosine modification; …	membrane; secretory granule lumen; extracellular region part; cytoplasmic vesicle; cell periphery; ruffle membrane; vesicle; cytoplasm; cytoplasmic vesicle part; intracellular part; cell; ficolin-1-rich granule lumen; organelle part; pigment granule; vacuolar lumen; extracellular exosome; ficolin-1-rich granule; membrane-enclosed lumen; nucleoplasm; vesicle lumen; plasma membrane region; intracel…	nitric-oxide synthase regulator activity; nucleoside phosphate binding; phosphotransferase activity, alcohol group as acceptor; protein tyrosine kinase binding; DNA polymerase binding; protein dimerization activity; protein kinase binding; hydrolase activity, acting on acid anhydrides; protein tyrosine kinase activity; hydrolase activity; protein binding; protein kinase activity; molecular functi…	K04079	HSP90A; molecular chaperone HtpG	hsa05200 Pathways in cancer - Homo sapiens (human); hsa04657 IL-17 signaling pathway - Homo sapiens (human); hsa04659 Th17 cell differentiation - Homo sapiens (human); hsa04621 NOD-like receptor signaling pathway - Homo sapiens (human); hsa04151 PI3K-Akt signaling pathway - Homo sapiens (human); hsa05418 Fluid shear stress and atherosclerosis - Homo sapiens (human); hsa04612 Antigen processing an…	IPR020575; IPR020568; IPR003594;	Heat shock protein Hsp90, N-terminal; Ribosomal protein S5 domain 2-type fold; Histidine kinase-like ATPase, C-terminal domain;
P07996	1117	2.46625	K	Thrombospondin-1	THBS1	1	0.00122598	63.091	LSHRPK(1)TGFIR	4	1.5359	1	1.222	1.982	1.405	0.924	0.869751	2.14502	extracellular	regulation of leukocyte activation; regulation of cell death; regulation of tumor necrosis factor production; posttranscriptional regulation of gene expression; negative regulation of protein maturation; positive regulation of biosynthetic process; regulation of endothelial cell chemotaxis; negative regulation of plasma membrane long-chain fatty acid transport; cellular metabolic process; regulat…	secretory granule lumen; membrane; endoplasmic reticulum; extracellular space; extracellular region part; external side of plasma membrane; cytoplasmic vesicle; cell periphery; vesicle; cytoplasm; cytoplasmic vesicle part; macromolecular complex; intracellular part; sarcoplasm; cell; organelle part; membrane-enclosed lumen; extracellular exosome; vesicle lumen; intracellular organelle lumen; cell…	growth factor binding; receptor binding; protein binding; integrin binding; heparin binding; phosphatidylserine binding; extracellular matrix binding; fibrinogen binding; collagen V binding; identical protein binding; binding; lipid binding; cation binding; anion binding; collagen binding; fibroblast growth factor binding; glycosaminoglycan binding; fibronectin binding; macromolecular complex bin…	K16857	THBS1; thrombospondin 1	hsa05144 Malaria - Homo sapiens (human); hsa04015 Rap1 signaling pathway - Homo sapiens (human); hsa05219 Bladder cancer - Homo sapiens (human); hsa04115 p53 signaling pathway - Homo sapiens (human); hsa04151 PI3K-Akt signaling pathway - Homo sapiens (human); hsa04350 TGF-beta signaling pathway - Homo sapiens (human); hsa05205 Proteoglycans in cancer - Homo sapiens (human); hsa04510 Focal adhesio…	IPR001007; IPR001881; IPR008859; IPR000742; IPR001791; IPR013320;	VWFC domain; EGF-like calcium-binding domain; Thrombospondin, C-terminal; EGF-like domain; Laminin G domain; Concanavalin A-like lectin/glucanase domain;
P07996	262	1.45768	K	Thrombospondin-1	THBS1	1	0.0056204	54.784	TNYIGHK(1)TK	3	0.68797	1	1.475	1.414	1.405	0.924	1.04982	1.5303	extracellular	regulation of leukocyte activation; regulation of cell death; regulation of tumor necrosis factor production; posttranscriptional regulation of gene expression; negative regulation of protein maturation; positive regulation of biosynthetic process; regulation of endothelial cell chemotaxis; negative regulation of plasma membrane long-chain fatty acid transport; cellular metabolic process; regulat…	secretory granule lumen; membrane; endoplasmic reticulum; extracellular space; extracellular region part; external side of plasma membrane; cytoplasmic vesicle; cell periphery; vesicle; cytoplasm; cytoplasmic vesicle part; macromolecular complex; intracellular part; sarcoplasm; cell; organelle part; membrane-enclosed lumen; extracellular exosome; vesicle lumen; intracellular organelle lumen; cell…	growth factor binding; receptor binding; protein binding; integrin binding; heparin binding; phosphatidylserine binding; extracellular matrix binding; fibrinogen binding; collagen V binding; identical protein binding; binding; lipid binding; cation binding; anion binding; collagen binding; fibroblast growth factor binding; glycosaminoglycan binding; fibronectin binding; macromolecular complex bin…	K16857	THBS1; thrombospondin 1	hsa05144 Malaria - Homo sapiens (human); hsa04015 Rap1 signaling pathway - Homo sapiens (human); hsa05219 Bladder cancer - Homo sapiens (human); hsa04115 p53 signaling pathway - Homo sapiens (human); hsa04151 PI3K-Akt signaling pathway - Homo sapiens (human); hsa04350 TGF-beta signaling pathway - Homo sapiens (human); hsa05205 Proteoglycans in cancer - Homo sapiens (human); hsa04510 Focal adhesio…	IPR001007; IPR001881; IPR008859; IPR000742; IPR001791; IPR013320;	VWFC domain; EGF-like calcium-binding domain; Thrombospondin, C-terminal; EGF-like domain; Laminin G domain; Concanavalin A-like lectin/glucanase domain;
P08133	406	1.61564	K	Annexin A6	ANXA6	1	0.00222723	64.82	QTFK(1)SHFGR	3	0.82958	1	0.853	1.582	0.987	1.133	0.864235	1.39629	cytoplasm	cellular component biogenesis; regulation of cellular process; single organism signaling; cellular component organization; regulation of biological quality; divalent inorganic cation transport; cellular divalent inorganic cation homeostasis; ion transmembrane transport; apoptotic signaling pathway; protein homooligomerization; metal ion transport; cellular cation homeostasis; single-organism proc…	membrane; extracellular region part; organelle membrane; cytoplasmic vesicle; cell junction; cytoplasm; vesicle; cytoplasmic vesicle part; intracellular part; cell; organelle part; pigment granule; lysosomal membrane; extracellular exosome; focal adhesion; late endosome membrane; intracellular; cell part; whole membrane; lysosome; adherens junction; extracellular vesicle; perinuclear region of cy…	nucleoside phosphate binding; sterol binding; protein dimerization activity; passive transmembrane transporter activity; substrate-specific transporter activity; protein binding; calcium-dependent protein binding; steroid binding; channel activity; substrate-specific transmembrane transporter activity; heterocyclic compound binding; organic cyclic compound binding; identical protein binding; ribo…	K17094
P08238	538	1.64882	K	Heat shock protein HSP 90-beta	HSP90AB1	1	1.19e-19	137.69	SLVSVTK(1)EGLELPEDEEEK	3	2.337	1	0.864	1.481	0.909	0.945	0.950495	1.5672	cytoplasm	single organism signaling; cellular component biogenesis; regulation of cell death; reproductive process; regulation of neuron apoptotic process; positive regulation of biosynthetic process; regulation of defense response; cellular metabolic process; regulation of cell cycle process; regulation of protein serine/threonine kinase activity; metabolic process; macromolecular complex assembly; regula…	membrane; cluster of actin-based cell projections; extracellular region part; organelle membrane; cytoplasm; cytoplasmic vesicle part; macromolecular complex; sperm plasma membrane; cell; ficolin-1-rich granule lumen; organelle part; lysosomal membrane; extracellular exosome; ficolin-1-rich granule; nucleoplasm; plasma membrane region; intracellular; lysosome; secretory vesicle; membrane-bounded …	pyrimidine nucleoside binding; organic cyclic compound binding; histone deacetylase binding; ribonucleotide binding; binding; purine ribonucleoside binding; anion binding; adenyl ribonucleotide binding; adenyl nucleotide binding; pyrimidine nucleotide binding; purine ribonucleoside triphosphate binding; pyrimidine ribonucleotide binding; ATP binding; double-stranded RNA binding; nucleoside bindin…	K04079	HSP90A; molecular chaperone HtpG	hsa05200 Pathways in cancer - Homo sapiens (human); hsa04657 IL-17 signaling pathway - Homo sapiens (human); hsa04659 Th17 cell differentiation - Homo sapiens (human); hsa04621 NOD-like receptor signaling pathway - Homo sapiens (human); hsa04151 PI3K-Akt signaling pathway - Homo sapiens (human); hsa05418 Fluid shear stress and atherosclerosis - Homo sapiens (human); hsa04612 Antigen processing an…	IPR020575; IPR020568; IPR003594;	Heat shock protein Hsp90, N-terminal; Ribosomal protein S5 domain 2-type fold; Histidine kinase-like ATPase, C-terminal domain;
P08238	646	3.38696	K	Heat shock protein HSP 90-beta	HSP90AB1	1	0.00329245	87.258	AEADK(1)NDK	2	-4.1713	1	0.474	1.669	0.909	0.945	0.521452	1.76614	cytoplasm	single organism signaling; cellular component biogenesis; regulation of cell death; reproductive process; regulation of neuron apoptotic process; positive regulation of biosynthetic process; regulation of defense response; cellular metabolic process; regulation of cell cycle process; regulation of protein serine/threonine kinase activity; metabolic process; macromolecular complex assembly; regula…	membrane; cluster of actin-based cell projections; extracellular region part; organelle membrane; cytoplasm; cytoplasmic vesicle part; macromolecular complex; sperm plasma membrane; cell; ficolin-1-rich granule lumen; organelle part; lysosomal membrane; extracellular exosome; ficolin-1-rich granule; nucleoplasm; plasma membrane region; intracellular; lysosome; secretory vesicle; membrane-bounded …	pyrimidine nucleoside binding; organic cyclic compound binding; histone deacetylase binding; ribonucleotide binding; binding; purine ribonucleoside binding; anion binding; adenyl ribonucleotide binding; adenyl nucleotide binding; pyrimidine nucleotide binding; purine ribonucleoside triphosphate binding; pyrimidine ribonucleotide binding; ATP binding; double-stranded RNA binding; nucleoside bindin…	K04079	HSP90A; molecular chaperone HtpG	hsa05200 Pathways in cancer - Homo sapiens (human); hsa04657 IL-17 signaling pathway - Homo sapiens (human); hsa04659 Th17 cell differentiation - Homo sapiens (human); hsa04621 NOD-like receptor signaling pathway - Homo sapiens (human); hsa04151 PI3K-Akt signaling pathway - Homo sapiens (human); hsa05418 Fluid shear stress and atherosclerosis - Homo sapiens (human); hsa04612 Antigen processing an…	IPR020575; IPR020568; IPR003594;	Heat shock protein Hsp90, N-terminal; Ribosomal protein S5 domain 2-type fold; Histidine kinase-like ATPase, C-terminal domain;
P08238	557	1.96941	K	Heat shock protein HSP 90-beta	HSP90AB1	1	0.0240853	68.224	MEESK(1)AK	2	0.25605	1	0.675	1.382	0.909	0.945	0.742574	1.46243	cytoplasm	single organism signaling; cellular component biogenesis; regulation of cell death; reproductive process; regulation of neuron apoptotic process; positive regulation of biosynthetic process; regulation of defense response; cellular metabolic process; regulation of cell cycle process; regulation of protein serine/threonine kinase activity; metabolic process; macromolecular complex assembly; regula…	membrane; cluster of actin-based cell projections; extracellular region part; organelle membrane; cytoplasm; cytoplasmic vesicle part; macromolecular complex; sperm plasma membrane; cell; ficolin-1-rich granule lumen; organelle part; lysosomal membrane; extracellular exosome; ficolin-1-rich granule; nucleoplasm; plasma membrane region; intracellular; lysosome; secretory vesicle; membrane-bounded …	pyrimidine nucleoside binding; organic cyclic compound binding; histone deacetylase binding; ribonucleotide binding; binding; purine ribonucleoside binding; anion binding; adenyl ribonucleotide binding; adenyl nucleotide binding; pyrimidine nucleotide binding; purine ribonucleoside triphosphate binding; pyrimidine ribonucleotide binding; ATP binding; double-stranded RNA binding; nucleoside bindin…	K04079	HSP90A; molecular chaperone HtpG	hsa05200 Pathways in cancer - Homo sapiens (human); hsa04657 IL-17 signaling pathway - Homo sapiens (human); hsa04659 Th17 cell differentiation - Homo sapiens (human); hsa04621 NOD-like receptor signaling pathway - Homo sapiens (human); hsa04151 PI3K-Akt signaling pathway - Homo sapiens (human); hsa05418 Fluid shear stress and atherosclerosis - Homo sapiens (human); hsa04612 Antigen processing an…	IPR020575; IPR020568; IPR003594;	Heat shock protein Hsp90, N-terminal; Ribosomal protein S5 domain 2-type fold; Histidine kinase-like ATPase, C-terminal domain;
P08238	649	2.37097	K	Heat shock protein HSP 90-beta	HSP90AB1	0.968075	0.00772759	55.314	AEADK(0.032)NDK(0.968)AVK	3	-0.053031	1	0.669	1.649	0.909	0.945	0.735974	1.74497	cytoplasm	single organism signaling; cellular component biogenesis; regulation of cell death; reproductive process; regulation of neuron apoptotic process; positive regulation of biosynthetic process; regulation of defense response; cellular metabolic process; regulation of cell cycle process; regulation of protein serine/threonine kinase activity; metabolic process; macromolecular complex assembly; regula…	membrane; cluster of actin-based cell projections; extracellular region part; organelle membrane; cytoplasm; cytoplasmic vesicle part; macromolecular complex; sperm plasma membrane; cell; ficolin-1-rich granule lumen; organelle part; lysosomal membrane; extracellular exosome; ficolin-1-rich granule; nucleoplasm; plasma membrane region; intracellular; lysosome; secretory vesicle; membrane-bounded …	pyrimidine nucleoside binding; organic cyclic compound binding; histone deacetylase binding; ribonucleotide binding; binding; purine ribonucleoside binding; anion binding; adenyl ribonucleotide binding; adenyl nucleotide binding; pyrimidine nucleotide binding; purine ribonucleoside triphosphate binding; pyrimidine ribonucleotide binding; ATP binding; double-stranded RNA binding; nucleoside bindin…	K04079	HSP90A; molecular chaperone HtpG	hsa05200 Pathways in cancer - Homo sapiens (human); hsa04657 IL-17 signaling pathway - Homo sapiens (human); hsa04659 Th17 cell differentiation - Homo sapiens (human); hsa04621 NOD-like receptor signaling pathway - Homo sapiens (human); hsa04151 PI3K-Akt signaling pathway - Homo sapiens (human); hsa05418 Fluid shear stress and atherosclerosis - Homo sapiens (human); hsa04612 Antigen processing an…	IPR020575; IPR020568; IPR003594;	Heat shock protein Hsp90, N-terminal; Ribosomal protein S5 domain 2-type fold; Histidine kinase-like ATPase, C-terminal domain;
P08514	155	1.65962	K	Integrin alpha-IIb	ITGA2B	1	8.2e-13	111.66	TEEAEK(1)TPVGSCFLAQPESGR	3	-0.67839	1	0.923	1.133	1.279	0.946	0.721658	1.19767	plasma membrane	single organism signaling; positive regulation of cell migration; regulation of biological quality; blood coagulation; cell surface receptor signaling pathway; positive regulation of locomotion; single-organism process; establishment of localization; response to wounding; biological adhesion; single organismal cell-cell adhesion; signal transduction; cell communication; regulation of localization…	membrane; extracellular space; extracellular region part; protein complex involved in cell adhesion; external side of plasma membrane; organelle membrane; cytoplasmic vesicle; cell junction; membrane protein complex; cell periphery; cytoplasm; vesicle; cytoplasmic vesicle part; macromolecular complex; intrinsic component of membrane; intracellular part; integral component of plasma membrane; cell…	identical protein binding; binding; ion binding; macromolecular complex binding; cation binding; metal ion binding; protein binding; extracellular matrix binding; protein complex binding; fibrinogen binding;	K06476	ITGA2B; integrin alpha 2B	hsa04015 Rap1 signaling pathway - Homo sapiens (human); hsa05200 Pathways in cancer - Homo sapiens (human); hsa04640 Hematopoietic cell lineage - Homo sapiens (human); hsa04810 Regulation of actin cytoskeleton - Homo sapiens (human); hsa04151 PI3K-Akt signaling pathway - Homo sapiens (human); hsa04611 Platelet activation - Homo sapiens (human); hsa05222 Small cell lung cancer - Homo sapiens (huma…	IPR032695; IPR013649;	Integrin domain; Integrin alpha-2;
P08514	708	2.12538	K	Integrin alpha-IIb	ITGA2B	1	0.00412387	94.407	LICNQK(1)K	3	0.1902	3	1.208	1.899	1.279	0.946	0.944488	2.0074	plasma membrane	single organism signaling; positive regulation of cell migration; regulation of biological quality; blood coagulation; cell surface receptor signaling pathway; positive regulation of locomotion; single-organism process; establishment of localization; response to wounding; biological adhesion; single organismal cell-cell adhesion; signal transduction; cell communication; regulation of localization…	membrane; extracellular space; extracellular region part; protein complex involved in cell adhesion; external side of plasma membrane; organelle membrane; cytoplasmic vesicle; cell junction; membrane protein complex; cell periphery; cytoplasm; vesicle; cytoplasmic vesicle part; macromolecular complex; intrinsic component of membrane; intracellular part; integral component of plasma membrane; cell…	identical protein binding; binding; ion binding; macromolecular complex binding; cation binding; metal ion binding; protein binding; extracellular matrix binding; protein complex binding; fibrinogen binding;	K06476	ITGA2B; integrin alpha 2B	hsa04015 Rap1 signaling pathway - Homo sapiens (human); hsa05200 Pathways in cancer - Homo sapiens (human); hsa04640 Hematopoietic cell lineage - Homo sapiens (human); hsa04810 Regulation of actin cytoskeleton - Homo sapiens (human); hsa04151 PI3K-Akt signaling pathway - Homo sapiens (human); hsa04611 Platelet activation - Homo sapiens (human); hsa05222 Small cell lung cancer - Homo sapiens (huma…	IPR032695; IPR013649;	Integrin domain; Integrin alpha-2;
P08514	725	1.58305	K	Integrin alpha-IIb	ITGA2B	1	0.000241613	78.342	VVLCELGNPMK(1)K	3	1.2287	2	1.381	1.617	1.279	0.946	1.07975	1.7093	plasma membrane	single organism signaling; positive regulation of cell migration; regulation of biological quality; blood coagulation; cell surface receptor signaling pathway; positive regulation of locomotion; single-organism process; establishment of localization; response to wounding; biological adhesion; single organismal cell-cell adhesion; signal transduction; cell communication; regulation of localization…	membrane; extracellular space; extracellular region part; protein complex involved in cell adhesion; external side of plasma membrane; organelle membrane; cytoplasmic vesicle; cell junction; membrane protein complex; cell periphery; cytoplasm; vesicle; cytoplasmic vesicle part; macromolecular complex; intrinsic component of membrane; intracellular part; integral component of plasma membrane; cell…	identical protein binding; binding; ion binding; macromolecular complex binding; cation binding; metal ion binding; protein binding; extracellular matrix binding; protein complex binding; fibrinogen binding;	K06476	ITGA2B; integrin alpha 2B	hsa04015 Rap1 signaling pathway - Homo sapiens (human); hsa05200 Pathways in cancer - Homo sapiens (human); hsa04640 Hematopoietic cell lineage - Homo sapiens (human); hsa04810 Regulation of actin cytoskeleton - Homo sapiens (human); hsa04151 PI3K-Akt signaling pathway - Homo sapiens (human); hsa04611 Platelet activation - Homo sapiens (human); hsa05222 Small cell lung cancer - Homo sapiens (huma…	IPR032695; IPR013649;	Integrin domain; Integrin alpha-2;
P08567	147	1.3505	K	Pleckstrin	PLEK	1	0.00243148	93.096	ELNLEK(1)DK	2	-0.61656	2	0.911	2.111	0.739	1.268	1.23275	1.66483	cytoplasm	single organism signaling; blood coagulation; regulation of biological quality; cell surface receptor signaling pathway; positive regulation of protein complex disassembly; cellular lipid metabolic process; regulation of actin filament length; cellular metabolic process; protein transport; biological adhesion; metabolic process; actin cytoskeleton organization; positive regulation of multicellula…	cell leading edge; membrane; cell projection; cell periphery; ruffle membrane; cytoplasm; intracellular part; cytosol; cell projection part; cell; extracellular region; plasma membrane; plasma membrane region; plasma membrane part; leading edge membrane; intracellular; cell part; membrane part; cell projection membrane; ruffle; cytoplasmic part;	phosphatidylinositol phosphate binding; protein kinase binding; protein dimerization activity; ion binding; protein binding; kinase binding; phosphatidylinositol-3,4-bisphosphate binding; phosphatidylinositol bisphosphate binding; identical protein binding; binding; protein homodimerization activity; phosphatidylinositol binding; phospholipid binding; lipid binding; protein kinase C binding; anio…	K19993			IPR011991; IPR011993; IPR000591; IPR001849;	Winged helix-turn-helix DNA-binding domain; PH domain-like; DEP domain; Pleckstrin homology domain;
P08567	39	0.510174	K	Pleckstrin	PLEK	1	0.018236	62.463	K(1)SDNSPK	2	0.093997	2	1.677	1.468	0.739	1.268	2.26928	1.15773	cytoplasm	single organism signaling; blood coagulation; regulation of biological quality; cell surface receptor signaling pathway; positive regulation of protein complex disassembly; cellular lipid metabolic process; regulation of actin filament length; cellular metabolic process; protein transport; biological adhesion; metabolic process; actin cytoskeleton organization; positive regulation of multicellula…	cell leading edge; membrane; cell projection; cell periphery; ruffle membrane; cytoplasm; intracellular part; cytosol; cell projection part; cell; extracellular region; plasma membrane; plasma membrane region; plasma membrane part; leading edge membrane; intracellular; cell part; membrane part; cell projection membrane; ruffle; cytoplasmic part;	phosphatidylinositol phosphate binding; protein kinase binding; protein dimerization activity; ion binding; protein binding; kinase binding; phosphatidylinositol-3,4-bisphosphate binding; phosphatidylinositol bisphosphate binding; identical protein binding; binding; protein homodimerization activity; phosphatidylinositol binding; phospholipid binding; lipid binding; protein kinase C binding; anio…	K19993			IPR011991; IPR011993; IPR000591; IPR001849;	Winged helix-turn-helix DNA-binding domain; PH domain-like; DEP domain; Pleckstrin homology domain;
P08567	75	0.670993	K	Pleckstrin	PLEK	1	6.36e-15	120.23	ITTTK(1)QQDHFFQAAFLEER	3	-0.28751	1	1.335	1.537	0.739	1.268	1.8065	1.21215	cytoplasm	single organism signaling; blood coagulation; regulation of biological quality; cell surface receptor signaling pathway; positive regulation of protein complex disassembly; cellular lipid metabolic process; regulation of actin filament length; cellular metabolic process; protein transport; biological adhesion; metabolic process; actin cytoskeleton organization; positive regulation of multicellula…	cell leading edge; membrane; cell projection; cell periphery; ruffle membrane; cytoplasm; intracellular part; cytosol; cell projection part; cell; extracellular region; plasma membrane; plasma membrane region; plasma membrane part; leading edge membrane; intracellular; cell part; membrane part; cell projection membrane; ruffle; cytoplasmic part;	phosphatidylinositol phosphate binding; protein kinase binding; protein dimerization activity; ion binding; protein binding; kinase binding; phosphatidylinositol-3,4-bisphosphate binding; phosphatidylinositol bisphosphate binding; identical protein binding; binding; protein homodimerization activity; phosphatidylinositol binding; phospholipid binding; lipid binding; protein kinase C binding; anio…	K19993			IPR011991; IPR011993; IPR000591; IPR001849;	Winged helix-turn-helix DNA-binding domain; PH domain-like; DEP domain; Pleckstrin homology domain;
P08567	64	0.517196	K	Pleckstrin	PLEK	1	5.6e-05	88.706	GSTLTSPCQDFGK(1)R	3	-0.6298	2	1.439	1.277	0.739	1.268	1.94723	1.0071	cytoplasm	single organism signaling; blood coagulation; regulation of biological quality; cell surface receptor signaling pathway; positive regulation of protein complex disassembly; cellular lipid metabolic process; regulation of actin filament length; cellular metabolic process; protein transport; biological adhesion; metabolic process; actin cytoskeleton organization; positive regulation of multicellula…	cell leading edge; membrane; cell projection; cell periphery; ruffle membrane; cytoplasm; intracellular part; cytosol; cell projection part; cell; extracellular region; plasma membrane; plasma membrane region; plasma membrane part; leading edge membrane; intracellular; cell part; membrane part; cell projection membrane; ruffle; cytoplasmic part;	phosphatidylinositol phosphate binding; protein kinase binding; protein dimerization activity; ion binding; protein binding; kinase binding; phosphatidylinositol-3,4-bisphosphate binding; phosphatidylinositol bisphosphate binding; identical protein binding; binding; protein homodimerization activity; phosphatidylinositol binding; phospholipid binding; lipid binding; protein kinase C binding; anio…	K19993			IPR011991; IPR011993; IPR000591; IPR001849;	Winged helix-turn-helix DNA-binding domain; PH domain-like; DEP domain; Pleckstrin homology domain;
P08567	138	1.3795	K	Pleckstrin	PLEK	1	0.00665401	91.318	DTEK(1)GIK	3	-1.2847	3	0.842	1.993	0.739	1.268	1.13938	1.57177	cytoplasm	single organism signaling; blood coagulation; regulation of biological quality; cell surface receptor signaling pathway; positive regulation of protein complex disassembly; cellular lipid metabolic process; regulation of actin filament length; cellular metabolic process; protein transport; biological adhesion; metabolic process; actin cytoskeleton organization; positive regulation of multicellula…	cell leading edge; membrane; cell projection; cell periphery; ruffle membrane; cytoplasm; intracellular part; cytosol; cell projection part; cell; extracellular region; plasma membrane; plasma membrane region; plasma membrane part; leading edge membrane; intracellular; cell part; membrane part; cell projection membrane; ruffle; cytoplasmic part;	phosphatidylinositol phosphate binding; protein kinase binding; protein dimerization activity; ion binding; protein binding; kinase binding; phosphatidylinositol-3,4-bisphosphate binding; phosphatidylinositol bisphosphate binding; identical protein binding; binding; protein homodimerization activity; phosphatidylinositol binding; phospholipid binding; lipid binding; protein kinase C binding; anio…	K19993			IPR011991; IPR011993; IPR000591; IPR001849;	Winged helix-turn-helix DNA-binding domain; PH domain-like; DEP domain; Pleckstrin homology domain;
P08567	14	0.624202	K	Pleckstrin	PLEK	1	0.00244702	73.435	K(1)GSVFNTWK	3	-1.0293	2	1.422	1.523	0.739	1.268	1.92422	1.2011	cytoplasm	single organism signaling; blood coagulation; regulation of biological quality; cell surface receptor signaling pathway; positive regulation of protein complex disassembly; cellular lipid metabolic process; regulation of actin filament length; cellular metabolic process; protein transport; biological adhesion; metabolic process; actin cytoskeleton organization; positive regulation of multicellula…	cell leading edge; membrane; cell projection; cell periphery; ruffle membrane; cytoplasm; intracellular part; cytosol; cell projection part; cell; extracellular region; plasma membrane; plasma membrane region; plasma membrane part; leading edge membrane; intracellular; cell part; membrane part; cell projection membrane; ruffle; cytoplasmic part;	phosphatidylinositol phosphate binding; protein kinase binding; protein dimerization activity; ion binding; protein binding; kinase binding; phosphatidylinositol-3,4-bisphosphate binding; phosphatidylinositol bisphosphate binding; identical protein binding; binding; protein homodimerization activity; phosphatidylinositol binding; phospholipid binding; lipid binding; protein kinase C binding; anio…	K19993			IPR011991; IPR011993; IPR000591; IPR001849;	Winged helix-turn-helix DNA-binding domain; PH domain-like; DEP domain; Pleckstrin homology domain;
P08567	101	0.619881	K	Pleckstrin	PLEK	1	5.77e-07	114.86	AIK(1)CIEGGQK	3	-0.019627	2	1.462	1.555	0.739	1.268	1.97835	1.22634	cytoplasm	single organism signaling; blood coagulation; regulation of biological quality; cell surface receptor signaling pathway; positive regulation of protein complex disassembly; cellular lipid metabolic process; regulation of actin filament length; cellular metabolic process; protein transport; biological adhesion; metabolic process; actin cytoskeleton organization; positive regulation of multicellula…	cell leading edge; membrane; cell projection; cell periphery; ruffle membrane; cytoplasm; intracellular part; cytosol; cell projection part; cell; extracellular region; plasma membrane; plasma membrane region; plasma membrane part; leading edge membrane; intracellular; cell part; membrane part; cell projection membrane; ruffle; cytoplasmic part;	phosphatidylinositol phosphate binding; protein kinase binding; protein dimerization activity; ion binding; protein binding; kinase binding; phosphatidylinositol-3,4-bisphosphate binding; phosphatidylinositol bisphosphate binding; identical protein binding; binding; protein homodimerization activity; phosphatidylinositol binding; phospholipid binding; lipid binding; protein kinase C binding; anio…	K19993			IPR011991; IPR011993; IPR000591; IPR001849;	Winged helix-turn-helix DNA-binding domain; PH domain-like; DEP domain; Pleckstrin homology domain;
P08567	141	1.33848	K	Pleckstrin	PLEK	1	6.32e-05	111.86	GIK(1)ELNLEK	3	-0.47456	2	0.826	1.897	0.739	1.268	1.11773	1.49606	cytoplasm	single organism signaling; blood coagulation; regulation of biological quality; cell surface receptor signaling pathway; positive regulation of protein complex disassembly; cellular lipid metabolic process; regulation of actin filament length; cellular metabolic process; protein transport; biological adhesion; metabolic process; actin cytoskeleton organization; positive regulation of multicellula…	cell leading edge; membrane; cell projection; cell periphery; ruffle membrane; cytoplasm; intracellular part; cytosol; cell projection part; cell; extracellular region; plasma membrane; plasma membrane region; plasma membrane part; leading edge membrane; intracellular; cell part; membrane part; cell projection membrane; ruffle; cytoplasmic part;	phosphatidylinositol phosphate binding; protein kinase binding; protein dimerization activity; ion binding; protein binding; kinase binding; phosphatidylinositol-3,4-bisphosphate binding; phosphatidylinositol bisphosphate binding; identical protein binding; binding; protein homodimerization activity; phosphatidylinositol binding; phospholipid binding; lipid binding; protein kinase C binding; anio…	K19993			IPR011991; IPR011993; IPR000591; IPR001849;	Winged helix-turn-helix DNA-binding domain; PH domain-like; DEP domain; Pleckstrin homology domain;
P08575	967	4.06556	K	Receptor-type tyrosine-protein phosphatase C	PTPRC	1	0.000662823	65.043	TQHIGNQEENK(1)SK	3	-0.28303	1	0.389	2.073	0.872	1.143	0.446101	1.81365	peroxisome	single organism signaling; regulation of leukocyte activation; defense response to other organism; negative regulation of immune effector process; cellular metabolic process; response to biotic stimulus; T cell activation; regulation of B cell proliferation; metabolic process; positive regulation of mononuclear cell proliferation; positive regulation of molecular function; metal ion homeostasis; …	membrane; extracellular region part; external side of plasma membrane; organelle membrane; cytoplasmic vesicle; membrane microdomain; cell junction; cell periphery; cytoplasm; vesicle; cytoplasmic vesicle part; intrinsic component of membrane; intracellular part; integral component of plasma membrane; cell; organelle part; extracellular exosome; focal adhesion; intracellular; cell part; membrane …	signaling receptor activity; phosphatase activity; protein kinase binding; hydrolase activity; protein binding; phosphoprotein phosphatase activity; transmembrane signaling receptor activity; kinase binding; signal transducer activity; molecular transducer activity; receptor activity; transmembrane receptor protein tyrosine phosphatase activity; protein tyrosine phosphatase activity; phosphoric e…	K06478	PTPRC; receptor-type tyrosine-protein phosphatase C [EC:3.1.3.48]	hsa04666 Fc gamma R-mediated phagocytosis - Homo sapiens (human); hsa04660 T cell receptor signaling pathway - Homo sapiens (human); hsa05340 Primary immunodeficiency - Homo sapiens (human); hsa04514 Cell adhesion molecules (CAMs) - Homo sapiens (human);	IPR029021; IPR024739; IPR000387; IPR003595; IPR013783; IPR000242; IPR003961;	Protein-tyrosine phosphatase-like; Protein tyrosine phosphatase, receptor type, N-terminal; Tyrosine specific protein phosphatases domain; Protein-tyrosine phosphatase, catalytic; Immunoglobulin-like fold; PTP type protein phosphatase; Fibronectin type III;
P08670	188	0.785584	K	Vimentin	VIM	1	4.45e-06	99.732	EK(1)LQEEMLQR	2	0.48548	1	1.194	1.246	0.807	1.072	1.47955	1.16231	nucleus	single organism signaling; actin filament-based movement; negative regulation of developmental process; actin-mediated cell contraction; muscle system process; intermediate filament organization; cell surface receptor signaling pathway; negative regulation of cellular component organization; cellular developmental process; lens fiber cell differentiation; negative regulation of multicellular orga…	membrane; extracellular region part; cell periphery; cell junction; vesicle; cytoplasm; supramolecular fiber; intracellular part; supramolecular complex; cell; organelle part; non-membrane-bounded organelle; extracellular exosome; cytoskeleton; focal adhesion; intracellular; cell part; microbody; adherens junction; extracellular vesicle; neuron projection; cell-substrate junction; membrane-bounde…	structural constituent of eye lens; RNA binding; double-stranded RNA binding; macromolecular complex binding; scaffold protein binding; protein binding; heterocyclic compound binding; organic cyclic compound binding; carbohydrate derivative binding; identical protein binding; structural constituent of cytoskeleton; intermediate filament binding; binding; nucleic acid binding; protein C-terminus b…	K07606	VIM; vimentin	hsa05206 MicroRNAs in cancer - Homo sapiens (human); hsa05169 Epstein-Barr virus infection - Homo sapiens (human);	IPR006821;	Intermediate filament head, DNA-binding domain;
[truncated: 604 more rows]
