# Supplementary material for: Comprehensive analysis of lysine crotonylation modification in patients with chronic renal failure
Source: BMC Nephrol. 2021 Sep 13;22:310. doi: 10.1186/s12882-021-02445-4 (PMC8439085; doi:10.1186/s12882-021-02445-4)
Supplement: Supplementary file 2 — Additional file 2: Table S2. Significantly differential expression lysine crotonylation between the CRF and NC. [file 12882_2021_2445_MOESM2_ESM.xlsx]

## Sheet: CRFvsNC
Table S2. Significant differential expression of lysine crotonylated proteins in CKD and NC.
Protein accession	Position	CKD/NC Ratio	Regulated Type	Quant category	Amino acid	Protein description	Gene name	Localization probability	PEP	Score	Modified sequence	Charge	Mass error [ppm]	MS/MS Count	NC	CKD	NC	CKD	NC	CKD	Subcellular localization	Biological Process	Cellular Component	Molecular Function	KEGG KO No.	KEGG Gene	KEGG pathway	IPR ID	Domain description
O00151	22	4.57592	Up	Q4	K	PDZ and LIM domain protein 1	PDLIM1	1	2.5e-17	135.55	LVGGK(1)DFEQPLAISR	2	-0.039224	1	0.643	1.767	1.462	0.878	0.439808	2.01253	cytoplasm	regulation of cellular process; regulation of gene expression; regulation of transcription, DNA-templated; response to stress; regulation of cellular biosynthetic process; regulation of primary metabolic process; response to abiotic stimulus; regulation of macromolecule metabolic process; regulation of nucleobase-containing compound metabolic process; cell-cell adhesion; regulation of macromolecu…	intracellular organelle; intracellular non-membrane-bounded organelle; cell junction; cytoplasm; anchoring junction; macromolecular complex; intracellular part; cell-cell adherens junction; transcription factor complex; cell-cell junction; cell; non-membrane-bounded organelle; organelle; cytoskeleton; focal adhesion; intracellular; cell part; adherens junction; cell-substrate junction; protein co…	ion binding; protein binding; zinc ion binding; transcription cofactor activity; protein binding involved in cell-cell adhesion; cell adhesion molecule binding; cadherin binding involved in cell-cell adhesion; protein binding involved in cell adhesion; transition metal ion binding; binding; cadherin binding; transcription factor activity, transcription factor binding; cation binding; metal ion bi…				IPR001781; IPR006643; IPR001478; IPR031847;	Zinc finger, LIM-type; Zasp-like motif; PDZ domain; Domain of unknown function DUF4749;
O00299	131	1.6123	Up	Q4	K	Chloride intracellular channel protein 1	CLIC1	1	9.45e-08	103.13	NSNPALNDNLEK(1)GLLK	3	-0.48842	1	1.162	1.681	1.129	1.013	1.02923	1.65943	cytoplasm	single organism signaling; inorganic anion transmembrane transport; regulation of biological quality; blood coagulation; single-organism process; establishment of localization; response to wounding; biological adhesion; single organismal cell-cell adhesion; signal transduction; cell communication; positive regulation of multicellular organismal process; regulation of localization; cell adhesion; …	membrane; cluster of actin-based cell projections; extracellular space; extracellular region part; brush border; organelle membrane; cell periphery; cytoplasm; vesicle; macromolecular complex; intrinsic component of membrane; intracellular part; cell; organelle part; extracellular exosome; nuclear membrane; membrane part; cell part; intracellular; extracellular vesicle; perinuclear region of cyto…	ion transmembrane transporter activity; passive transmembrane transporter activity; anion channel activity; substrate-specific transporter activity; protein binding; chloride channel activity; channel activity; inorganic anion transmembrane transporter activity; substrate-specific transmembrane transporter activity; chloride transmembrane transporter activity; cell adhesion molecule binding; volt…	K05021			IPR010987; IPR004045; IPR012336;	Glutathione S-transferase, C-terminal-like; Glutathione S-transferase, N-terminal; Thioredoxin-like fold;
O00299	192	1.34357	Up	Q4	K	Chloride intracellular channel protein 1	CLIC1	1	3.68e-06	95.502	LHIVQVVCK(1)K	3	-0.75892	1	1.231	1.484	1.129	1.013	1.09035	1.46496	cytoplasm	single organism signaling; inorganic anion transmembrane transport; regulation of biological quality; blood coagulation; single-organism process; establishment of localization; response to wounding; biological adhesion; single organismal cell-cell adhesion; signal transduction; cell communication; positive regulation of multicellular organismal process; regulation of localization; cell adhesion; …	membrane; cluster of actin-based cell projections; extracellular space; extracellular region part; brush border; organelle membrane; cell periphery; cytoplasm; vesicle; macromolecular complex; intrinsic component of membrane; intracellular part; cell; organelle part; extracellular exosome; nuclear membrane; membrane part; cell part; intracellular; extracellular vesicle; perinuclear region of cyto…	ion transmembrane transporter activity; passive transmembrane transporter activity; anion channel activity; substrate-specific transporter activity; protein binding; chloride channel activity; channel activity; inorganic anion transmembrane transporter activity; substrate-specific transmembrane transporter activity; chloride transmembrane transporter activity; cell adhesion molecule binding; volt…	K05021			IPR010987; IPR004045; IPR012336;	Glutathione S-transferase, C-terminal-like; Glutathione S-transferase, N-terminal; Thioredoxin-like fold;
O00429	255	2.78679	Up	Q4	K	Dynamin-1-like protein	DNM1L	1	0.000257759	91.549	SQLDINNK(1)K	2	1.2533	1	0.939	2.127	1.154	0.938	0.813692	2.26759	cytoplasm	single organism signaling; cellular component biogenesis; regulation of cell death; cellular component morphogenesis; regulation of protein oligomerization; regulation of mitochondrion organization; response to external stimulus; response to flavonoid; response to hypobaric hypoxia; positive regulation of multicellular organismal process; macromolecular complex assembly; regulation of localizatio…	membrane; outer membrane; cluster of actin-based cell projections; organelle membrane; cytoplasm; cytoplasmic vesicle part; macromolecular complex; supramolecular complex; cell; organelle part; non-membrane-bounded organelle; exocytic vesicle; synaptic vesicle; intracellular; secretory vesicle; membrane region; membrane-bounded organelle; neuron part; endoplasmic reticulum membrane; polymeric cyt…	nucleoside phosphate binding; ubiquitin protein ligase binding; nucleoside-triphosphatase regulator activity; GTPase regulator activity; protein dimerization activity; hydrolase activity, acting on acid anhydrides; hydrolase activity; protein binding; molecular function regulator; Rab GTPase binding; organic cyclic compound binding; heterocyclic compound binding; cytoskeletal protein binding; ide…	K17065	DNM1L; dynamin 1-like protein [EC:3.6.5.5]	hsa04668 TNF signaling pathway - Homo sapiens (human); hsa04621 NOD-like receptor signaling pathway - Homo sapiens (human);	IPR030381; IPR003130; IPR001401; IPR027417; IPR020850; IPR000375;	Dynamin-type guanine nucleotide-binding (G) domain; Dynamin GTPase effector; Dynamin, GTPase domain; P-loop containing nucleoside triphosphate hydrolase; GTPase effector domain; Dynamin central domain;
O14617	29	1.20234	Up	Q3	K	AP-3 complex subunit delta-1	AP3D1	1	0.0198363	44.349	NHK(1)EDEAK	3	0.27518	1	1.102	1.09	1.139	0.937	0.967515	1.16329	cytoplasm	regulation of leukocyte activation; developmental maturation; regulation of biological quality; protein transport; response to external stimulus; vesicle-mediated transport in synapse; metabolic process; positive regulation of multicellular organismal process; regulation of localization; synaptic vesicle transport along microtubule; protein localization to organelle; positive regulation of lympho…	membrane; AP-type membrane coat adaptor complex; organelle membrane; cytoplasmic vesicle; membrane protein complex; presynaptic endosome; cytoplasmic region; cytoplasm; vesicle; cell projection cytoplasm; cytoplasmic vesicle part; macromolecular complex; intracellular part; cell; axon terminus; organelle part; AP-3 adaptor complex; lysosomal membrane; membrane part; presynapse; cell part; intrace…	binding; transporter activity;	K12396	AP3D; AP-3 complex subunit delta	hsa04142 Lysosome - Homo sapiens (human);	IPR011989; IPR016024; IPR002553;	Armadillo-like helical; Armadillo-type fold; Clathrin/coatomer adaptor, adaptin-like, N-terminal;
O14818	52	0.620386	Down	Q1	K	Proteasome subunit alpha type-7	PSMA7	1	0.0169519	59.265	SVAK(1)LQDER	2	0.64648	1	1.418	1.055	0.813	0.975	1.74416	1.08205	cytoplasm	single organism signaling; regulation of biological quality; positive regulation of cellular protein metabolic process; innate immune response activating cell surface receptor signaling pathway; cell surface receptor signaling pathway; posttranscriptional regulation of gene expression; positive regulation of ubiquitin-protein transferase activity; regulation of defense response; cellular response…	extracellular region part; vesicle; cytoplasm; macromolecular complex; intracellular part; cell; organelle part; endopeptidase complex; membrane-enclosed lumen; extracellular exosome; catalytic complex; nucleoplasm; intracellular organelle lumen; intracellular; cell part; extracellular vesicle; peptidase complex; membrane-bounded organelle; synapse part; organelle lumen; intracellular organelle; …	endopeptidase activity; threonine-type endopeptidase activity; peptidase activity; identical protein binding; threonine-type peptidase activity; catalytic activity; binding; peptidase activity, acting on L-amino acid peptides; hydrolase activity; protein binding;	K02731	PSMA7; 20S proteasome subunit alpha 4 [EC:3.4.25.1]	hsa03050 Proteasome - Homo sapiens (human);	IPR029055; IPR000426;	Nucleophile aminohydrolases, N-terminal; Proteasome alpha-subunit, N-terminal domain;
O14818	236	3.38094	Up	Q4	K	Proteasome subunit alpha type-7	PSMA7	1	0.0198666	71.451	EK(1)EENEK	2	0.82935	1	0.421	1.707	0.813	0.975	0.517835	1.75077	cytoplasm	single organism signaling; regulation of biological quality; positive regulation of cellular protein metabolic process; innate immune response activating cell surface receptor signaling pathway; cell surface receptor signaling pathway; posttranscriptional regulation of gene expression; positive regulation of ubiquitin-protein transferase activity; regulation of defense response; cellular response…	extracellular region part; vesicle; cytoplasm; macromolecular complex; intracellular part; cell; organelle part; endopeptidase complex; membrane-enclosed lumen; extracellular exosome; catalytic complex; nucleoplasm; intracellular organelle lumen; intracellular; cell part; extracellular vesicle; peptidase complex; membrane-bounded organelle; synapse part; organelle lumen; intracellular organelle; …	endopeptidase activity; threonine-type endopeptidase activity; peptidase activity; identical protein binding; threonine-type peptidase activity; catalytic activity; binding; peptidase activity, acting on L-amino acid peptides; hydrolase activity; protein binding;	K02731	PSMA7; 20S proteasome subunit alpha 4 [EC:3.4.25.1]	hsa03050 Proteasome - Homo sapiens (human);	IPR029055; IPR000426;	Nucleophile aminohydrolases, N-terminal; Proteasome alpha-subunit, N-terminal domain;
O14980	339	1.39313	Up	Q4	K	Exportin-1	XPO1	1	0.00893163	60.398	EHDQLIEK(1)R	3	-0.71467	1	0.896	1.4	0.913	1.024	0.98138	1.36719	cytoplasm	cellular component biogenesis; RNA transport; regulation of biological quality; ribonucleoprotein complex biogenesis; posttranscriptional regulation of gene expression; nuclear transport; rRNA-containing ribonucleoprotein complex export from nucleus; regulation of cell cycle process; protein transport; multi-organism intracellular transport; regulation of localization; regulation of centrosome du…	membrane; nuclear outer membrane-endoplasmic reticulum membrane network; organelle membrane; cytoplasm; macromolecular complex; intracellular part; nuclear body; cell; organelle part; Cajal body; non-membrane-bounded organelle; chromosomal part; membrane-enclosed lumen; nuclear membrane; nucleoplasm; intracellular organelle lumen; annulate lamellae; membrane part; intracellular; cell part; chromo…	small GTPase binding; RNA binding; nucleocytoplasmic transporter activity; protein transporter activity; substrate-specific transporter activity; protein binding; nuclear export signal receptor activity; heterocyclic compound binding; organic cyclic compound binding; Ras GTPase binding; binding; nucleic acid binding; Ran GTPase binding; protein domain specific binding; GTPase binding; enzyme bind…	K14290	XPO1; exportin-1	hsa05166 HTLV-I infection - Homo sapiens (human); hsa03008 Ribosome biogenesis in eukaryotes - Homo sapiens (human); hsa05169 Epstein-Barr virus infection - Homo sapiens (human); hsa03013 RNA transport - Homo sapiens (human); hsa05164 Influenza A - Homo sapiens (human);	IPR001494; IPR014877; IPR013598; IPR011989; IPR016024;	Importin-beta, N-terminal domain; CRM1 C-terminal domain; Exportin-1/Importin-beta-like; Armadillo-like helical; Armadillo-type fold;
O15143	367	2.41756	Up	Q4	K	Actin-related protein 2/3 complex subunit 1B	ARPC1B	1	1.77e-07	119.39	SLESALK(1)DLK	3	1.9633	2	0.836	2.102	1.049	1.091	0.796949	1.92667	cytoplasm	single organism signaling; regulation of actin filament polymerization; Arp2/3 complex-mediated actin nucleation; regulation of biological quality; positive regulation of protein polymerization; cell surface receptor signaling pathway; response to estrogen; Fc-gamma receptor signaling pathway; single-organism process; regulation of actin filament length; establishment of localization; phagocytosi…	extracellular region part; cell junction; vesicle; cytoplasm; macromolecular complex; intracellular part; cell; organelle part; non-membrane-bounded organelle; cytoskeleton; extracellular exosome; Arp2/3 protein complex; focal adhesion; intracellular; cell part; adherens junction; extracellular vesicle; tubulobulbar complex; cell-substrate junction; membrane-bounded organelle; cell-substrate adhe…	cytoskeletal protein binding; structural constituent of cytoskeleton; binding; macromolecular complex binding; actin binding; protein binding; structural molecule activity; protein complex binding;	K05757	ARPC1A_B; actin related protein 2/3 complex, subunit 1A/1B	hsa05100 Bacterial invasion of epithelial cells - Homo sapiens (human); hsa05132 Salmonella infection - Homo sapiens (human); hsa04666 Fc gamma R-mediated phagocytosis - Homo sapiens (human); hsa04144 Endocytosis - Homo sapiens (human); hsa05130 Pathogenic Escherichia coli infection - Homo sapiens (human); hsa05131 Shigellosis - Homo sapiens (human); hsa04810 Regulation of actin cytoskeleton - Ho…	IPR017986; IPR015943;	WD40-repeat-containing domain; WD40/YVTN repeat-like-containing domain;
O15143	289	2.40501	Up	Q4	K	Actin-related protein 2/3 complex subunit 1B	ARPC1B	1	0.0244856	52.247	LDVPK(1)QSSQR	2	-1.2531	1	0.77	1.926	1.049	1.091	0.734032	1.76535	cytoplasm	single organism signaling; regulation of actin filament polymerization; Arp2/3 complex-mediated actin nucleation; regulation of biological quality; positive regulation of protein polymerization; cell surface receptor signaling pathway; response to estrogen; Fc-gamma receptor signaling pathway; single-organism process; regulation of actin filament length; establishment of localization; phagocytosi…	extracellular region part; cell junction; vesicle; cytoplasm; macromolecular complex; intracellular part; cell; organelle part; non-membrane-bounded organelle; cytoskeleton; extracellular exosome; Arp2/3 protein complex; focal adhesion; intracellular; cell part; adherens junction; extracellular vesicle; tubulobulbar complex; cell-substrate junction; membrane-bounded organelle; cell-substrate adhe…	cytoskeletal protein binding; structural constituent of cytoskeleton; binding; macromolecular complex binding; actin binding; protein binding; structural molecule activity; protein complex binding;	K05757	ARPC1A_B; actin related protein 2/3 complex, subunit 1A/1B	hsa05100 Bacterial invasion of epithelial cells - Homo sapiens (human); hsa05132 Salmonella infection - Homo sapiens (human); hsa04666 Fc gamma R-mediated phagocytosis - Homo sapiens (human); hsa04144 Endocytosis - Homo sapiens (human); hsa05130 Pathogenic Escherichia coli infection - Homo sapiens (human); hsa05131 Shigellosis - Homo sapiens (human); hsa04810 Regulation of actin cytoskeleton - Ho…	IPR017986; IPR015943;	WD40-repeat-containing domain; WD40/YVTN repeat-like-containing domain;
O15143	307	1.41843	Up	Q4	K	Actin-related protein 2/3 complex subunit 1B	ARPC1B	1	0.0046792	89.698	FQNLDK(1)K	2	0.90275	1	1.13	1.667	1.049	1.091	1.07722	1.52796	cytoplasm	single organism signaling; regulation of actin filament polymerization; Arp2/3 complex-mediated actin nucleation; regulation of biological quality; positive regulation of protein polymerization; cell surface receptor signaling pathway; response to estrogen; Fc-gamma receptor signaling pathway; single-organism process; regulation of actin filament length; establishment of localization; phagocytosi…	extracellular region part; cell junction; vesicle; cytoplasm; macromolecular complex; intracellular part; cell; organelle part; non-membrane-bounded organelle; cytoskeleton; extracellular exosome; Arp2/3 protein complex; focal adhesion; intracellular; cell part; adherens junction; extracellular vesicle; tubulobulbar complex; cell-substrate junction; membrane-bounded organelle; cell-substrate adhe…	cytoskeletal protein binding; structural constituent of cytoskeleton; binding; macromolecular complex binding; actin binding; protein binding; structural molecule activity; protein complex binding;	K05757	ARPC1A_B; actin related protein 2/3 complex, subunit 1A/1B	hsa05100 Bacterial invasion of epithelial cells - Homo sapiens (human); hsa05132 Salmonella infection - Homo sapiens (human); hsa04666 Fc gamma R-mediated phagocytosis - Homo sapiens (human); hsa04144 Endocytosis - Homo sapiens (human); hsa05130 Pathogenic Escherichia coli infection - Homo sapiens (human); hsa05131 Shigellosis - Homo sapiens (human); hsa04810 Regulation of actin cytoskeleton - Ho…	IPR017986; IPR015943;	WD40-repeat-containing domain; WD40/YVTN repeat-like-containing domain;
O15143	44	2.87132	Up	Q4	K	Actin-related protein 2/3 complex subunit 1B	ARPC1B	1	0.00209702	74.92	WTK(1)VHELK	3	-1.5319	1	0.729	2.177	1.049	1.091	0.694948	1.99542	cytoplasm	single organism signaling; regulation of actin filament polymerization; Arp2/3 complex-mediated actin nucleation; regulation of biological quality; positive regulation of protein polymerization; cell surface receptor signaling pathway; response to estrogen; Fc-gamma receptor signaling pathway; single-organism process; regulation of actin filament length; establishment of localization; phagocytosi…	extracellular region part; cell junction; vesicle; cytoplasm; macromolecular complex; intracellular part; cell; organelle part; non-membrane-bounded organelle; cytoskeleton; extracellular exosome; Arp2/3 protein complex; focal adhesion; intracellular; cell part; adherens junction; extracellular vesicle; tubulobulbar complex; cell-substrate junction; membrane-bounded organelle; cell-substrate adhe…	cytoskeletal protein binding; structural constituent of cytoskeleton; binding; macromolecular complex binding; actin binding; protein binding; structural molecule activity; protein complex binding;	K05757	ARPC1A_B; actin related protein 2/3 complex, subunit 1A/1B	hsa05100 Bacterial invasion of epithelial cells - Homo sapiens (human); hsa05132 Salmonella infection - Homo sapiens (human); hsa04666 Fc gamma R-mediated phagocytosis - Homo sapiens (human); hsa04144 Endocytosis - Homo sapiens (human); hsa05130 Pathogenic Escherichia coli infection - Homo sapiens (human); hsa05131 Shigellosis - Homo sapiens (human); hsa04810 Regulation of actin cytoskeleton - Ho…	IPR017986; IPR015943;	WD40-repeat-containing domain; WD40/YVTN repeat-like-containing domain;
O15144	269	2.6923	Up	Q4	K	Actin-related protein 2/3 complex subunit 2	ARPC2	1	0.00310994	88.495	AK(1)TSDFLK	2	-0.60007	1	0.825	2.326	1.038	1.087	0.794798	2.13983	cytoplasm	single organism signaling; regulation of actin filament polymerization; Arp2/3 complex-mediated actin nucleation; regulation of biological quality; positive regulation of protein polymerization; regulation of cell projection assembly; cell surface receptor signaling pathway; Fc-gamma receptor signaling pathway; single-organism process; regulation of actin filament length; establishment of localiz…	membrane; extracellular region part; cytoplasmic vesicle; cell periphery; cell junction; vesicle; cytoplasm; muscle cell projection membrane; macromolecular complex; intracellular part; cell; organelle part; non-membrane-bounded organelle; extracellular exosome; cytoskeleton; Arp2/3 protein complex; focal adhesion; plasma membrane region; cell part; membrane part; intracellular; adherens junction…	actin binding; protein binding; cytoskeletal protein binding; structural constituent of cytoskeleton; structural molecule activity; binding;	K05758	ARPC2; actin related protein 2/3 complex, subunit 2	hsa05100 Bacterial invasion of epithelial cells - Homo sapiens (human); hsa05132 Salmonella infection - Homo sapiens (human); hsa04666 Fc gamma R-mediated phagocytosis - Homo sapiens (human); hsa04144 Endocytosis - Homo sapiens (human); hsa05130 Pathogenic Escherichia coli infection - Homo sapiens (human); hsa05131 Shigellosis - Homo sapiens (human); hsa04810 Regulation of actin cytoskeleton - Ho…
O15144	286	5.83366	Up	Q4	K	Actin-related protein 2/3 complex subunit 2	ARPC2	1	0.0362855	52.482	ARPDAEK(1)K	3	0.63588	1	0.431	2.633	1.038	1.087	0.415222	2.42226	cytoplasm	single organism signaling; regulation of actin filament polymerization; Arp2/3 complex-mediated actin nucleation; regulation of biological quality; positive regulation of protein polymerization; regulation of cell projection assembly; cell surface receptor signaling pathway; Fc-gamma receptor signaling pathway; single-organism process; regulation of actin filament length; establishment of localiz…	membrane; extracellular region part; cytoplasmic vesicle; cell periphery; cell junction; vesicle; cytoplasm; muscle cell projection membrane; macromolecular complex; intracellular part; cell; organelle part; non-membrane-bounded organelle; extracellular exosome; cytoskeleton; Arp2/3 protein complex; focal adhesion; plasma membrane region; cell part; membrane part; intracellular; adherens junction…	actin binding; protein binding; cytoskeletal protein binding; structural constituent of cytoskeleton; structural molecule activity; binding;	K05758	ARPC2; actin related protein 2/3 complex, subunit 2	hsa05100 Bacterial invasion of epithelial cells - Homo sapiens (human); hsa05132 Salmonella infection - Homo sapiens (human); hsa04666 Fc gamma R-mediated phagocytosis - Homo sapiens (human); hsa04144 Endocytosis - Homo sapiens (human); hsa05130 Pathogenic Escherichia coli infection - Homo sapiens (human); hsa05131 Shigellosis - Homo sapiens (human); hsa04810 Regulation of actin cytoskeleton - Ho…
O15144	186	1.30388	Up	Q4	K	Actin-related protein 2/3 complex subunit 2	ARPC2	1	0.000597042	75.819	VFMQEFK(1)EGR	2	-0.72876	1	1.163	1.588	1.038	1.087	1.12042	1.4609	cytoplasm	single organism signaling; regulation of actin filament polymerization; Arp2/3 complex-mediated actin nucleation; regulation of biological quality; positive regulation of protein polymerization; regulation of cell projection assembly; cell surface receptor signaling pathway; Fc-gamma receptor signaling pathway; single-organism process; regulation of actin filament length; establishment of localiz…	membrane; extracellular region part; cytoplasmic vesicle; cell periphery; cell junction; vesicle; cytoplasm; muscle cell projection membrane; macromolecular complex; intracellular part; cell; organelle part; non-membrane-bounded organelle; extracellular exosome; cytoskeleton; Arp2/3 protein complex; focal adhesion; plasma membrane region; cell part; membrane part; intracellular; adherens junction…	actin binding; protein binding; cytoskeletal protein binding; structural constituent of cytoskeleton; structural molecule activity; binding;	K05758	ARPC2; actin related protein 2/3 complex, subunit 2	hsa05100 Bacterial invasion of epithelial cells - Homo sapiens (human); hsa05132 Salmonella infection - Homo sapiens (human); hsa04666 Fc gamma R-mediated phagocytosis - Homo sapiens (human); hsa04144 Endocytosis - Homo sapiens (human); hsa05130 Pathogenic Escherichia coli infection - Homo sapiens (human); hsa05131 Shigellosis - Homo sapiens (human); hsa04810 Regulation of actin cytoskeleton - Ho…
O15144	275	2.52954	Up	Q4	K	Actin-related protein 2/3 complex subunit 2	ARPC2	1	0.00152544	68.107	TSDFLK(1)VLNR	2	-0.26858	1	0.809	2.143	1.038	1.087	0.779383	1.97148	cytoplasm	single organism signaling; regulation of actin filament polymerization; Arp2/3 complex-mediated actin nucleation; regulation of biological quality; positive regulation of protein polymerization; regulation of cell projection assembly; cell surface receptor signaling pathway; Fc-gamma receptor signaling pathway; single-organism process; regulation of actin filament length; establishment of localiz…	membrane; extracellular region part; cytoplasmic vesicle; cell periphery; cell junction; vesicle; cytoplasm; muscle cell projection membrane; macromolecular complex; intracellular part; cell; organelle part; non-membrane-bounded organelle; extracellular exosome; cytoskeleton; Arp2/3 protein complex; focal adhesion; plasma membrane region; cell part; membrane part; intracellular; adherens junction…	actin binding; protein binding; cytoskeletal protein binding; structural constituent of cytoskeleton; structural molecule activity; binding;	K05758	ARPC2; actin related protein 2/3 complex, subunit 2	hsa05100 Bacterial invasion of epithelial cells - Homo sapiens (human); hsa05132 Salmonella infection - Homo sapiens (human); hsa04666 Fc gamma R-mediated phagocytosis - Homo sapiens (human); hsa04144 Endocytosis - Homo sapiens (human); hsa05130 Pathogenic Escherichia coli infection - Homo sapiens (human); hsa05131 Shigellosis - Homo sapiens (human); hsa04810 Regulation of actin cytoskeleton - Ho…
O15145	123	1.24503	Up	Q3	K	Actin-related protein 2/3 complex subunit 3	ARPC3	1	3.06e-05	88.021	PANK(1)QEDEVMR	2	-1.5566	2	1.051	1.488	0.977	1.111	1.07574	1.33933	cytoplasm	single organism signaling; regulation of actin filament polymerization; Arp2/3 complex-mediated actin nucleation; regulation of biological quality; positive regulation of protein polymerization; cell surface receptor signaling pathway; Fc-gamma receptor signaling pathway; single-organism process; cellular response to growth factor stimulus; regulation of actin filament length; establishment of lo…	membrane; extracellular region part; cell junction; vesicle; cytoplasm; macromolecular complex; supramolecular fiber; growth cone; intracellular part; supramolecular complex; cell; organelle part; non-membrane-bounded organelle; extracellular exosome; cytoskeleton; Arp2/3 protein complex; focal adhesion; cell part; intracellular; lamellipodium; adherens junction; extracellular vesicle; neuron pro…	actin binding; protein binding; cytoskeletal protein binding; structural constituent of cytoskeleton; structural molecule activity; binding;	K05756	ARPC3; actin related protein 2/3 complex, subunit 3	hsa05100 Bacterial invasion of epithelial cells - Homo sapiens (human); hsa05132 Salmonella infection - Homo sapiens (human); hsa04666 Fc gamma R-mediated phagocytosis - Homo sapiens (human); hsa04144 Endocytosis - Homo sapiens (human); hsa05130 Pathogenic Escherichia coli infection - Homo sapiens (human); hsa05131 Shigellosis - Homo sapiens (human); hsa04810 Regulation of actin cytoskeleton - Ho…
O15145	56	1.76658	Up	Q4	K	Actin-related protein 2/3 complex subunit 3	ARPC3	1	4.03e-05	79.659	ANVFFK(1)NYEIK	3	-3.2074	1	0.676	1.358	0.977	1.111	0.691914	1.22232	cytoplasm	single organism signaling; regulation of actin filament polymerization; Arp2/3 complex-mediated actin nucleation; regulation of biological quality; positive regulation of protein polymerization; cell surface receptor signaling pathway; Fc-gamma receptor signaling pathway; single-organism process; cellular response to growth factor stimulus; regulation of actin filament length; establishment of lo…	membrane; extracellular region part; cell junction; vesicle; cytoplasm; macromolecular complex; supramolecular fiber; growth cone; intracellular part; supramolecular complex; cell; organelle part; non-membrane-bounded organelle; extracellular exosome; cytoskeleton; Arp2/3 protein complex; focal adhesion; cell part; intracellular; lamellipodium; adherens junction; extracellular vesicle; neuron pro…	actin binding; protein binding; cytoskeletal protein binding; structural constituent of cytoskeleton; structural molecule activity; binding;	K05756	ARPC3; actin related protein 2/3 complex, subunit 3	hsa05100 Bacterial invasion of epithelial cells - Homo sapiens (human); hsa05132 Salmonella infection - Homo sapiens (human); hsa04666 Fc gamma R-mediated phagocytosis - Homo sapiens (human); hsa04144 Endocytosis - Homo sapiens (human); hsa05130 Pathogenic Escherichia coli infection - Homo sapiens (human); hsa05131 Shigellosis - Homo sapiens (human); hsa04810 Regulation of actin cytoskeleton - Ho…
O15145	29	1.43103	Up	Q4	K	Actin-related protein 2/3 complex subunit 3	ARPC3	1	0.000294567	93.096	SQFK(1)GPAPR	2	-1.5228	2	0.923	1.502	0.977	1.111	0.944729	1.35194	cytoplasm	single organism signaling; regulation of actin filament polymerization; Arp2/3 complex-mediated actin nucleation; regulation of biological quality; positive regulation of protein polymerization; cell surface receptor signaling pathway; Fc-gamma receptor signaling pathway; single-organism process; cellular response to growth factor stimulus; regulation of actin filament length; establishment of lo…	membrane; extracellular region part; cell junction; vesicle; cytoplasm; macromolecular complex; supramolecular fiber; growth cone; intracellular part; supramolecular complex; cell; organelle part; non-membrane-bounded organelle; extracellular exosome; cytoskeleton; Arp2/3 protein complex; focal adhesion; cell part; intracellular; lamellipodium; adherens junction; extracellular vesicle; neuron pro…	actin binding; protein binding; cytoskeletal protein binding; structural constituent of cytoskeleton; structural molecule activity; binding;	K05756	ARPC3; actin related protein 2/3 complex, subunit 3	hsa05100 Bacterial invasion of epithelial cells - Homo sapiens (human); hsa05132 Salmonella infection - Homo sapiens (human); hsa04666 Fc gamma R-mediated phagocytosis - Homo sapiens (human); hsa04144 Endocytosis - Homo sapiens (human); hsa05130 Pathogenic Escherichia coli infection - Homo sapiens (human); hsa05131 Shigellosis - Homo sapiens (human); hsa04810 Regulation of actin cytoskeleton - Ho…
O15511	72	2.00339	Up	Q4	K	Actin-related protein 2/3 complex subunit 5	ARPC5	1	0.0397621	63.816	SQAVK(1)DR	2	0.12394	1	0.827	1.772	0.978	1.046	0.845603	1.69407	cytoplasm	single organism signaling; regulation of biological quality; leukocyte activation; cell surface receptor signaling pathway; brain development; regulation of actin filament length; actin cytoskeleton organization; regulation of cellular component size; regulation of cytoskeleton organization; orbitofrontal cortex development; single-organism transport; secretion; nervous system development; cellul…	secretory granule lumen; extracellular region part; cytoplasmic vesicle; cell junction; vesicle; cytoplasm; cytoplasmic vesicle part; macromolecular complex; growth cone; intracellular part; cell; ficolin-1-rich granule lumen; organelle part; non-membrane-bounded organelle; cytoskeleton; extracellular exosome; ficolin-1-rich granule; membrane-enclosed lumen; Arp2/3 protein complex; vesicle lumen;…	actin binding; protein binding; cytoskeletal protein binding; structural constituent of cytoskeleton; structural molecule activity; binding;	K05754	ARPC5; actin related protein 2/3 complex, subunit 5	hsa05100 Bacterial invasion of epithelial cells - Homo sapiens (human); hsa05132 Salmonella infection - Homo sapiens (human); hsa04666 Fc gamma R-mediated phagocytosis - Homo sapiens (human); hsa04144 Endocytosis - Homo sapiens (human); hsa05130 Pathogenic Escherichia coli infection - Homo sapiens (human); hsa05131 Shigellosis - Homo sapiens (human); hsa04810 Regulation of actin cytoskeleton - Ho…
O43707	592	1.27359	Up	Q3	K	Alpha-actinin-4	ACTN4	1	0.00145192	59.227	EAILAIHK(1)EAQR	3	0.31558	1	1.081	1.516	0.959	1.056	1.12722	1.43561	cytoplasm	regulation of vesicle-mediated transport; cellular component biogenesis; single organism signaling; regulation of cell death; positive regulation of cell migration; positive regulation of NIK/NF-kappaB signaling; protein transport; positive regulation of pinocytosis; actin cytoskeleton organization; regulation of localization; positive regulation of molecular function; intracellular receptor sign…	cluster of actin-based cell projections; extracellular region part; cytoplasmic region; cytoplasm; cytoplasmic vesicle part; macromolecular complex; supramolecular complex; cell; I band; pseudopodium; organelle part; non-membrane-bounded organelle; extracellular exosome; nucleoplasm; focal adhesion; intracellular; secretory vesicle; neuron projection; cell-substrate junction; membrane-bounded org…	actin filament binding; protein N-terminus binding; chromatin DNA binding; receptor binding; double-stranded DNA binding; protein dimerization activity; integrin binding; protein binding; hormone receptor binding; chromatin binding; regulatory region DNA binding; heterocyclic compound binding; organic cyclic compound binding; retinoic acid receptor binding; identical protein binding; cytoskeletal…	K05699	ACTN1_4; actinin alpha 1/4	hsa05322 Systemic lupus erythematosus - Homo sapiens (human); hsa04530 Tight junction - Homo sapiens (human); hsa05146 Amoebiasis - Homo sapiens (human); hsa04810 Regulation of actin cytoskeleton - Homo sapiens (human); hsa05203 Viral carcinogenesis - Homo sapiens (human); hsa04670 Leukocyte transendothelial migration - Homo sapiens (human); hsa04510 Focal adhesion - Homo sapiens (human); hsa0452…	IPR014837; IPR002048; IPR001715; IPR011992;	EF-hand, Ca insensitive; EF-hand domain; Calponin homology domain; EF-hand domain pair;
O43707	437	1.39429	Up	Q4	K	Alpha-actinin-4	ACTN4	1	0.0383871	50.966	EAMLK(1)HR	3	-0.10728	1	0.807	1.239	0.959	1.056	0.841502	1.1733	cytoplasm	regulation of vesicle-mediated transport; cellular component biogenesis; single organism signaling; regulation of cell death; positive regulation of cell migration; positive regulation of NIK/NF-kappaB signaling; protein transport; positive regulation of pinocytosis; actin cytoskeleton organization; regulation of localization; positive regulation of molecular function; intracellular receptor sign…	cluster of actin-based cell projections; extracellular region part; cytoplasmic region; cytoplasm; cytoplasmic vesicle part; macromolecular complex; supramolecular complex; cell; I band; pseudopodium; organelle part; non-membrane-bounded organelle; extracellular exosome; nucleoplasm; focal adhesion; intracellular; secretory vesicle; neuron projection; cell-substrate junction; membrane-bounded org…	actin filament binding; protein N-terminus binding; chromatin DNA binding; receptor binding; double-stranded DNA binding; protein dimerization activity; integrin binding; protein binding; hormone receptor binding; chromatin binding; regulatory region DNA binding; heterocyclic compound binding; organic cyclic compound binding; retinoic acid receptor binding; identical protein binding; cytoskeletal…	K05699	ACTN1_4; actinin alpha 1/4	hsa05322 Systemic lupus erythematosus - Homo sapiens (human); hsa04530 Tight junction - Homo sapiens (human); hsa05146 Amoebiasis - Homo sapiens (human); hsa04810 Regulation of actin cytoskeleton - Homo sapiens (human); hsa05203 Viral carcinogenesis - Homo sapiens (human); hsa04670 Leukocyte transendothelial migration - Homo sapiens (human); hsa04510 Focal adhesion - Homo sapiens (human); hsa0452…	IPR014837; IPR002048; IPR001715; IPR011992;	EF-hand, Ca insensitive; EF-hand domain; Calponin homology domain; EF-hand domain pair;
O43707	214	1.96551	Up	Q4	K	Alpha-actinin-4	ACTN4	1	0.00102701	63.091	HRPELIEYDK(1)LR	3	0.087933	2	0.779	1.686	0.959	1.056	0.812304	1.59659	cytoplasm	regulation of vesicle-mediated transport; cellular component biogenesis; single organism signaling; regulation of cell death; positive regulation of cell migration; positive regulation of NIK/NF-kappaB signaling; protein transport; positive regulation of pinocytosis; actin cytoskeleton organization; regulation of localization; positive regulation of molecular function; intracellular receptor sign…	cluster of actin-based cell projections; extracellular region part; cytoplasmic region; cytoplasm; cytoplasmic vesicle part; macromolecular complex; supramolecular complex; cell; I band; pseudopodium; organelle part; non-membrane-bounded organelle; extracellular exosome; nucleoplasm; focal adhesion; intracellular; secretory vesicle; neuron projection; cell-substrate junction; membrane-bounded org…	actin filament binding; protein N-terminus binding; chromatin DNA binding; receptor binding; double-stranded DNA binding; protein dimerization activity; integrin binding; protein binding; hormone receptor binding; chromatin binding; regulatory region DNA binding; heterocyclic compound binding; organic cyclic compound binding; retinoic acid receptor binding; identical protein binding; cytoskeletal…	K05699	ACTN1_4; actinin alpha 1/4	hsa05322 Systemic lupus erythematosus - Homo sapiens (human); hsa04530 Tight junction - Homo sapiens (human); hsa05146 Amoebiasis - Homo sapiens (human); hsa04810 Regulation of actin cytoskeleton - Homo sapiens (human); hsa05203 Viral carcinogenesis - Homo sapiens (human); hsa04670 Leukocyte transendothelial migration - Homo sapiens (human); hsa04510 Focal adhesion - Homo sapiens (human); hsa0452…	IPR014837; IPR002048; IPR001715; IPR011992;	EF-hand, Ca insensitive; EF-hand domain; Calponin homology domain; EF-hand domain pair;
O43707	108	1.42816	Up	Q4	K	Alpha-actinin-4	ACTN4	1	0.000136004	87.639	VHK(1)INNVNK	3	0.78722	1	0.847	1.332	0.959	1.056	0.883212	1.26136	cytoplasm	regulation of vesicle-mediated transport; cellular component biogenesis; single organism signaling; regulation of cell death; positive regulation of cell migration; positive regulation of NIK/NF-kappaB signaling; protein transport; positive regulation of pinocytosis; actin cytoskeleton organization; regulation of localization; positive regulation of molecular function; intracellular receptor sign…	cluster of actin-based cell projections; extracellular region part; cytoplasmic region; cytoplasm; cytoplasmic vesicle part; macromolecular complex; supramolecular complex; cell; I band; pseudopodium; organelle part; non-membrane-bounded organelle; extracellular exosome; nucleoplasm; focal adhesion; intracellular; secretory vesicle; neuron projection; cell-substrate junction; membrane-bounded org…	actin filament binding; protein N-terminus binding; chromatin DNA binding; receptor binding; double-stranded DNA binding; protein dimerization activity; integrin binding; protein binding; hormone receptor binding; chromatin binding; regulatory region DNA binding; heterocyclic compound binding; organic cyclic compound binding; retinoic acid receptor binding; identical protein binding; cytoskeletal…	K05699	ACTN1_4; actinin alpha 1/4	hsa05322 Systemic lupus erythematosus - Homo sapiens (human); hsa04530 Tight junction - Homo sapiens (human); hsa05146 Amoebiasis - Homo sapiens (human); hsa04810 Regulation of actin cytoskeleton - Homo sapiens (human); hsa05203 Viral carcinogenesis - Homo sapiens (human); hsa04670 Leukocyte transendothelial migration - Homo sapiens (human); hsa04510 Focal adhesion - Homo sapiens (human); hsa0452…	IPR014837; IPR002048; IPR001715; IPR011992;	EF-hand, Ca insensitive; EF-hand domain; Calponin homology domain; EF-hand domain pair;
O43707	122	0.815625	Down	Q2	K	Alpha-actinin-4	ACTN4	1	1.38e-08	127.56	ALDFIASK(1)GVK	2	-1.1393	1	1.492	1.34	0.959	1.056	1.55579	1.26894	cytoplasm	regulation of vesicle-mediated transport; cellular component biogenesis; single organism signaling; regulation of cell death; positive regulation of cell migration; positive regulation of NIK/NF-kappaB signaling; protein transport; positive regulation of pinocytosis; actin cytoskeleton organization; regulation of localization; positive regulation of molecular function; intracellular receptor sign…	cluster of actin-based cell projections; extracellular region part; cytoplasmic region; cytoplasm; cytoplasmic vesicle part; macromolecular complex; supramolecular complex; cell; I band; pseudopodium; organelle part; non-membrane-bounded organelle; extracellular exosome; nucleoplasm; focal adhesion; intracellular; secretory vesicle; neuron projection; cell-substrate junction; membrane-bounded org…	actin filament binding; protein N-terminus binding; chromatin DNA binding; receptor binding; double-stranded DNA binding; protein dimerization activity; integrin binding; protein binding; hormone receptor binding; chromatin binding; regulatory region DNA binding; heterocyclic compound binding; organic cyclic compound binding; retinoic acid receptor binding; identical protein binding; cytoskeletal…	K05699	ACTN1_4; actinin alpha 1/4	hsa05322 Systemic lupus erythematosus - Homo sapiens (human); hsa04530 Tight junction - Homo sapiens (human); hsa05146 Amoebiasis - Homo sapiens (human); hsa04810 Regulation of actin cytoskeleton - Homo sapiens (human); hsa05203 Viral carcinogenesis - Homo sapiens (human); hsa04670 Leukocyte transendothelial migration - Homo sapiens (human); hsa04510 Focal adhesion - Homo sapiens (human); hsa0452…	IPR014837; IPR002048; IPR001715; IPR011992;	EF-hand, Ca insensitive; EF-hand domain; Calponin homology domain; EF-hand domain pair;
O60234	35	1.29708	Up	Q3	K	Glia maturation factor gamma	GMFG	0.999942	2.74e-09	110.04	ETDNAAIIMK(1)VDKDR	3	0.037892	1	0.945	1.705	0.844	1.174	1.11967	1.4523	cytoplasm	regulation of actin filament polymerization; regulation of biological quality; leukocyte activation; negative regulation of cellular component organization; single-organism process; regulation of Arp2/3 complex-mediated actin nucleation; regulation of actin filament length; cellular metabolic process; negative regulation of protein modification process; phosphate-containing compound metabolic pro…	secretory granule lumen; intracellular organelle; intracellular vesicle; cytoplasmic vesicle; vesicle; cytoplasm; intracellular organelle part; cytoplasmic vesicle part; endomembrane system; intracellular part; cell; extracellular region; ficolin-1-rich granule lumen; organelle part; ficolin-1-rich granule; membrane-enclosed lumen; organelle; vesicle lumen; intracellular organelle lumen; cytoplas…	growth factor activity; receptor binding; Arp2/3 complex binding; macromolecular complex binding; protein kinase inhibitor activity; protein binding; protein kinase regulator activity; kinase regulator activity; enzyme inhibitor activity; molecular function regulator; cytoskeletal protein binding; enzyme regulator activity; kinase inhibitor activity; binding; actin binding; enzyme activator activ…				IPR029006; IPR002108;	ADF-H/Gelsolin-like domain; Actin-depolymerising factor homology domain;
O60610	559	1.74756	Up	Q4	K	Protein diaphanous homolog 1	DIAPH1	1	0.0207123	66.351	ELEDAK(1)K	2	1.38	1	0.927	1.555	1.047	1.005	0.885387	1.54726	nucleus	cellular component biogenesis; regulation of biological quality; positive regulation of cell migration; leukocyte activation; positive regulation of locomotion; single-organism process; neurological system process; actin filament polymerization; establishment of localization; actin cytoskeleton organization; cellular component assembly; regulation of cell shape; macromolecular complex assembly; r…	membrane; organelle membrane; cytoplasmic vesicle; cell periphery; ruffle membrane; vesicle; cytoplasm; cytoplasmic vesicle part; intracellular part; cell; organelle part; non-membrane-bounded organelle; cytoskeleton; mitotic spindle; microtubule organizing center; plasma membrane region; microtubule cytoskeleton; leading edge membrane; intracellular; cell part; membrane part; whole membrane; sec…	small GTPase binding; organic cyclic compound binding; heterocyclic compound binding; Rho GTPase binding; RNA binding; cytoskeletal protein binding; Ras GTPase binding; receptor binding; binding; nucleic acid binding; actin binding; ion channel binding; protein binding; GTPase binding; enzyme binding;	K05740	DIAPH1; diaphanous 1	hsa04510 Focal adhesion - Homo sapiens (human); hsa04933 AGE-RAGE signaling pathway in diabetic complications - Homo sapiens (human); hsa05131 Shigellosis - Homo sapiens (human); hsa04810 Regulation of actin cytoskeleton - Homo sapiens (human);	IPR010473; IPR010472; IPR015425; IPR010465; IPR014767; IPR014768; IPR016024; IPR009408;	Formin, GTPase-binding domain; Formin, FH3 domain; Formin, FH2 domain; DRF autoregulatory; Diaphanous autoregulatory (DAD) domain; Rho GTPase-binding/formin homology 3 (GBD/FH3) domain; Armadillo-type fold; Formin Homology 1;
O60610	503	1.61868	Up	Q4	K	Protein diaphanous homolog 1	DIAPH1	1	0.0101712	58.699	HELQVEMK(1)K	3	-1.2334	1	1.042	1.619	1.047	1.005	0.995224	1.61095	nucleus	cellular component biogenesis; regulation of biological quality; positive regulation of cell migration; leukocyte activation; positive regulation of locomotion; single-organism process; neurological system process; actin filament polymerization; establishment of localization; actin cytoskeleton organization; cellular component assembly; regulation of cell shape; macromolecular complex assembly; r…	membrane; organelle membrane; cytoplasmic vesicle; cell periphery; ruffle membrane; vesicle; cytoplasm; cytoplasmic vesicle part; intracellular part; cell; organelle part; non-membrane-bounded organelle; cytoskeleton; mitotic spindle; microtubule organizing center; plasma membrane region; microtubule cytoskeleton; leading edge membrane; intracellular; cell part; membrane part; whole membrane; sec…	small GTPase binding; organic cyclic compound binding; heterocyclic compound binding; Rho GTPase binding; RNA binding; cytoskeletal protein binding; Ras GTPase binding; receptor binding; binding; nucleic acid binding; actin binding; ion channel binding; protein binding; GTPase binding; enzyme binding;	K05740	DIAPH1; diaphanous 1	hsa04510 Focal adhesion - Homo sapiens (human); hsa04933 AGE-RAGE signaling pathway in diabetic complications - Homo sapiens (human); hsa05131 Shigellosis - Homo sapiens (human); hsa04810 Regulation of actin cytoskeleton - Homo sapiens (human);	IPR010473; IPR010472; IPR015425; IPR010465; IPR014767; IPR014768; IPR016024; IPR009408;	Formin, GTPase-binding domain; Formin, FH3 domain; Formin, FH2 domain; DRF autoregulatory; Diaphanous autoregulatory (DAD) domain; Rho GTPase-binding/formin homology 3 (GBD/FH3) domain; Armadillo-type fold; Formin Homology 1;
O60610	486	2.01181	Up	Q4	K	Protein diaphanous homolog 1	DIAPH1	1	0.00555848	82.452	AAELEK(1)K	2	-0.37035	2	0.929	1.794	1.047	1.005	0.887297	1.78507	nucleus	cellular component biogenesis; regulation of biological quality; positive regulation of cell migration; leukocyte activation; positive regulation of locomotion; single-organism process; neurological system process; actin filament polymerization; establishment of localization; actin cytoskeleton organization; cellular component assembly; regulation of cell shape; macromolecular complex assembly; r…	membrane; organelle membrane; cytoplasmic vesicle; cell periphery; ruffle membrane; vesicle; cytoplasm; cytoplasmic vesicle part; intracellular part; cell; organelle part; non-membrane-bounded organelle; cytoskeleton; mitotic spindle; microtubule organizing center; plasma membrane region; microtubule cytoskeleton; leading edge membrane; intracellular; cell part; membrane part; whole membrane; sec…	small GTPase binding; organic cyclic compound binding; heterocyclic compound binding; Rho GTPase binding; RNA binding; cytoskeletal protein binding; Ras GTPase binding; receptor binding; binding; nucleic acid binding; actin binding; ion channel binding; protein binding; GTPase binding; enzyme binding;	K05740	DIAPH1; diaphanous 1	hsa04510 Focal adhesion - Homo sapiens (human); hsa04933 AGE-RAGE signaling pathway in diabetic complications - Homo sapiens (human); hsa05131 Shigellosis - Homo sapiens (human); hsa04810 Regulation of actin cytoskeleton - Homo sapiens (human);	IPR010473; IPR010472; IPR015425; IPR010465; IPR014767; IPR014768; IPR016024; IPR009408;	Formin, GTPase-binding domain; Formin, FH3 domain; Formin, FH2 domain; DRF autoregulatory; Diaphanous autoregulatory (DAD) domain; Rho GTPase-binding/formin homology 3 (GBD/FH3) domain; Armadillo-type fold; Formin Homology 1;
O60610	480	1.89816	Up	Q4	K	Protein diaphanous homolog 1	DIAPH1	1	1.73e-06	105.65	SEAK(1)AAELEK	2	-0.18391	1	1.09	1.986	1.047	1.005	1.04107	1.97612	nucleus	cellular component biogenesis; regulation of biological quality; positive regulation of cell migration; leukocyte activation; positive regulation of locomotion; single-organism process; neurological system process; actin filament polymerization; establishment of localization; actin cytoskeleton organization; cellular component assembly; regulation of cell shape; macromolecular complex assembly; r…	membrane; organelle membrane; cytoplasmic vesicle; cell periphery; ruffle membrane; vesicle; cytoplasm; cytoplasmic vesicle part; intracellular part; cell; organelle part; non-membrane-bounded organelle; cytoskeleton; mitotic spindle; microtubule organizing center; plasma membrane region; microtubule cytoskeleton; leading edge membrane; intracellular; cell part; membrane part; whole membrane; sec…	small GTPase binding; organic cyclic compound binding; heterocyclic compound binding; Rho GTPase binding; RNA binding; cytoskeletal protein binding; Ras GTPase binding; receptor binding; binding; nucleic acid binding; actin binding; ion channel binding; protein binding; GTPase binding; enzyme binding;	K05740	DIAPH1; diaphanous 1	hsa04510 Focal adhesion - Homo sapiens (human); hsa04933 AGE-RAGE signaling pathway in diabetic complications - Homo sapiens (human); hsa05131 Shigellosis - Homo sapiens (human); hsa04810 Regulation of actin cytoskeleton - Homo sapiens (human);	IPR010473; IPR010472; IPR015425; IPR010465; IPR014767; IPR014768; IPR016024; IPR009408;	Formin, GTPase-binding domain; Formin, FH3 domain; Formin, FH2 domain; DRF autoregulatory; Diaphanous autoregulatory (DAD) domain; Rho GTPase-binding/formin homology 3 (GBD/FH3) domain; Armadillo-type fold; Formin Homology 1;
O60610	202	1.7087	Up	Q4	K	Protein diaphanous homolog 1	DIAPH1	1	9.86e-10	109.79	LHDEK(1)EETAGSYDSR	3	-0.79443	1	1.031	1.691	1.047	1.005	0.984718	1.68259	nucleus	cellular component biogenesis; regulation of biological quality; positive regulation of cell migration; leukocyte activation; positive regulation of locomotion; single-organism process; neurological system process; actin filament polymerization; establishment of localization; actin cytoskeleton organization; cellular component assembly; regulation of cell shape; macromolecular complex assembly; r…	membrane; organelle membrane; cytoplasmic vesicle; cell periphery; ruffle membrane; vesicle; cytoplasm; cytoplasmic vesicle part; intracellular part; cell; organelle part; non-membrane-bounded organelle; cytoskeleton; mitotic spindle; microtubule organizing center; plasma membrane region; microtubule cytoskeleton; leading edge membrane; intracellular; cell part; membrane part; whole membrane; sec…	small GTPase binding; organic cyclic compound binding; heterocyclic compound binding; Rho GTPase binding; RNA binding; cytoskeletal protein binding; Ras GTPase binding; receptor binding; binding; nucleic acid binding; actin binding; ion channel binding; protein binding; GTPase binding; enzyme binding;	K05740	DIAPH1; diaphanous 1	hsa04510 Focal adhesion - Homo sapiens (human); hsa04933 AGE-RAGE signaling pathway in diabetic complications - Homo sapiens (human); hsa05131 Shigellosis - Homo sapiens (human); hsa04810 Regulation of actin cytoskeleton - Homo sapiens (human);	IPR010473; IPR010472; IPR015425; IPR010465; IPR014767; IPR014768; IPR016024; IPR009408;	Formin, GTPase-binding domain; Formin, FH3 domain; Formin, FH2 domain; DRF autoregulatory; Diaphanous autoregulatory (DAD) domain; Rho GTPase-binding/formin homology 3 (GBD/FH3) domain; Armadillo-type fold; Formin Homology 1;
O60610	214	1.81563	Up	Q4	K	Protein diaphanous homolog 1	DIAPH1	1	0.0128503	58.917	NK(1)HEIIR	3	-0.11939	1	0.937	1.633	1.047	1.005	0.894938	1.62488	nucleus	cellular component biogenesis; regulation of biological quality; positive regulation of cell migration; leukocyte activation; positive regulation of locomotion; single-organism process; neurological system process; actin filament polymerization; establishment of localization; actin cytoskeleton organization; cellular component assembly; regulation of cell shape; macromolecular complex assembly; r…	membrane; organelle membrane; cytoplasmic vesicle; cell periphery; ruffle membrane; vesicle; cytoplasm; cytoplasmic vesicle part; intracellular part; cell; organelle part; non-membrane-bounded organelle; cytoskeleton; mitotic spindle; microtubule organizing center; plasma membrane region; microtubule cytoskeleton; leading edge membrane; intracellular; cell part; membrane part; whole membrane; sec…	small GTPase binding; organic cyclic compound binding; heterocyclic compound binding; Rho GTPase binding; RNA binding; cytoskeletal protein binding; Ras GTPase binding; receptor binding; binding; nucleic acid binding; actin binding; ion channel binding; protein binding; GTPase binding; enzyme binding;	K05740	DIAPH1; diaphanous 1	hsa04510 Focal adhesion - Homo sapiens (human); hsa04933 AGE-RAGE signaling pathway in diabetic complications - Homo sapiens (human); hsa05131 Shigellosis - Homo sapiens (human); hsa04810 Regulation of actin cytoskeleton - Homo sapiens (human);	IPR010473; IPR010472; IPR015425; IPR010465; IPR014767; IPR014768; IPR016024; IPR009408;	Formin, GTPase-binding domain; Formin, FH3 domain; Formin, FH2 domain; DRF autoregulatory; Diaphanous autoregulatory (DAD) domain; Rho GTPase-binding/formin homology 3 (GBD/FH3) domain; Armadillo-type fold; Formin Homology 1;
O60610	1083	1.32391	Up	Q4	K	Protein diaphanous homolog 1	DIAPH1	0.750428	3.54e-06	90.718	DVQNFPAATDEK(0.75)DK(0.25)FVEK	3	0.70755	1	1.322	1.68	1.047	1.005	1.26266	1.67164	nucleus	cellular component biogenesis; regulation of biological quality; positive regulation of cell migration; leukocyte activation; positive regulation of locomotion; single-organism process; neurological system process; actin filament polymerization; establishment of localization; actin cytoskeleton organization; cellular component assembly; regulation of cell shape; macromolecular complex assembly; r…	membrane; organelle membrane; cytoplasmic vesicle; cell periphery; ruffle membrane; vesicle; cytoplasm; cytoplasmic vesicle part; intracellular part; cell; organelle part; non-membrane-bounded organelle; cytoskeleton; mitotic spindle; microtubule organizing center; plasma membrane region; microtubule cytoskeleton; leading edge membrane; intracellular; cell part; membrane part; whole membrane; sec…	small GTPase binding; organic cyclic compound binding; heterocyclic compound binding; Rho GTPase binding; RNA binding; cytoskeletal protein binding; Ras GTPase binding; receptor binding; binding; nucleic acid binding; actin binding; ion channel binding; protein binding; GTPase binding; enzyme binding;	K05740	DIAPH1; diaphanous 1	hsa04510 Focal adhesion - Homo sapiens (human); hsa04933 AGE-RAGE signaling pathway in diabetic complications - Homo sapiens (human); hsa05131 Shigellosis - Homo sapiens (human); hsa04810 Regulation of actin cytoskeleton - Homo sapiens (human);	IPR010473; IPR010472; IPR015425; IPR010465; IPR014767; IPR014768; IPR016024; IPR009408;	Formin, GTPase-binding domain; Formin, FH3 domain; Formin, FH2 domain; DRF autoregulatory; Diaphanous autoregulatory (DAD) domain; Rho GTPase-binding/formin homology 3 (GBD/FH3) domain; Armadillo-type fold; Formin Homology 1;
O75083	81	2.11932	Up	Q4	K	WD repeat-containing protein 1	WDR1	1	0.00145691	59.579	YAPSGFYIASGDVSGK(1)LR	3	1.7312	1	0.776	1.467	1.102	0.983	0.704174	1.49237	cytoplasm	morphogenesis of a polarized epithelium; cellular component biogenesis; regulation of biological quality; regulation of gliogenesis; positive regulation of protein complex disassembly; establishment or maintenance of apical/basal cell polarity; cellular component morphogenesis; regulation of actin filament length; neurological system process; actin cytoskeleton organization; regulation of cell sh…	extracellular region part; cell cortex; cell periphery; cell junction; vesicle; cytoplasmic region; cytoplasm; cortical cytoskeleton; macromolecular complex; supramolecular fiber; cortical actin cytoskeleton; intracellular part; supramolecular complex; cell-cell junction; cell; organelle part; non-membrane-bounded organelle; extracellular exosome; cytoskeleton; myelin sheath; intracellular; cell …	actin filament binding; cytoskeletal protein binding; binding; macromolecular complex binding; actin binding; protein binding; protein complex binding;				IPR017986; IPR015943; IPR011045;	WD40-repeat-containing domain; WD40/YVTN repeat-like-containing domain; Nitrous oxide reductase, N-terminal;
O75083	182	1.38177	Up	Q4	K	WD repeat-containing protein 1	WDR1	1	0.00180537	60.598	FK(1)FTIGDHSR	3	-0.62932	1	1.204	1.484	1.102	0.983	1.09256	1.50966	cytoplasm	morphogenesis of a polarized epithelium; cellular component biogenesis; regulation of biological quality; regulation of gliogenesis; positive regulation of protein complex disassembly; establishment or maintenance of apical/basal cell polarity; cellular component morphogenesis; regulation of actin filament length; neurological system process; actin cytoskeleton organization; regulation of cell sh…	extracellular region part; cell cortex; cell periphery; cell junction; vesicle; cytoplasmic region; cytoplasm; cortical cytoskeleton; macromolecular complex; supramolecular fiber; cortical actin cytoskeleton; intracellular part; supramolecular complex; cell-cell junction; cell; organelle part; non-membrane-bounded organelle; extracellular exosome; cytoskeleton; myelin sheath; intracellular; cell …	actin filament binding; cytoskeletal protein binding; binding; macromolecular complex binding; actin binding; protein binding; protein complex binding;				IPR017986; IPR015943; IPR011045;	WD40-repeat-containing domain; WD40/YVTN repeat-like-containing domain; Nitrous oxide reductase, N-terminal;
O75083	106	1.20131	Up	Q3	K	WD repeat-containing protein 1	WDR1	1	1.89e-06	94.717	IK(1)DIAWTEDSK	2	-1.1306	2	1.369	1.467	1.102	0.983	1.24229	1.49237	cytoplasm	morphogenesis of a polarized epithelium; cellular component biogenesis; regulation of biological quality; regulation of gliogenesis; positive regulation of protein complex disassembly; establishment or maintenance of apical/basal cell polarity; cellular component morphogenesis; regulation of actin filament length; neurological system process; actin cytoskeleton organization; regulation of cell sh…	extracellular region part; cell cortex; cell periphery; cell junction; vesicle; cytoplasmic region; cytoplasm; cortical cytoskeleton; macromolecular complex; supramolecular fiber; cortical actin cytoskeleton; intracellular part; supramolecular complex; cell-cell junction; cell; organelle part; non-membrane-bounded organelle; extracellular exosome; cytoskeleton; myelin sheath; intracellular; cell …	actin filament binding; cytoskeletal protein binding; binding; macromolecular complex binding; actin binding; protein binding; protein complex binding;				IPR017986; IPR015943; IPR011045;	WD40-repeat-containing domain; WD40/YVTN repeat-like-containing domain; Nitrous oxide reductase, N-terminal;
O75083	484	1.43068	Up	Q4	K	WD repeat-containing protein 1	WDR1	1	0.000947747	81.625	DEGK(1)LLEAK	2	0.19572	1	0.945	1.206	1.102	0.983	0.857532	1.22686	cytoplasm	morphogenesis of a polarized epithelium; cellular component biogenesis; regulation of biological quality; regulation of gliogenesis; positive regulation of protein complex disassembly; establishment or maintenance of apical/basal cell polarity; cellular component morphogenesis; regulation of actin filament length; neurological system process; actin cytoskeleton organization; regulation of cell sh…	extracellular region part; cell cortex; cell periphery; cell junction; vesicle; cytoplasmic region; cytoplasm; cortical cytoskeleton; macromolecular complex; supramolecular fiber; cortical actin cytoskeleton; intracellular part; supramolecular complex; cell-cell junction; cell; organelle part; non-membrane-bounded organelle; extracellular exosome; cytoskeleton; myelin sheath; intracellular; cell …	actin filament binding; cytoskeletal protein binding; binding; macromolecular complex binding; actin binding; protein binding; protein complex binding;				IPR017986; IPR015943; IPR011045;	WD40-repeat-containing domain; WD40/YVTN repeat-like-containing domain; Nitrous oxide reductase, N-terminal;
O75083	569	1.47498	Up	Q4	K	WD repeat-containing protein 1	WDR1	1	0.00183909	99.815	VK(1)IQDAHR	3	0.60063	2	1.21	1.592	1.102	0.983	1.098	1.61953	cytoplasm	morphogenesis of a polarized epithelium; cellular component biogenesis; regulation of biological quality; regulation of gliogenesis; positive regulation of protein complex disassembly; establishment or maintenance of apical/basal cell polarity; cellular component morphogenesis; regulation of actin filament length; neurological system process; actin cytoskeleton organization; regulation of cell sh…	extracellular region part; cell cortex; cell periphery; cell junction; vesicle; cytoplasmic region; cytoplasm; cortical cytoskeleton; macromolecular complex; supramolecular fiber; cortical actin cytoskeleton; intracellular part; supramolecular complex; cell-cell junction; cell; organelle part; non-membrane-bounded organelle; extracellular exosome; cytoskeleton; myelin sheath; intracellular; cell …	actin filament binding; cytoskeletal protein binding; binding; macromolecular complex binding; actin binding; protein binding; protein complex binding;				IPR017986; IPR015943; IPR011045;	WD40-repeat-containing domain; WD40/YVTN repeat-like-containing domain; Nitrous oxide reductase, N-terminal;
O75083	480	1.29574	Up	Q3	K	WD repeat-containing protein 1	WDR1	1	1.67e-27	170.18	LYSILGTTLK(1)DEGK	3	-0.8673	1	1.245	1.439	1.102	0.983	1.12976	1.46389	cytoplasm	morphogenesis of a polarized epithelium; cellular component biogenesis; regulation of biological quality; regulation of gliogenesis; positive regulation of protein complex disassembly; establishment or maintenance of apical/basal cell polarity; cellular component morphogenesis; regulation of actin filament length; neurological system process; actin cytoskeleton organization; regulation of cell sh…	extracellular region part; cell cortex; cell periphery; cell junction; vesicle; cytoplasmic region; cytoplasm; cortical cytoskeleton; macromolecular complex; supramolecular fiber; cortical actin cytoskeleton; intracellular part; supramolecular complex; cell-cell junction; cell; organelle part; non-membrane-bounded organelle; extracellular exosome; cytoskeleton; myelin sheath; intracellular; cell …	actin filament binding; cytoskeletal protein binding; binding; macromolecular complex binding; actin binding; protein binding; protein complex binding;				IPR017986; IPR015943; IPR011045;	WD40-repeat-containing domain; WD40/YVTN repeat-like-containing domain; Nitrous oxide reductase, N-terminal;
O75083	115	1.228	Up	Q3	K	WD repeat-containing protein 1	WDR1	1	0.000643285	71.896	DIAWTEDSK(1)R	2	0.28573	1	1.237	1.355	1.102	0.983	1.1225	1.37843	cytoplasm	morphogenesis of a polarized epithelium; cellular component biogenesis; regulation of biological quality; regulation of gliogenesis; positive regulation of protein complex disassembly; establishment or maintenance of apical/basal cell polarity; cellular component morphogenesis; regulation of actin filament length; neurological system process; actin cytoskeleton organization; regulation of cell sh…	extracellular region part; cell cortex; cell periphery; cell junction; vesicle; cytoplasmic region; cytoplasm; cortical cytoskeleton; macromolecular complex; supramolecular fiber; cortical actin cytoskeleton; intracellular part; supramolecular complex; cell-cell junction; cell; organelle part; non-membrane-bounded organelle; extracellular exosome; cytoskeleton; myelin sheath; intracellular; cell …	actin filament binding; cytoskeletal protein binding; binding; macromolecular complex binding; actin binding; protein binding; protein complex binding;				IPR017986; IPR015943; IPR011045;	WD40-repeat-containing domain; WD40/YVTN repeat-like-containing domain; Nitrous oxide reductase, N-terminal;
O75116	709	1.57238	Up	Q4	K	Rho-associated protein kinase 2	ROCK2	1	1.01e-36	172.93	VIQQSLEQEEAEHK(1)ATK	3	1.0803	1	1.096	1.331	1.186	0.916	0.924115	1.45306	nucleus	single organism signaling; viral genome replication; positive regulation of cell migration; positive regulation of cellular protein metabolic process; cell surface receptor signaling pathway; establishment of protein localization to plasma membrane; regulation of cell cycle process; cellular metabolic process; regulation of endothelial cell migration; actin cytoskeleton organization; metabolic pr…	intracellular organelle; membrane; intracellular non-membrane-bounded organelle; cell periphery; cytoskeletal part; intracellular organelle part; cytoplasm; macromolecular complex; intracellular part; cytosol; cell; organelle part; cytoplasmic ribonucleoprotein granule; plasma membrane; non-membrane-bounded organelle; intracellular membrane-bounded organelle; cytoskeleton; organelle; nucleus; mic…	nucleoside phosphate binding; phosphotransferase activity, alcohol group as acceptor; protein binding; protein kinase activity; heterocyclic compound binding; organic cyclic compound binding; kinase activity; ribonucleotide binding; catalytic activity; Ras GTPase binding; binding; purine ribonucleoside binding; cation binding; anion binding; adenyl ribonucleotide binding; adenyl nucleotide bindin…	K17388	ROCK2; Rho-associated protein kinase 2 [EC:2.7.11.1]	hsa04921 Oxytocin signaling pathway - Homo sapiens (human); hsa05132 Salmonella infection - Homo sapiens (human); hsa04530 Tight junction - Homo sapiens (human); hsa05130 Pathogenic Escherichia coli infection - Homo sapiens (human); hsa04022 cGMP-PKG signaling pathway - Homo sapiens (human); hsa04270 Vascular smooth muscle contraction - Homo sapiens (human); hsa04024 cAMP signaling pathway - Homo…	IPR002219; IPR015008; IPR000719; IPR011993; IPR011009; IPR000961; IPR001849;	Protein kinase C-like, phorbol ester/diacylglycerol-binding domain; Rho binding domain; Protein kinase domain; PH domain-like; Protein kinase-like domain; AGC-kinase, C-terminal; Pleckstrin homology domain;
O75116	782	1.54102	Up	Q4	K	Rho-associated protein kinase 2	ROCK2	1	0.00226709	67.252	QK(1)DVLNEDVR	2	-2.3067	1	1.183	1.408	1.186	0.916	0.99747	1.53712	nucleus	single organism signaling; viral genome replication; positive regulation of cell migration; positive regulation of cellular protein metabolic process; cell surface receptor signaling pathway; establishment of protein localization to plasma membrane; regulation of cell cycle process; cellular metabolic process; regulation of endothelial cell migration; actin cytoskeleton organization; metabolic pr…	intracellular organelle; membrane; intracellular non-membrane-bounded organelle; cell periphery; cytoskeletal part; intracellular organelle part; cytoplasm; macromolecular complex; intracellular part; cytosol; cell; organelle part; cytoplasmic ribonucleoprotein granule; plasma membrane; non-membrane-bounded organelle; intracellular membrane-bounded organelle; cytoskeleton; organelle; nucleus; mic…	nucleoside phosphate binding; phosphotransferase activity, alcohol group as acceptor; protein binding; protein kinase activity; heterocyclic compound binding; organic cyclic compound binding; kinase activity; ribonucleotide binding; catalytic activity; Ras GTPase binding; binding; purine ribonucleoside binding; cation binding; anion binding; adenyl ribonucleotide binding; adenyl nucleotide bindin…	K17388	ROCK2; Rho-associated protein kinase 2 [EC:2.7.11.1]	hsa04921 Oxytocin signaling pathway - Homo sapiens (human); hsa05132 Salmonella infection - Homo sapiens (human); hsa04530 Tight junction - Homo sapiens (human); hsa05130 Pathogenic Escherichia coli infection - Homo sapiens (human); hsa04022 cGMP-PKG signaling pathway - Homo sapiens (human); hsa04270 Vascular smooth muscle contraction - Homo sapiens (human); hsa04024 cAMP signaling pathway - Homo…	IPR002219; IPR015008; IPR000719; IPR011993; IPR011009; IPR000961; IPR001849;	Protein kinase C-like, phorbol ester/diacylglycerol-binding domain; Rho binding domain; Protein kinase domain; PH domain-like; Protein kinase-like domain; AGC-kinase, C-terminal; Pleckstrin homology domain;
O75116	958	1.84215	Up	Q4	K	Rho-associated protein kinase 2	ROCK2	1	0.00305082	69.812	HK(1)QELTEK	3	1.8499	1	1.133	1.612	1.186	0.916	0.955312	1.75983	nucleus	single organism signaling; viral genome replication; positive regulation of cell migration; positive regulation of cellular protein metabolic process; cell surface receptor signaling pathway; establishment of protein localization to plasma membrane; regulation of cell cycle process; cellular metabolic process; regulation of endothelial cell migration; actin cytoskeleton organization; metabolic pr…	intracellular organelle; membrane; intracellular non-membrane-bounded organelle; cell periphery; cytoskeletal part; intracellular organelle part; cytoplasm; macromolecular complex; intracellular part; cytosol; cell; organelle part; cytoplasmic ribonucleoprotein granule; plasma membrane; non-membrane-bounded organelle; intracellular membrane-bounded organelle; cytoskeleton; organelle; nucleus; mic…	nucleoside phosphate binding; phosphotransferase activity, alcohol group as acceptor; protein binding; protein kinase activity; heterocyclic compound binding; organic cyclic compound binding; kinase activity; ribonucleotide binding; catalytic activity; Ras GTPase binding; binding; purine ribonucleoside binding; cation binding; anion binding; adenyl ribonucleotide binding; adenyl nucleotide bindin…	K17388	ROCK2; Rho-associated protein kinase 2 [EC:2.7.11.1]	hsa04921 Oxytocin signaling pathway - Homo sapiens (human); hsa05132 Salmonella infection - Homo sapiens (human); hsa04530 Tight junction - Homo sapiens (human); hsa05130 Pathogenic Escherichia coli infection - Homo sapiens (human); hsa04022 cGMP-PKG signaling pathway - Homo sapiens (human); hsa04270 Vascular smooth muscle contraction - Homo sapiens (human); hsa04024 cAMP signaling pathway - Homo…	IPR002219; IPR015008; IPR000719; IPR011993; IPR011009; IPR000961; IPR001849;	Protein kinase C-like, phorbol ester/diacylglycerol-binding domain; Rho binding domain; Protein kinase domain; PH domain-like; Protein kinase-like domain; AGC-kinase, C-terminal; Pleckstrin homology domain;
O75116	964	1.7183	Up	Q4	K	Rho-associated protein kinase 2	ROCK2	0.977447	0.000686902	57.484	HK(0.023)QELTEK(0.977)DATIASLEETNR	4	-1.1931	1	0.966	1.282	1.186	0.916	0.814503	1.39956	nucleus	single organism signaling; viral genome replication; positive regulation of cell migration; positive regulation of cellular protein metabolic process; cell surface receptor signaling pathway; establishment of protein localization to plasma membrane; regulation of cell cycle process; cellular metabolic process; regulation of endothelial cell migration; actin cytoskeleton organization; metabolic pr…	intracellular organelle; membrane; intracellular non-membrane-bounded organelle; cell periphery; cytoskeletal part; intracellular organelle part; cytoplasm; macromolecular complex; intracellular part; cytosol; cell; organelle part; cytoplasmic ribonucleoprotein granule; plasma membrane; non-membrane-bounded organelle; intracellular membrane-bounded organelle; cytoskeleton; organelle; nucleus; mic…	nucleoside phosphate binding; phosphotransferase activity, alcohol group as acceptor; protein binding; protein kinase activity; heterocyclic compound binding; organic cyclic compound binding; kinase activity; ribonucleotide binding; catalytic activity; Ras GTPase binding; binding; purine ribonucleoside binding; cation binding; anion binding; adenyl ribonucleotide binding; adenyl nucleotide bindin…	K17388	ROCK2; Rho-associated protein kinase 2 [EC:2.7.11.1]	hsa04921 Oxytocin signaling pathway - Homo sapiens (human); hsa05132 Salmonella infection - Homo sapiens (human); hsa04530 Tight junction - Homo sapiens (human); hsa05130 Pathogenic Escherichia coli infection - Homo sapiens (human); hsa04022 cGMP-PKG signaling pathway - Homo sapiens (human); hsa04270 Vascular smooth muscle contraction - Homo sapiens (human); hsa04024 cAMP signaling pathway - Homo…	IPR002219; IPR015008; IPR000719; IPR011993; IPR011009; IPR000961; IPR001849;	Protein kinase C-like, phorbol ester/diacylglycerol-binding domain; Rho binding domain; Protein kinase domain; PH domain-like; Protein kinase-like domain; AGC-kinase, C-terminal; Pleckstrin homology domain;
O75116	525	2.09669	Up	Q4	K	Rho-associated protein kinase 2	ROCK2	0.999923	0.0163826	43.308	KADHEADK(1)K	4	-0.54966	1	0.888	1.438	1.186	0.916	0.748735	1.56987	nucleus	single organism signaling; viral genome replication; positive regulation of cell migration; positive regulation of cellular protein metabolic process; cell surface receptor signaling pathway; establishment of protein localization to plasma membrane; regulation of cell cycle process; cellular metabolic process; regulation of endothelial cell migration; actin cytoskeleton organization; metabolic pr…	intracellular organelle; membrane; intracellular non-membrane-bounded organelle; cell periphery; cytoskeletal part; intracellular organelle part; cytoplasm; macromolecular complex; intracellular part; cytosol; cell; organelle part; cytoplasmic ribonucleoprotein granule; plasma membrane; non-membrane-bounded organelle; intracellular membrane-bounded organelle; cytoskeleton; organelle; nucleus; mic…	nucleoside phosphate binding; phosphotransferase activity, alcohol group as acceptor; protein binding; protein kinase activity; heterocyclic compound binding; organic cyclic compound binding; kinase activity; ribonucleotide binding; catalytic activity; Ras GTPase binding; binding; purine ribonucleoside binding; cation binding; anion binding; adenyl ribonucleotide binding; adenyl nucleotide bindin…	K17388	ROCK2; Rho-associated protein kinase 2 [EC:2.7.11.1]	hsa04921 Oxytocin signaling pathway - Homo sapiens (human); hsa05132 Salmonella infection - Homo sapiens (human); hsa04530 Tight junction - Homo sapiens (human); hsa05130 Pathogenic Escherichia coli infection - Homo sapiens (human); hsa04022 cGMP-PKG signaling pathway - Homo sapiens (human); hsa04270 Vascular smooth muscle contraction - Homo sapiens (human); hsa04024 cAMP signaling pathway - Homo…	IPR002219; IPR015008; IPR000719; IPR011993; IPR011009; IPR000961; IPR001849;	Protein kinase C-like, phorbol ester/diacylglycerol-binding domain; Rho binding domain; Protein kinase domain; PH domain-like; Protein kinase-like domain; AGC-kinase, C-terminal; Pleckstrin homology domain;
O75116	901	1.75549	Up	Q4	K	Rho-associated protein kinase 2	ROCK2	1	0.0347654	53.751	K(1)QELQDER	2	-0.057169	1	1.155	1.566	1.186	0.916	0.973862	1.70961	nucleus	single organism signaling; viral genome replication; positive regulation of cell migration; positive regulation of cellular protein metabolic process; cell surface receptor signaling pathway; establishment of protein localization to plasma membrane; regulation of cell cycle process; cellular metabolic process; regulation of endothelial cell migration; actin cytoskeleton organization; metabolic pr…	intracellular organelle; membrane; intracellular non-membrane-bounded organelle; cell periphery; cytoskeletal part; intracellular organelle part; cytoplasm; macromolecular complex; intracellular part; cytosol; cell; organelle part; cytoplasmic ribonucleoprotein granule; plasma membrane; non-membrane-bounded organelle; intracellular membrane-bounded organelle; cytoskeleton; organelle; nucleus; mic…	nucleoside phosphate binding; phosphotransferase activity, alcohol group as acceptor; protein binding; protein kinase activity; heterocyclic compound binding; organic cyclic compound binding; kinase activity; ribonucleotide binding; catalytic activity; Ras GTPase binding; binding; purine ribonucleoside binding; cation binding; anion binding; adenyl ribonucleotide binding; adenyl nucleotide bindin…	K17388	ROCK2; Rho-associated protein kinase 2 [EC:2.7.11.1]	hsa04921 Oxytocin signaling pathway - Homo sapiens (human); hsa05132 Salmonella infection - Homo sapiens (human); hsa04530 Tight junction - Homo sapiens (human); hsa05130 Pathogenic Escherichia coli infection - Homo sapiens (human); hsa04022 cGMP-PKG signaling pathway - Homo sapiens (human); hsa04270 Vascular smooth muscle contraction - Homo sapiens (human); hsa04024 cAMP signaling pathway - Homo…	IPR002219; IPR015008; IPR000719; IPR011993; IPR011009; IPR000961; IPR001849;	Protein kinase C-like, phorbol ester/diacylglycerol-binding domain; Rho binding domain; Protein kinase domain; PH domain-like; Protein kinase-like domain; AGC-kinase, C-terminal; Pleckstrin homology domain;
O75347	23	2.11694	Up	Q4	K	Tubulin-specific chaperone A	TBCA	1	0.00623414	93.649	EK(1)VMYEK	2	-1.1394	1	0.555	1.469	0.791	0.989	0.701643	1.48534	mitochondria	cellular component biogenesis; cellular component organization; cellular macromolecular complex assembly; protein complex subunit organization; tubulin complex assembly; macromolecular complex subunit organization; protein folding; cellular component assembly; macromolecular complex assembly; protein complex biogenesis; cellular process; protein complex assembly; post-chaperonin tubulin folding p…	intracellular organelle; polymeric cytoskeletal fiber; extracellular region part; microtubule; intracellular non-membrane-bounded organelle; cytoskeletal part; cytoplasm; intracellular organelle part; vesicle; nuclear lumen; supramolecular fiber; intracellular part; nucleolus; supramolecular complex; cell; extracellular region; organelle part; supramolecular polymer; non-membrane-bounded organell…	organic cyclic compound binding; heterocyclic compound binding; RNA binding; cytoskeletal protein binding; chaperone binding; binding; nucleic acid binding; tubulin binding; beta-tubulin binding; protein binding;	K17292
O75390	327	1.50355	Up	Q4	K	"Citrate synthase, mitochondrial"	CS	1	0.0148139	68.371	DVSDEK(1)LR	2	-0.3927	1	1.054	1.481	1.054	0.985	1	1.50355	mitochondria	tricarboxylic acid metabolic process; oxidation-reduction process; small molecule metabolic process; tricarboxylic acid cycle; single-organism cellular process; single-organism process; carbohydrate metabolic process; primary metabolic process; cellular respiration; cellular metabolic process; organic substance metabolic process; citrate metabolic process; metabolic process; generation of precurs…	mitochondrial matrix; intracellular organelle; extracellular region part; mitochondrial part; cytoplasm; intracellular organelle part; vesicle; intracellular part; cell; extracellular region; organelle part; mitochondrion; intracellular membrane-bounded organelle; membrane-enclosed lumen; organelle; extracellular exosome; nucleus; intracellular organelle lumen; intracellular; cell part; extracell…	citrate synthase activity; organic cyclic compound binding; heterocyclic compound binding; RNA binding; transferase activity, transferring acyl groups; transferase activity, transferring acyl groups, acyl groups converted into alkyl on transfer; catalytic activity; binding; nucleic acid binding; transferase activity; citrate (Si)-synthase activity;	K01647	CS; citrate synthase [EC:2.3.3.1]	hsa01210 2-Oxocarboxylic acid metabolism - Homo sapiens (human); hsa01100 Metabolic pathways - Homo sapiens (human); hsa00020 Citrate cycle (TCA cycle) - Homo sapiens (human); hsa01230 Biosynthesis of amino acids - Homo sapiens (human); hsa01200 Carbon metabolism - Homo sapiens (human); hsa00630 Glyoxylate and dicarboxylate metabolism - Homo sapiens (human);	IPR016142;	Citrate synthase-like, large alpha subdomain;
O75822	166	1.43759	Up	Q4	K	Eukaryotic translation initiation factor 3 subunit J	EIF3J	1	0.0253063	63.816	DK(1)ITQYEK	2	0.40859	1	1.037	1.546	0.81	0.84	1.28025	1.84048	nucleus	peptide metabolic process; peptide biosynthetic process; cellular protein metabolic process; nitrogen compound metabolic process; biosynthetic process; cellular amide metabolic process; primary metabolic process; organonitrogen compound biosynthetic process; cellular metabolic process; organic substance biosynthetic process; cellular biosynthetic process; organic substance metabolic process; meta…	cell part; intracellular; cytoplasm; macromolecular complex; intracellular part; protein complex; cytosol; cell; eukaryotic translation initiation factor 3 complex; cytoplasmic part;	organic cyclic compound binding; heterocyclic compound binding; RNA binding; translation factor activity, RNA binding; binding; nucleic acid binding; translation initiation factor activity; protein binding;	K03245	EIF3J; translation initiation factor 3 subunit J	hsa03013 RNA transport - Homo sapiens (human);	IPR023194;	Eukaryotic translation initiation factor 3-like domain;
O94905	205	1.36181	Up	Q4	K	Erlin-2	ERLIN2	1	9.84e-05	83.137	VVEK(1)EAETER	2	0.56437	1	1.129	1.694	0.943	1.039	1.19724	1.63041	extracellular	single organism signaling; alcohol metabolic process; positive regulation of biosynthetic process; peptidyl-tyrosine modification; ERAD pathway; regulation of lipid metabolic process; cellular metabolic process; metabolic process; negative regulation of alcohol biosynthetic process; regulation of cholesterol metabolic process; macromolecule metabolic process; protein metabolic process; cellular r…	membrane; nuclear outer membrane-endoplasmic reticulum membrane network; extracellular region part; endoplasmic reticulum; membrane microdomain; cell periphery; vesicle; cytoplasm; macromolecular complex; intrinsic component of membrane; intracellular part; cell; organelle part; extracellular exosome; membrane part; intracellular; cell part; whole membrane; membrane region; extracellular vesicle;…	cholesterol binding; sterol binding; phosphotransferase activity, alcohol group as acceptor; ubiquitin protein ligase binding; protein tyrosine kinase activity; protein binding; protein kinase activity; steroid binding; organic cyclic compound binding; kinase activity; catalytic activity; alcohol binding; binding; lipid binding; ubiquitin-like protein ligase binding; transferase activity; enzyme …				IPR001107;	Band 7 domain;
O95197	1018	1.32029	Up	Q4	K	Reticulon-3	RTN3	1	9.9723e-05	106.4	SIVEK(1)IQAK	2	1.4663	1	1.031	1.619	0.998	1.187	1.03307	1.36394	plasma membrane	cellular component biogenesis; cellular component organization; endomembrane system organization; endoplasmic reticulum tubular network formation; vesicle-mediated transport; endoplasmic reticulum tubular network organization; single-organism cellular process; single-organism process; symbiosis, encompassing mutualism through parasitism; multi-organism cellular process; multi-organism process; es…	membrane; nuclear outer membrane-endoplasmic reticulum membrane network; extracellular space; endoplasmic reticulum; extracellular region part; organelle membrane; cell periphery; cytoplasm; vesicle; intrinsic component of membrane; intracellular part; cell; organelle part; extracellular exosome; membrane part; intracellular; cell part; extracellular vesicle; Golgi apparatus part; membrane-bounde…	protein binding; binding;	K20723	RTN3; reticulon-3	hsa05010 Alzheimer's disease - Homo sapiens (human);	IPR003388;	Reticulon;
O95782	905	1.68243	Up	Q4	K	AP-2 complex subunit alpha-1	AP2A1	1	0.00777931	42.317	ANHPMDAEVTK(1)AK	3	-1.9593	1	0.88	1.494	0.99	0.999	0.888889	1.4955	cytoplasm	single organism signaling; regulation of polysaccharide biosynthetic process; cell surface receptor signaling pathway; single-organism process; regulation of defense response; protein transport; establishment of localization; non-canonical Wnt signaling pathway; negative regulation of hyaluronan biosynthetic process; regulation of morphogenesis of an epithelium; signal transduction; establishment…	membrane; AP-type membrane coat adaptor complex; clathrin-coated endocytic vesicle; organelle membrane; cytoplasm; cytoplasmic vesicle part; macromolecular complex; endolysosome; actin-based cell projection; cell; organelle part; lysosomal membrane; plasma membrane region; clathrin-coated vesicle; intracellular; lysosome; membrane region; filopodium; trans-Golgi network transport vesicle membrane…	protein transporter activity; binding; macromolecular complex binding; protein kinase binding; substrate-specific transporter activity; protein binding; protein C-terminus binding; kinase binding; enzyme binding; protein complex binding; transporter activity;	K11824	AP2A; AP-2 complex subunit alpha	hsa05016 Huntington's disease - Homo sapiens (human); hsa04144 Endocytosis - Homo sapiens (human); hsa04961 Endocrine and other factor-regulated calcium reabsorption - Homo sapiens (human); hsa04721 Synaptic vesicle cycle - Homo sapiens (human);	IPR008152; IPR011989; IPR013038; IPR002553; IPR003164; IPR016024; IPR015873; IPR009028; IPR013041;	Clathrin adaptor, alpha/beta/gamma-adaptin, appendage, Ig-like subdomain; Armadillo-like helical; Clathrin adaptor, alpha-adaptin, appendage, Ig-like subdomain; Clathrin/coatomer adaptor, adaptin-like, N-terminal; Clathrin adaptor, alpha-adaptin, appendage, C-terminal subdomain; Armadillo-type fold; Clathrin alpha-adaptin/coatomer adaptor, appendage, C-terminal subdomain; Coatomer/calthrin adapto…
P00338	232	1.26251	Up	Q3	K	L-lactate dehydrogenase A chain	LDHA	1	7.53e-06	91.355	EVHK(1)QVVESAYEVIK	3	1.209	1	1.035	1.617	0.918	1.136	1.12745	1.42342	cytoplasm	post-embryonic animal organ development; regulation of cell death; nucleoside metabolic process; nucleoside diphosphate phosphorylation; pyridine nucleotide metabolic process; glycolytic process; brain development; response to organophosphorus; ribonucleoside diphosphate metabolic process; response to glucose; cellular metabolic process; neural nucleus development; response to external stimulus; …	intracellular organelle; membrane; extracellular region part; vesicle; cytoplasm; intracellular part; cytosol; cell; extracellular region; intracellular membrane-bounded organelle; organelle; extracellular exosome; nucleus; intracellular; cell part; extracellular vesicle; membrane-bounded organelle; extracellular organelle; cytoplasmic part;	nucleoside phosphate binding; protein binding; nucleotide binding; kinase binding; cofactor binding; oxidoreductase activity; oxidoreductase activity, acting on CH-OH group of donors; heterocyclic compound binding; organic cyclic compound binding; oxidoreductase activity, acting on the CH-OH group of donors, NAD or NADP as acceptor; cell adhesion molecule binding; identical protein binding; catal…	K00016	LDH; L-lactate dehydrogenase [EC:1.1.1.27]	hsa00640 Propanoate metabolism - Homo sapiens (human); hsa00620 Pyruvate metabolism - Homo sapiens (human); hsa04066 HIF-1 signaling pathway - Homo sapiens (human); hsa01100 Metabolic pathways - Homo sapiens (human); hsa00270 Cysteine and methionine metabolism - Homo sapiens (human); hsa04922 Glucagon signaling pathway - Homo sapiens (human); hsa05230 Central carbon metabolism in cancer - Homo sa…	IPR022383; IPR016040; IPR001236; IPR015955;	Lactate/malate dehydrogenase, C-terminal; NAD(P)-binding domain; Lactate/malate dehydrogenase, N-terminal; Lactate dehydrogenase/glycoside hydrolase, family 4, C-terminal;
P00441	123	1.22007	Up	Q3	K	Superoxide dismutase [Cu-Zn]	SOD1	1	1.08e-09	109	TLVVHEK(1)ADDLGK	3	0.79372	1	1.117	1.249	0.922	0.845	1.2115	1.47811	cytoplasm	single organism signaling; regulation of leukocyte activation; regulation of cell death; gland development; ensheathment of neurons; reproductive process; response to antipsychotic drug; regulation of neuron apoptotic process; response to organophosphorus; cellular metabolic process; Schwann cell development; hair cell differentiation; removal of superoxide radicals; regulation of protein serine/…	dendrite; extracellular region part; cytoplasmic region; cytoplasm; cell projection cytoplasm; neuronal cell body; macromolecular complex; cell; organelle part; extracellular exosome; nucleoplasm; dendrite cytoplasm; myelin sheath; intracellular; secretory vesicle; lysosome; neuron projection; membrane-bounded organelle; neuron part; organelle lumen; lytic vacuole; mitochondrial matrix; cell proj…	superoxide dismutase activity; small GTPase binding; Rho GTPase binding; Rac GTPase binding; protein phosphatase binding; oxidoreductase activity, acting on superoxide radicals as acceptor; chaperone binding; ion binding; protein dimerization activity; antioxidant activity; protein binding; copper ion binding; zinc ion binding; oxidoreductase activity; identical protein binding; transition metal …	K04565	SOD1; superoxide dismutase, Cu-Zn family [EC:1.15.1.1]	hsa05016 Huntington's disease - Homo sapiens (human); hsa04213 Longevity regulating pathway - multiple species - Homo sapiens (human); hsa05014 Amyotrophic lateral sclerosis (ALS) - Homo sapiens (human); hsa05020 Prion diseases - Homo sapiens (human); hsa04146 Peroxisome - Homo sapiens (human);	IPR001424;	Superoxide dismutase, copper/zinc binding domain;
P00441	76	2.21853	Up	Q4	K	Superoxide dismutase [Cu-Zn]	SOD1	1	0.0118951	47.561	HGGPK(1)DEER	3	-1.2331	1	0.842	1.712	0.922	0.845	0.913232	2.02604	cytoplasm	single organism signaling; regulation of leukocyte activation; regulation of cell death; gland development; ensheathment of neurons; reproductive process; response to antipsychotic drug; regulation of neuron apoptotic process; response to organophosphorus; cellular metabolic process; Schwann cell development; hair cell differentiation; removal of superoxide radicals; regulation of protein serine/…	dendrite; extracellular region part; cytoplasmic region; cytoplasm; cell projection cytoplasm; neuronal cell body; macromolecular complex; cell; organelle part; extracellular exosome; nucleoplasm; dendrite cytoplasm; myelin sheath; intracellular; secretory vesicle; lysosome; neuron projection; membrane-bounded organelle; neuron part; organelle lumen; lytic vacuole; mitochondrial matrix; cell proj…	superoxide dismutase activity; small GTPase binding; Rho GTPase binding; Rac GTPase binding; protein phosphatase binding; oxidoreductase activity, acting on superoxide radicals as acceptor; chaperone binding; ion binding; protein dimerization activity; antioxidant activity; protein binding; copper ion binding; zinc ion binding; oxidoreductase activity; identical protein binding; transition metal …	K04565	SOD1; superoxide dismutase, Cu-Zn family [EC:1.15.1.1]	hsa05016 Huntington's disease - Homo sapiens (human); hsa04213 Longevity regulating pathway - multiple species - Homo sapiens (human); hsa05014 Amyotrophic lateral sclerosis (ALS) - Homo sapiens (human); hsa05020 Prion diseases - Homo sapiens (human); hsa04146 Peroxisome - Homo sapiens (human);	IPR001424;	Superoxide dismutase, copper/zinc binding domain;
P00488	483	2.12892	Up	Q4	K	Coagulation factor XIII A chain	F13A1	1	5.88e-06	59.912	QIGGDGMMDITDTYK(1)FQEGQEEER	3	-0.13559	1	0.908	1.28	1.258	0.833	0.721781	1.53661	cytoplasm	single-multicellular organism process; blood coagulation; regulation of biological quality; peptide cross-linking; cellular protein metabolic process; platelet degranulation; single-organism process; response to stimulus; cellular metabolic process; hemostasis; establishment of localization; organic substance metabolic process; response to wounding; metabolic process; single-organism localization…	secretory granule lumen; intracellular organelle; intracellular vesicle; extracellular region part; extracellular space; cytoplasmic vesicle; vesicle; intracellular organelle part; cytoplasm; cytoplasmic vesicle part; endomembrane system; intracellular part; cell; extracellular region; organelle part; organelle; membrane-enclosed lumen; vesicle lumen; blood microparticle; cytoplasmic vesicle lume…	transferase activity, transferring acyl groups; catalytic activity; binding; ion binding; cation binding; metal ion binding; transferase activity; protein-glutamine gamma-glutamyltransferase activity; transferase activity, transferring amino-acyl groups;	K03917	F13A1; coagulation factor XIII A1 polypeptide [EC:2.3.2.13]	hsa04610 Complement and coagulation cascades - Homo sapiens (human);	IPR008958; IPR013783; IPR002931; IPR014756; IPR001102;	Transglutaminase, C-terminal; Immunoglobulin-like fold; Transglutaminase-like; Immunoglobulin E-set; Transglutaminase, N-terminal;
P00488	622	1.27832	Up	Q3	K	Coagulation factor XIII A chain	F13A1	1	0.00564282	97.798	DVLAK(1)QK	2	-1.7693	1	1.524	1.29	1.258	0.833	1.21145	1.54862	cytoplasm	single-multicellular organism process; blood coagulation; regulation of biological quality; peptide cross-linking; cellular protein metabolic process; platelet degranulation; single-organism process; response to stimulus; cellular metabolic process; hemostasis; establishment of localization; organic substance metabolic process; response to wounding; metabolic process; single-organism localization…	secretory granule lumen; intracellular organelle; intracellular vesicle; extracellular region part; extracellular space; cytoplasmic vesicle; vesicle; intracellular organelle part; cytoplasm; cytoplasmic vesicle part; endomembrane system; intracellular part; cell; extracellular region; organelle part; organelle; membrane-enclosed lumen; vesicle lumen; blood microparticle; cytoplasmic vesicle lume…	transferase activity, transferring acyl groups; catalytic activity; binding; ion binding; cation binding; metal ion binding; transferase activity; protein-glutamine gamma-glutamyltransferase activity; transferase activity, transferring amino-acyl groups;	K03917	F13A1; coagulation factor XIII A1 polypeptide [EC:2.3.2.13]	hsa04610 Complement and coagulation cascades - Homo sapiens (human);	IPR008958; IPR013783; IPR002931; IPR014756; IPR001102;	Transglutaminase, C-terminal; Immunoglobulin-like fold; Transglutaminase-like; Immunoglobulin E-set; Transglutaminase, N-terminal;
P00488	504	1.63077	Up	Q4	K	Coagulation factor XIII A chain	F13A1	1	0.000111816	83.182	LALETALMYGAK(1)K	3	0.25838	1	1.215	1.312	1.258	0.833	0.965819	1.57503	cytoplasm	single-multicellular organism process; blood coagulation; regulation of biological quality; peptide cross-linking; cellular protein metabolic process; platelet degranulation; single-organism process; response to stimulus; cellular metabolic process; hemostasis; establishment of localization; organic substance metabolic process; response to wounding; metabolic process; single-organism localization…	secretory granule lumen; intracellular organelle; intracellular vesicle; extracellular region part; extracellular space; cytoplasmic vesicle; vesicle; intracellular organelle part; cytoplasm; cytoplasmic vesicle part; endomembrane system; intracellular part; cell; extracellular region; organelle part; organelle; membrane-enclosed lumen; vesicle lumen; blood microparticle; cytoplasmic vesicle lume…	transferase activity, transferring acyl groups; catalytic activity; binding; ion binding; cation binding; metal ion binding; transferase activity; protein-glutamine gamma-glutamyltransferase activity; transferase activity, transferring amino-acyl groups;	K03917	F13A1; coagulation factor XIII A1 polypeptide [EC:2.3.2.13]	hsa04610 Complement and coagulation cascades - Homo sapiens (human);	IPR008958; IPR013783; IPR002931; IPR014756; IPR001102;	Transglutaminase, C-terminal; Immunoglobulin-like fold; Transglutaminase-like; Immunoglobulin E-set; Transglutaminase, N-terminal;
P00558	131	1.57218	Up	Q4	K	Phosphoglycerate kinase 1	PGK1	1	1.17e-06	98.048	FHVEEEGK(1)GK	3	-2.4154	1	1.031	2.107	0.867	1.127	1.18916	1.86957	cytoplasm	monosaccharide catabolic process; ATP generation from ADP; nucleoside metabolic process; purine nucleoside metabolic process; nucleoside diphosphate phosphorylation; ADP metabolic process; pyridine nucleotide metabolic process; hexose biosynthetic process; glycolytic process; purine ribonucleoside monophosphate metabolic process; cellular developmental process; nucleotide metabolic process; singl…	membrane; extracellular region part; membrane microdomain; vesicle; cytoplasm; intracellular part; cell; cytosol; extracellular region; organelle; extracellular exosome; membrane part; intracellular; cell part; whole membrane; membrane region; extracellular vesicle; membrane raft; membrane-bounded organelle; extracellular organelle; cytoplasmic part;	ATP binding; nucleoside phosphate binding; nucleoside binding; ion binding; protein binding; nucleotide binding; phosphotransferase activity, carboxyl group as acceptor; organic cyclic compound binding; heterocyclic compound binding; ribonucleoside binding; carbohydrate derivative binding; kinase activity; catalytic activity; ribonucleotide binding; binding; phosphoglycerate kinase activity; puri…	K00927	PGK; phosphoglycerate kinase [EC:2.7.2.3]	hsa04066 HIF-1 signaling pathway - Homo sapiens (human); hsa01100 Metabolic pathways - Homo sapiens (human); hsa00010 Glycolysis / Gluconeogenesis - Homo sapiens (human); hsa01230 Biosynthesis of amino acids - Homo sapiens (human); hsa01200 Carbon metabolism - Homo sapiens (human);	IPR015824; IPR015901;	Phosphoglycerate kinase, N-terminal; Phosphoglycerate kinase, C-terminal;
P00558	272	1.21107	Up	Q3	K	Phosphoglycerate kinase 1	PGK1	1	0.00212148	96.342	DLMSK(1)AEK	2	0.28017	4	1.01	1.59	0.867	1.127	1.16494	1.41083	cytoplasm	monosaccharide catabolic process; ATP generation from ADP; nucleoside metabolic process; purine nucleoside metabolic process; nucleoside diphosphate phosphorylation; ADP metabolic process; pyridine nucleotide metabolic process; hexose biosynthetic process; glycolytic process; purine ribonucleoside monophosphate metabolic process; cellular developmental process; nucleotide metabolic process; singl…	membrane; extracellular region part; membrane microdomain; vesicle; cytoplasm; intracellular part; cell; cytosol; extracellular region; organelle; extracellular exosome; membrane part; intracellular; cell part; whole membrane; membrane region; extracellular vesicle; membrane raft; membrane-bounded organelle; extracellular organelle; cytoplasmic part;	ATP binding; nucleoside phosphate binding; nucleoside binding; ion binding; protein binding; nucleotide binding; phosphotransferase activity, carboxyl group as acceptor; organic cyclic compound binding; heterocyclic compound binding; ribonucleoside binding; carbohydrate derivative binding; kinase activity; catalytic activity; ribonucleotide binding; binding; phosphoglycerate kinase activity; puri…	K00927	PGK; phosphoglycerate kinase [EC:2.7.2.3]	hsa04066 HIF-1 signaling pathway - Homo sapiens (human); hsa01100 Metabolic pathways - Homo sapiens (human); hsa00010 Glycolysis / Gluconeogenesis - Homo sapiens (human); hsa01230 Biosynthesis of amino acids - Homo sapiens (human); hsa01200 Carbon metabolism - Homo sapiens (human);	IPR015824; IPR015901;	Phosphoglycerate kinase, N-terminal; Phosphoglycerate kinase, C-terminal;
P00558	291	1.24712	Up	Q3	K	Phosphoglycerate kinase 1	PGK1	1	5.42e-37	172.91	ITLPVDFVTADK(1)FDENAK	3	-0.44082	1	1.127	1.827	0.867	1.127	1.29988	1.62112	cytoplasm	monosaccharide catabolic process; ATP generation from ADP; nucleoside metabolic process; purine nucleoside metabolic process; nucleoside diphosphate phosphorylation; ADP metabolic process; pyridine nucleotide metabolic process; hexose biosynthetic process; glycolytic process; purine ribonucleoside monophosphate metabolic process; cellular developmental process; nucleotide metabolic process; singl…	membrane; extracellular region part; membrane microdomain; vesicle; cytoplasm; intracellular part; cell; cytosol; extracellular region; organelle; extracellular exosome; membrane part; intracellular; cell part; whole membrane; membrane region; extracellular vesicle; membrane raft; membrane-bounded organelle; extracellular organelle; cytoplasmic part;	ATP binding; nucleoside phosphate binding; nucleoside binding; ion binding; protein binding; nucleotide binding; phosphotransferase activity, carboxyl group as acceptor; organic cyclic compound binding; heterocyclic compound binding; ribonucleoside binding; carbohydrate derivative binding; kinase activity; catalytic activity; ribonucleotide binding; binding; phosphoglycerate kinase activity; puri…	K00927	PGK; phosphoglycerate kinase [EC:2.7.2.3]	hsa04066 HIF-1 signaling pathway - Homo sapiens (human); hsa01100 Metabolic pathways - Homo sapiens (human); hsa00010 Glycolysis / Gluconeogenesis - Homo sapiens (human); hsa01230 Biosynthesis of amino acids - Homo sapiens (human); hsa01200 Carbon metabolism - Homo sapiens (human);	IPR015824; IPR015901;	Phosphoglycerate kinase, N-terminal; Phosphoglycerate kinase, C-terminal;
P00558	97	2.50284	Up	Q4	K	Phosphoglycerate kinase 1	PGK1	1	3.22e-05	82.59	DVLFLK(1)DCVGPEVEK	3	1.3561	1	0.734	2.388	0.867	1.127	0.846597	2.1189	cytoplasm	monosaccharide catabolic process; ATP generation from ADP; nucleoside metabolic process; purine nucleoside metabolic process; nucleoside diphosphate phosphorylation; ADP metabolic process; pyridine nucleotide metabolic process; hexose biosynthetic process; glycolytic process; purine ribonucleoside monophosphate metabolic process; cellular developmental process; nucleotide metabolic process; singl…	membrane; extracellular region part; membrane microdomain; vesicle; cytoplasm; intracellular part; cell; cytosol; extracellular region; organelle; extracellular exosome; membrane part; intracellular; cell part; whole membrane; membrane region; extracellular vesicle; membrane raft; membrane-bounded organelle; extracellular organelle; cytoplasmic part;	ATP binding; nucleoside phosphate binding; nucleoside binding; ion binding; protein binding; nucleotide binding; phosphotransferase activity, carboxyl group as acceptor; organic cyclic compound binding; heterocyclic compound binding; ribonucleoside binding; carbohydrate derivative binding; kinase activity; catalytic activity; ribonucleotide binding; binding; phosphoglycerate kinase activity; puri…	K00927	PGK; phosphoglycerate kinase [EC:2.7.2.3]	hsa04066 HIF-1 signaling pathway - Homo sapiens (human); hsa01100 Metabolic pathways - Homo sapiens (human); hsa00010 Glycolysis / Gluconeogenesis - Homo sapiens (human); hsa01230 Biosynthesis of amino acids - Homo sapiens (human); hsa01200 Carbon metabolism - Homo sapiens (human);	IPR015824; IPR015901;	Phosphoglycerate kinase, N-terminal; Phosphoglycerate kinase, C-terminal;
P00558	139	1.85841	Up	Q4	K	Phosphoglycerate kinase 1	PGK1	1	0.00153571	103.55	DASGNK(1)VK	2	0.11001	2	0.7	1.691	0.867	1.127	0.807382	1.50044	cytoplasm	monosaccharide catabolic process; ATP generation from ADP; nucleoside metabolic process; purine nucleoside metabolic process; nucleoside diphosphate phosphorylation; ADP metabolic process; pyridine nucleotide metabolic process; hexose biosynthetic process; glycolytic process; purine ribonucleoside monophosphate metabolic process; cellular developmental process; nucleotide metabolic process; singl…	membrane; extracellular region part; membrane microdomain; vesicle; cytoplasm; intracellular part; cell; cytosol; extracellular region; organelle; extracellular exosome; membrane part; intracellular; cell part; whole membrane; membrane region; extracellular vesicle; membrane raft; membrane-bounded organelle; extracellular organelle; cytoplasmic part;	ATP binding; nucleoside phosphate binding; nucleoside binding; ion binding; protein binding; nucleotide binding; phosphotransferase activity, carboxyl group as acceptor; organic cyclic compound binding; heterocyclic compound binding; ribonucleoside binding; carbohydrate derivative binding; kinase activity; catalytic activity; ribonucleotide binding; binding; phosphoglycerate kinase activity; puri…	K00927	PGK; phosphoglycerate kinase [EC:2.7.2.3]	hsa04066 HIF-1 signaling pathway - Homo sapiens (human); hsa01100 Metabolic pathways - Homo sapiens (human); hsa00010 Glycolysis / Gluconeogenesis - Homo sapiens (human); hsa01230 Biosynthesis of amino acids - Homo sapiens (human); hsa01200 Carbon metabolism - Homo sapiens (human);	IPR015824; IPR015901;	Phosphoglycerate kinase, N-terminal; Phosphoglycerate kinase, C-terminal;
P00558	146	1.27953	Up	Q3	K	Phosphoglycerate kinase 1	PGK1	1	0.000699318	74.698	AEPAK(1)IEAFR	2	0.29269	2	0.974	1.62	0.867	1.127	1.12341	1.43744	cytoplasm	monosaccharide catabolic process; ATP generation from ADP; nucleoside metabolic process; purine nucleoside metabolic process; nucleoside diphosphate phosphorylation; ADP metabolic process; pyridine nucleotide metabolic process; hexose biosynthetic process; glycolytic process; purine ribonucleoside monophosphate metabolic process; cellular developmental process; nucleotide metabolic process; singl…	membrane; extracellular region part; membrane microdomain; vesicle; cytoplasm; intracellular part; cell; cytosol; extracellular region; organelle; extracellular exosome; membrane part; intracellular; cell part; whole membrane; membrane region; extracellular vesicle; membrane raft; membrane-bounded organelle; extracellular organelle; cytoplasmic part;	ATP binding; nucleoside phosphate binding; nucleoside binding; ion binding; protein binding; nucleotide binding; phosphotransferase activity, carboxyl group as acceptor; organic cyclic compound binding; heterocyclic compound binding; ribonucleoside binding; carbohydrate derivative binding; kinase activity; catalytic activity; ribonucleotide binding; binding; phosphoglycerate kinase activity; puri…	K00927	PGK; phosphoglycerate kinase [EC:2.7.2.3]	hsa04066 HIF-1 signaling pathway - Homo sapiens (human); hsa01100 Metabolic pathways - Homo sapiens (human); hsa00010 Glycolysis / Gluconeogenesis - Homo sapiens (human); hsa01230 Biosynthesis of amino acids - Homo sapiens (human); hsa01200 Carbon metabolism - Homo sapiens (human);	IPR015824; IPR015901;	Phosphoglycerate kinase, N-terminal; Phosphoglycerate kinase, C-terminal;
P00558	191	1.43439	Up	Q4	K	Phosphoglycerate kinase 1	PGK1	1	0.024651	58.917	AGGFLMK(1)K	2	-0.4263	1	0.849	1.583	0.867	1.127	0.979239	1.40461	cytoplasm	monosaccharide catabolic process; ATP generation from ADP; nucleoside metabolic process; purine nucleoside metabolic process; nucleoside diphosphate phosphorylation; ADP metabolic process; pyridine nucleotide metabolic process; hexose biosynthetic process; glycolytic process; purine ribonucleoside monophosphate metabolic process; cellular developmental process; nucleotide metabolic process; singl…	membrane; extracellular region part; membrane microdomain; vesicle; cytoplasm; intracellular part; cell; cytosol; extracellular region; organelle; extracellular exosome; membrane part; intracellular; cell part; whole membrane; membrane region; extracellular vesicle; membrane raft; membrane-bounded organelle; extracellular organelle; cytoplasmic part;	ATP binding; nucleoside phosphate binding; nucleoside binding; ion binding; protein binding; nucleotide binding; phosphotransferase activity, carboxyl group as acceptor; organic cyclic compound binding; heterocyclic compound binding; ribonucleoside binding; carbohydrate derivative binding; kinase activity; catalytic activity; ribonucleotide binding; binding; phosphoglycerate kinase activity; puri…	K00927	PGK; phosphoglycerate kinase [EC:2.7.2.3]	hsa04066 HIF-1 signaling pathway - Homo sapiens (human); hsa01100 Metabolic pathways - Homo sapiens (human); hsa00010 Glycolysis / Gluconeogenesis - Homo sapiens (human); hsa01230 Biosynthesis of amino acids - Homo sapiens (human); hsa01200 Carbon metabolism - Homo sapiens (human);	IPR015824; IPR015901;	Phosphoglycerate kinase, N-terminal; Phosphoglycerate kinase, C-terminal;
P00558	141	1.29912	Up	Q3	K	Phosphoglycerate kinase 1	PGK1	1	0.0442792	62.546	VK(1)AEPAK	2	0.93533	1	0.983	1.66	0.867	1.127	1.13379	1.47294	cytoplasm	monosaccharide catabolic process; ATP generation from ADP; nucleoside metabolic process; purine nucleoside metabolic process; nucleoside diphosphate phosphorylation; ADP metabolic process; pyridine nucleotide metabolic process; hexose biosynthetic process; glycolytic process; purine ribonucleoside monophosphate metabolic process; cellular developmental process; nucleotide metabolic process; singl…	membrane; extracellular region part; membrane microdomain; vesicle; cytoplasm; intracellular part; cell; cytosol; extracellular region; organelle; extracellular exosome; membrane part; intracellular; cell part; whole membrane; membrane region; extracellular vesicle; membrane raft; membrane-bounded organelle; extracellular organelle; cytoplasmic part;	ATP binding; nucleoside phosphate binding; nucleoside binding; ion binding; protein binding; nucleotide binding; phosphotransferase activity, carboxyl group as acceptor; organic cyclic compound binding; heterocyclic compound binding; ribonucleoside binding; carbohydrate derivative binding; kinase activity; catalytic activity; ribonucleotide binding; binding; phosphoglycerate kinase activity; puri…	K00927	PGK; phosphoglycerate kinase [EC:2.7.2.3]	hsa04066 HIF-1 signaling pathway - Homo sapiens (human); hsa01100 Metabolic pathways - Homo sapiens (human); hsa00010 Glycolysis / Gluconeogenesis - Homo sapiens (human); hsa01230 Biosynthesis of amino acids - Homo sapiens (human); hsa01200 Carbon metabolism - Homo sapiens (human);	IPR015824; IPR015901;	Phosphoglycerate kinase, N-terminal; Phosphoglycerate kinase, C-terminal;
P00738	170	1.35702	Up	Q4	K	Haptoglobin	HP	1	5.83e-15	130.72	ILGGHLDAK(1)GSFPWQAK	3	0.3597	1	0.971	2.253	0.965	1.65	1.00622	1.36545	extracellular	regulation of cell death; leukocyte activation; defense response to other organism; single-organism process; establishment of localization; response to biotic stimulus; response to external stimulus; metabolic process; response to oxidative stress; cellular oxidant detoxification; macromolecule metabolic process; protein metabolic process; response to inorganic substance; negative regulation of h…	secretory granule lumen; tertiary granule lumen; extracellular space; extracellular region part; cytoplasmic vesicle; cytoplasm; vesicle; cytoplasmic vesicle part; macromolecular complex; intracellular part; cell; organelle part; extracellular exosome; membrane-enclosed lumen; vesicle lumen; intracellular organelle lumen; intracellular; cell part; secretory vesicle; extracellular vesicle; secreto…	serine-type endopeptidase activity; endopeptidase activity; peptidase activity; catalytic activity; serine hydrolase activity; binding; serine-type peptidase activity; antioxidant activity; peptidase activity, acting on L-amino acid peptides; hemoglobin binding; hydrolase activity; protein binding;	K16142			IPR009003; IPR000436; IPR001254;	Peptidase S1, PA clan; Sushi/SCR/CCP domain; Serine proteases, trypsin domain;
P00738	77	1.5979	Up	Q4	K	Haptoglobin	HP	1	1.54e-07	121.02	QWINK(1)AVGDK	2	-0.75657	1	0.743	2.03	0.965	1.65	0.769948	1.2303	extracellular	regulation of cell death; leukocyte activation; defense response to other organism; single-organism process; establishment of localization; response to biotic stimulus; response to external stimulus; metabolic process; response to oxidative stress; cellular oxidant detoxification; macromolecule metabolic process; protein metabolic process; response to inorganic substance; negative regulation of h…	secretory granule lumen; tertiary granule lumen; extracellular space; extracellular region part; cytoplasmic vesicle; cytoplasm; vesicle; cytoplasmic vesicle part; macromolecular complex; intracellular part; cell; organelle part; extracellular exosome; membrane-enclosed lumen; vesicle lumen; intracellular organelle lumen; intracellular; cell part; secretory vesicle; extracellular vesicle; secreto…	serine-type endopeptidase activity; endopeptidase activity; peptidase activity; catalytic activity; serine hydrolase activity; binding; serine-type peptidase activity; antioxidant activity; peptidase activity, acting on L-amino acid peptides; hemoglobin binding; hydrolase activity; protein binding;	K16142			IPR009003; IPR000436; IPR001254;	Peptidase S1, PA clan; Sushi/SCR/CCP domain; Serine proteases, trypsin domain;
P00738	71	1.3911	Up	Q4	K	Haptoglobin	HP	1	3.75e-19	154.65	TEGDGVYTLNDK(1)K	2	-0.23051	3	1.017	2.419	0.965	1.65	1.05389	1.46606	extracellular	regulation of cell death; leukocyte activation; defense response to other organism; single-organism process; establishment of localization; response to biotic stimulus; response to external stimulus; metabolic process; response to oxidative stress; cellular oxidant detoxification; macromolecule metabolic process; protein metabolic process; response to inorganic substance; negative regulation of h…	secretory granule lumen; tertiary granule lumen; extracellular space; extracellular region part; cytoplasmic vesicle; cytoplasm; vesicle; cytoplasmic vesicle part; macromolecular complex; intracellular part; cell; organelle part; extracellular exosome; membrane-enclosed lumen; vesicle lumen; intracellular organelle lumen; intracellular; cell part; secretory vesicle; extracellular vesicle; secreto…	serine-type endopeptidase activity; endopeptidase activity; peptidase activity; catalytic activity; serine hydrolase activity; binding; serine-type peptidase activity; antioxidant activity; peptidase activity, acting on L-amino acid peptides; hemoglobin binding; hydrolase activity; protein binding;	K16142			IPR009003; IPR000436; IPR001254;	Peptidase S1, PA clan; Sushi/SCR/CCP domain; Serine proteases, trypsin domain;
P00738	321	1.39522	Up	Q4	K	Haptoglobin	HP	1	3.4e-05	82.261	HYEGSTVPEK(1)K	3	0.28378	1	1.001	2.388	0.965	1.65	1.03731	1.44727	extracellular	regulation of cell death; leukocyte activation; defense response to other organism; single-organism process; establishment of localization; response to biotic stimulus; response to external stimulus; metabolic process; response to oxidative stress; cellular oxidant detoxification; macromolecule metabolic process; protein metabolic process; response to inorganic substance; negative regulation of h…	secretory granule lumen; tertiary granule lumen; extracellular space; extracellular region part; cytoplasmic vesicle; cytoplasm; vesicle; cytoplasmic vesicle part; macromolecular complex; intracellular part; cell; organelle part; extracellular exosome; membrane-enclosed lumen; vesicle lumen; intracellular organelle lumen; intracellular; cell part; secretory vesicle; extracellular vesicle; secreto…	serine-type endopeptidase activity; endopeptidase activity; peptidase activity; catalytic activity; serine hydrolase activity; binding; serine-type peptidase activity; antioxidant activity; peptidase activity, acting on L-amino acid peptides; hemoglobin binding; hydrolase activity; protein binding;	K16142			IPR009003; IPR000436; IPR001254;	Peptidase S1, PA clan; Sushi/SCR/CCP domain; Serine proteases, trypsin domain;
P00738	141	2.41731	Up	Q4	K	Haptoglobin	HP	1	0.0013348	57.288	AVGDK(1)LPECEAVCGK	3	-0.70964	1	0.638	2.637	0.965	1.65	0.66114	1.59818	extracellular	regulation of cell death; leukocyte activation; defense response to other organism; single-organism process; establishment of localization; response to biotic stimulus; response to external stimulus; metabolic process; response to oxidative stress; cellular oxidant detoxification; macromolecule metabolic process; protein metabolic process; response to inorganic substance; negative regulation of h…	secretory granule lumen; tertiary granule lumen; extracellular space; extracellular region part; cytoplasmic vesicle; cytoplasm; vesicle; cytoplasmic vesicle part; macromolecular complex; intracellular part; cell; organelle part; extracellular exosome; membrane-enclosed lumen; vesicle lumen; intracellular organelle lumen; intracellular; cell part; secretory vesicle; extracellular vesicle; secreto…	serine-type endopeptidase activity; endopeptidase activity; peptidase activity; catalytic activity; serine hydrolase activity; binding; serine-type peptidase activity; antioxidant activity; peptidase activity, acting on L-amino acid peptides; hemoglobin binding; hydrolase activity; protein binding;	K16142			IPR009003; IPR000436; IPR001254;	Peptidase S1, PA clan; Sushi/SCR/CCP domain; Serine proteases, trypsin domain;
P00915	157	1.73302	Up	Q4	K	Carbonic anhydrase 1	CA1	1	8.28e-07	112.13	VGEANPK(1)LQK	3	0.51144	3	0.308	1.762	0.289	0.954	1.06574	1.84696	cytoplasm	transport; anion transport; organic anion transport; metabolic process; one-carbon metabolic process; ion transport; single-organism metabolic process; small molecule metabolic process; bicarbonate transport; single-organism cellular process; single-organism process; organic substance transport; localization; cellular process; cellular metabolic process; establishment of localization;	extracellular exosome; organelle; extracellular region part; cell part; intracellular; cytoplasm; vesicle; extracellular vesicle; intracellular part; cytosol; cell; membrane-bounded organelle; extracellular region; extracellular organelle; cytoplasmic part;	carboxylic ester hydrolase activity; ion binding; lyase activity; hydro-lyase activity; protein binding; hydrolase activity; zinc ion binding; carbonate dehydratase activity; carbon-oxygen lyase activity; arylesterase activity; transition metal ion binding; catalytic activity; binding; hydrolase activity, acting on ester bonds; metal ion binding; cation binding;	K01672	CA; carbonic anhydrase [EC:4.2.1.1]	hsa00910 Nitrogen metabolism - Homo sapiens (human);	IPR001148;	Alpha carbonic anhydrase;
P00918	24	1.48422	Up	Q4	K	Carbonic anhydrase 2	CA2	1	0.00672616	67.334	DFPIAK(1)GER	2	-0.524	1	0.626	1.734	0.516	0.963	1.21318	1.80062	cytoplasm	single organism signaling; regulation of biological quality; cellular response to angiotensin; regulation of cellular pH; cellular monovalent inorganic cation homeostasis; regulation of cellular pH reduction; cellular metabolic process; regulation of synaptic transmission, GABAergic; metabolic process; positive regulation of multicellular organismal process; regulation of localization; response t…	basolateral plasma membrane; membrane; extracellular space; extracellular region part; cell periphery; vesicle; cytoplasm; intracellular part; actin-based cell projection; cell; extracellular exosome; plasma membrane region; myelin sheath; cell part; membrane part; intracellular; extracellular vesicle; neuron projection; membrane-bounded organelle; neuron part; apical part of cell; cell projectio…	carboxylic ester hydrolase activity; ion binding; lyase activity; protein binding; hydrolase activity; hydro-lyase activity; zinc ion binding; carbonate dehydratase activity; carbon-oxygen lyase activity; arylesterase activity; transition metal ion binding; catalytic activity; binding; hydrolase activity, acting on ester bonds; metal ion binding; cation binding;	K18245	CA2; carbonic anhydrase 2 [EC:4.2.1.1]	hsa04966 Collecting duct acid secretion - Homo sapiens (human); hsa04976 Bile secretion - Homo sapiens (human); hsa04972 Pancreatic secretion - Homo sapiens (human); hsa00910 Nitrogen metabolism - Homo sapiens (human); hsa04964 Proximal tubule bicarbonate reclamation - Homo sapiens (human); hsa04971 Gastric acid secretion - Homo sapiens (human);	IPR001148;	Alpha carbonic anhydrase;
P00918	171	0.801219	Down	Q2	K	Carbonic anhydrase 2	CA2	1	0.000654541	76.073	GK(1)SADFTNFDPR	2	-0.71376	1	0.957	1.431	0.516	0.963	1.85465	1.48598	cytoplasm	single organism signaling; regulation of biological quality; cellular response to angiotensin; regulation of cellular pH; cellular monovalent inorganic cation homeostasis; regulation of cellular pH reduction; cellular metabolic process; regulation of synaptic transmission, GABAergic; metabolic process; positive regulation of multicellular organismal process; regulation of localization; response t…	basolateral plasma membrane; membrane; extracellular space; extracellular region part; cell periphery; vesicle; cytoplasm; intracellular part; actin-based cell projection; cell; extracellular exosome; plasma membrane region; myelin sheath; cell part; membrane part; intracellular; extracellular vesicle; neuron projection; membrane-bounded organelle; neuron part; apical part of cell; cell projectio…	carboxylic ester hydrolase activity; ion binding; lyase activity; protein binding; hydrolase activity; hydro-lyase activity; zinc ion binding; carbonate dehydratase activity; carbon-oxygen lyase activity; arylesterase activity; transition metal ion binding; catalytic activity; binding; hydrolase activity, acting on ester bonds; metal ion binding; cation binding;	K18245	CA2; carbonic anhydrase 2 [EC:4.2.1.1]	hsa04966 Collecting duct acid secretion - Homo sapiens (human); hsa04976 Bile secretion - Homo sapiens (human); hsa04972 Pancreatic secretion - Homo sapiens (human); hsa00910 Nitrogen metabolism - Homo sapiens (human); hsa04964 Proximal tubule bicarbonate reclamation - Homo sapiens (human); hsa04971 Gastric acid secretion - Homo sapiens (human);	IPR001148;	Alpha carbonic anhydrase;
P01009	159	1.95737	Up	Q4	K	Alpha-1-antitrypsin	SERPINA1	1	0.00401704	95.531	FLEDVK(1)K	2	0.35601	1	0.71	2.047	0.998	1.47	0.711423	1.39252	extracellular	cellular component biogenesis; vesicle coating; vesicle targeting, rough ER to cis-Golgi; blood coagulation; regulation of biological quality; leukocyte activation; COPII vesicle coating; single-organism process; establishment of localization; response to wounding; negative regulation of peptidase activity; establishment of localization in cell; cellular component assembly; macromolecular complex…	secretory granule lumen; membrane; extracellular space; extracellular region part; endoplasmic reticulum; cytoplasmic vesicle; organelle membrane; vesicle; cytoplasm; cytoplasmic vesicle part; intracellular part; cell; ficolin-1-rich granule lumen; organelle part; extracellular exosome; ficolin-1-rich granule; membrane-enclosed lumen; vesicle lumen; intracellular organelle lumen; cell part; intra…	peptidase regulator activity; protein binding; enzyme inhibitor activity; molecular function regulator; endopeptidase inhibitor activity; protease binding; serine-type endopeptidase inhibitor activity; carbohydrate derivative binding; identical protein binding; enzyme regulator activity; binding; peptidase inhibitor activity; endopeptidase regulator activity; glycoprotein binding; enzyme binding;	K03984	SERPINA1; alpha-1-antitrypsin	hsa04610 Complement and coagulation cascades - Homo sapiens (human);	IPR023796;	Serpin domain;
P01009	217	1.88902	Up	Q4	K	Alpha-1-antitrypsin	SERPINA1	1	4.09e-05	87.184	GK(1)WERPFEVK	3	1.2259	1	0.717	1.995	0.998	1.47	0.718437	1.35714	extracellular	cellular component biogenesis; vesicle coating; vesicle targeting, rough ER to cis-Golgi; blood coagulation; regulation of biological quality; leukocyte activation; COPII vesicle coating; single-organism process; establishment of localization; response to wounding; negative regulation of peptidase activity; establishment of localization in cell; cellular component assembly; macromolecular complex…	secretory granule lumen; membrane; extracellular space; extracellular region part; endoplasmic reticulum; cytoplasmic vesicle; organelle membrane; vesicle; cytoplasm; cytoplasmic vesicle part; intracellular part; cell; ficolin-1-rich granule lumen; organelle part; extracellular exosome; ficolin-1-rich granule; membrane-enclosed lumen; vesicle lumen; intracellular organelle lumen; cell part; intra…	peptidase regulator activity; protein binding; enzyme inhibitor activity; molecular function regulator; endopeptidase inhibitor activity; protease binding; serine-type endopeptidase inhibitor activity; carbohydrate derivative binding; identical protein binding; enzyme regulator activity; binding; peptidase inhibitor activity; endopeptidase regulator activity; glycoprotein binding; enzyme binding;	K03984	SERPINA1; alpha-1-antitrypsin	hsa04610 Complement and coagulation cascades - Homo sapiens (human);	IPR023796;	Serpin domain;
P01009	192	2.07717	Up	Q4	K	Alpha-1-antitrypsin	SERPINA1	1	1.65e-06	96.464	GTQGK(1)IVDLVK	2	0.6159	2	0.638	1.952	0.998	1.47	0.639279	1.32789	extracellular	cellular component biogenesis; vesicle coating; vesicle targeting, rough ER to cis-Golgi; blood coagulation; regulation of biological quality; leukocyte activation; COPII vesicle coating; single-organism process; establishment of localization; response to wounding; negative regulation of peptidase activity; establishment of localization in cell; cellular component assembly; macromolecular complex…	secretory granule lumen; membrane; extracellular space; extracellular region part; endoplasmic reticulum; cytoplasmic vesicle; organelle membrane; vesicle; cytoplasm; cytoplasmic vesicle part; intracellular part; cell; ficolin-1-rich granule lumen; organelle part; extracellular exosome; ficolin-1-rich granule; membrane-enclosed lumen; vesicle lumen; intracellular organelle lumen; cell part; intra…	peptidase regulator activity; protein binding; enzyme inhibitor activity; molecular function regulator; endopeptidase inhibitor activity; protease binding; serine-type endopeptidase inhibitor activity; carbohydrate derivative binding; identical protein binding; enzyme regulator activity; binding; peptidase inhibitor activity; endopeptidase regulator activity; glycoprotein binding; enzyme binding;	K03984	SERPINA1; alpha-1-antitrypsin	hsa04610 Complement and coagulation cascades - Homo sapiens (human);	IPR023796;	Serpin domain;
P01023	1176	1.20205	Up	Q3	K	Alpha-2-macroglobulin	A2M	1	0.000151523	96.229	SLNEEAVK(1)K	2	1.2414	2	1.211	1.402	0.949	0.914	1.27608	1.53392	extracellular	regulation of biological quality; blood coagulation; regulation of signaling; cellular developmental process; negative regulation of immune effector process; negative regulation of protein maturation; negative regulation of complement activation; single-organism process; regulation of defense response; establishment of localization; response to wounding; negative regulation of peptidase activity;…	secretory granule lumen; extracellular space; extracellular region part; cytoplasmic vesicle; vesicle; cytoplasm; cytoplasmic vesicle part; intracellular part; cell; organelle part; membrane-enclosed lumen; extracellular exosome; vesicle lumen; intracellular organelle lumen; intracellular; cell part; secretory vesicle; extracellular vesicle; secretory granule; membrane-bounded organelle; organell…	receptor binding; growth factor binding; nucleoside-triphosphatase regulator activity; interleukin-1 binding; GTPase regulator activity; peptidase regulator activity; C-X-C chemokine binding; protein binding; chemokine binding; molecular function regulator; enzyme inhibitor activity; endopeptidase inhibitor activity; calcium-dependent protein binding; protease binding; cytokine binding; serine-ty…	K03910	A2M; alpha-2-macroglobulin	hsa04610 Complement and coagulation cascades - Homo sapiens (human);	IPR002890; IPR011625; IPR009048; IPR014756; IPR008930; IPR001599; IPR019565; IPR011626;	Alpha-2-macroglobulin, N-terminal; Alpha-2-macroglobulin, N-terminal 2; Alpha-macroglobulin, receptor-binding; Immunoglobulin E-set; Terpenoid cyclases/protein prenyltransferase alpha-alpha toroid; Alpha-2-macroglobulin; Alpha-2-macroglobulin, thiol-ester bond-forming; Alpha-macroglobulin complement component;
P01024	1526	1.36896	Up	Q4	K	Complement C3	C3	1	0.000814533	73.435	SDDK(1)VTLEER	2	2.7582	1	1.219	1.315	1.184	0.933	1.02956	1.40943	endoplasmic reticulum	single organism signaling; regulation of vesicle-mediated transport; regulation of biological quality; immunoglobulin mediated immune response; leukocyte activation; positive regulation of cellular protein metabolic process; positive regulation of adaptive immune response based on somatic recombination of immune receptors built from immunoglobulin superfamily domains; positive regulation of prote…	membrane; secretory granule lumen; extracellular space; extracellular region part; cytoplasmic vesicle; cell periphery; vesicle; cytoplasm; cytoplasmic vesicle part; intracellular part; azurophil granule lumen; cell; organelle part; vacuolar lumen; extracellular exosome; membrane-enclosed lumen; vesicle lumen; intracellular organelle lumen; intracellular; cell part; lysosome; secretory vesicle; e…	peptidase activity; receptor binding; serine-type peptidase activity; peptidase regulator activity; hydrolase activity; protein binding; enzyme inhibitor activity; molecular function regulator; endopeptidase inhibitor activity; C5L2 anaphylatoxin chemotactic receptor binding; C5a anaphylatoxin chemotactic receptor binding; endopeptidase activity; serine-type endopeptidase activity; enzyme regulat…	K03990	C3; complement component 3	hsa05142 Chagas disease (American trypanosomiasis) - Homo sapiens (human); hsa05322 Systemic lupus erythematosus - Homo sapiens (human); hsa05152 Tuberculosis - Homo sapiens (human); hsa05150 Staphylococcus aureus infection - Homo sapiens (human); hsa05168 Herpes simplex infection - Homo sapiens (human); hsa05140 Leishmaniasis - Homo sapiens (human); hsa05203 Viral carcinogenesis - Homo sapiens (…	IPR008993; IPR001599; IPR011626; IPR000020; IPR002890; IPR011625; IPR009048; IPR001134; IPR001840; IPR018933; IPR008930; IPR019565; IPR018081;	Tissue inhibitor of metalloproteinases-like, OB-fold; Alpha-2-macroglobulin; Alpha-macroglobulin complement component; Anaphylatoxin/fibulin; Alpha-2-macroglobulin, N-terminal; Alpha-2-macroglobulin, N-terminal 2; Alpha-macroglobulin, receptor-binding; Netrin domain; Anaphylatoxin, complement system domain; Netrin module, non-TIMP type; Terpenoid cyclases/protein prenyltransferase alpha-alpha tor…
P01834	80	1.2638	Up	Q3	K	Ig kappa chain C region	IGKC	1	0.0154429	55.676	ADYEK(1)HK	3	-1.6096	2	1.243	1.918	0.878	1.072	1.41572	1.78918	extracellular	single organism signaling; regulation of leukocyte activation; immunoglobulin mediated immune response; regulation of biological quality; localization of cell; cell surface receptor signaling pathway; Fc-gamma receptor signaling pathway; defense response to other organism; single-organism process; regulation of lymphocyte activation; multicellular organismal homeostasis; response to biotic stimul…	membrane; extracellular space; extracellular region part; external side of plasma membrane; cell periphery; immunoglobulin complex, circulating; vesicle; immunoglobulin complex; macromolecular complex; cell; extracellular region; plasma membrane; extracellular exosome; organelle; blood microparticle; plasma membrane part; cell part; membrane part; extracellular vesicle; cell surface; membrane-bou…	serine-type endopeptidase activity; endopeptidase activity; peptidase activity; receptor binding; catalytic activity; serine hydrolase activity; binding; serine-type peptidase activity; peptidase activity, acting on L-amino acid peptides; immunoglobulin receptor binding; hydrolase activity; protein binding; antigen binding;				IPR007110; IPR013783; IPR003597;	Immunoglobulin-like domain; Immunoglobulin-like fold; Immunoglobulin C1-set;
P01857	131	1.54486	Up	Q4	K	Ig gamma-1 chain C region	IGHG1	1	0.0228133	55.353	PK(1)DTLMISR	2	1.0492	1	1.072	1.943	1.039	1.219	1.03176	1.59393	extracellular	single organism signaling; regulation of leukocyte activation; immunoglobulin mediated immune response; cell surface receptor signaling pathway; Fc-gamma receptor signaling pathway; defense response to other organism; single-organism process; regulation of lymphocyte activation; response to biotic stimulus; establishment of localization; phagocytosis; complement activation; response to external s…	membrane; extracellular space; extracellular region part; external side of plasma membrane; cell periphery; immunoglobulin complex, circulating; vesicle; immunoglobulin complex; macromolecular complex; cell; extracellular region; plasma membrane; extracellular exosome; organelle; blood microparticle; plasma membrane part; cell part; membrane part; extracellular vesicle; cell surface; membrane-bou…	serine-type endopeptidase activity; endopeptidase activity; peptidase activity; receptor binding; catalytic activity; serine hydrolase activity; binding; serine-type peptidase activity; peptidase activity, acting on L-amino acid peptides; immunoglobulin receptor binding; hydrolase activity; protein binding; antigen binding;				IPR007110; IPR013783; IPR003597;	Immunoglobulin-like domain; Immunoglobulin-like fold; Immunoglobulin C1-set;
P01857	217	1.32109	Up	Q4	K	Ig gamma-1 chain C region	IGHG1	1	1.75e-15	152.47	ALPAPIEK(1)TISK	2	-0.083617	2	1.271	1.97	1.039	1.219	1.22329	1.61608	extracellular	single organism signaling; regulation of leukocyte activation; immunoglobulin mediated immune response; cell surface receptor signaling pathway; Fc-gamma receptor signaling pathway; defense response to other organism; single-organism process; regulation of lymphocyte activation; response to biotic stimulus; establishment of localization; phagocytosis; complement activation; response to external s…	membrane; extracellular space; extracellular region part; external side of plasma membrane; cell periphery; immunoglobulin complex, circulating; vesicle; immunoglobulin complex; macromolecular complex; cell; extracellular region; plasma membrane; extracellular exosome; organelle; blood microparticle; plasma membrane part; cell part; membrane part; extracellular vesicle; cell surface; membrane-bou…	serine-type endopeptidase activity; endopeptidase activity; peptidase activity; receptor binding; catalytic activity; serine hydrolase activity; binding; serine-type peptidase activity; peptidase activity, acting on L-amino acid peptides; immunoglobulin receptor binding; hydrolase activity; protein binding; antigen binding;				IPR007110; IPR013783; IPR003597;	Immunoglobulin-like domain; Immunoglobulin-like fold; Immunoglobulin C1-set;
P01857	101	1.91776	Up	Q4	K	Ig gamma-1 chain C region	IGHG1	1	0.00183909	99.815	VEPK(1)SCDK	2	1.0786	1	0.964	2.169	1.039	1.219	0.927815	1.77933	extracellular	single organism signaling; regulation of leukocyte activation; immunoglobulin mediated immune response; cell surface receptor signaling pathway; Fc-gamma receptor signaling pathway; defense response to other organism; single-organism process; regulation of lymphocyte activation; response to biotic stimulus; establishment of localization; phagocytosis; complement activation; response to external s…	membrane; extracellular space; extracellular region part; external side of plasma membrane; cell periphery; immunoglobulin complex, circulating; vesicle; immunoglobulin complex; macromolecular complex; cell; extracellular region; plasma membrane; extracellular exosome; organelle; blood microparticle; plasma membrane part; cell part; membrane part; extracellular vesicle; cell surface; membrane-bou…	serine-type endopeptidase activity; endopeptidase activity; peptidase activity; receptor binding; catalytic activity; serine hydrolase activity; binding; serine-type peptidase activity; peptidase activity, acting on L-amino acid peptides; immunoglobulin receptor binding; hydrolase activity; protein binding; antigen binding;				IPR007110; IPR013783; IPR003597;	Immunoglobulin-like domain; Immunoglobulin-like fold; Immunoglobulin C1-set;
P01859	213	1.37956	Up	Q4	K	Ig gamma-2 chain C region	IGHG2	1	1.38e-10	119.39	GLPAPIEK(1)TISK	2	0.084774	2	1.337	1.742	1.098	1.037	1.21767	1.67985	mitochondria	single organism signaling; regulation of leukocyte activation; immunoglobulin mediated immune response; cell surface receptor signaling pathway; Fc-gamma receptor signaling pathway; defense response to other organism; single-organism process; regulation of lymphocyte activation; response to biotic stimulus; establishment of localization; phagocytosis; complement activation; response to external s…	membrane; extracellular space; extracellular region part; external side of plasma membrane; cell periphery; immunoglobulin complex, circulating; vesicle; immunoglobulin complex; macromolecular complex; cell; extracellular region; plasma membrane; extracellular exosome; organelle; blood microparticle; plasma membrane part; cell part; membrane part; extracellular vesicle; cell surface; membrane-bou…	serine-type endopeptidase activity; endopeptidase activity; peptidase activity; receptor binding; catalytic activity; serine hydrolase activity; binding; serine-type peptidase activity; peptidase activity, acting on L-amino acid peptides; immunoglobulin receptor binding; hydrolase activity; protein binding; antigen binding;				IPR007110; IPR013783; IPR003597;	Immunoglobulin-like domain; Immunoglobulin-like fold; Immunoglobulin C1-set;
P01877	245	1.58858	Up	Q4	K	Ig alpha-2 chain C region	IGHA2	1	0.000112191	81.525	GFSPK(1)DVLVR	2	-0.59269	1	1.134	1.883	0.994	1.039	1.14085	1.81232	nucleus	single organism signaling; regulation of leukocyte activation; immunoglobulin mediated immune response; regulation of biological quality; localization of cell; cell surface receptor signaling pathway; defense response to other organism; regulation of respiratory burst; single-organism process; regulation of lymphocyte activation; multicellular organismal homeostasis; response to biotic stimulus; …	membrane; extracellular space; extracellular region part; external side of plasma membrane; cell periphery; immunoglobulin complex, circulating; vesicle; macromolecular complex; cell; IgA immunoglobulin complex, circulating; extracellular exosome; dimeric IgA immunoglobulin complex; cell part; membrane part; extracellular vesicle; membrane-bounded organelle; side of membrane; immunoglobulin compl…	protein binding; antigen binding; binding;				IPR007110; IPR013783; IPR013151; IPR003597;	Immunoglobulin-like domain; Immunoglobulin-like fold; Immunoglobulin; Immunoglobulin C1-set;
P01877	293	1.25041	Up	Q3	K	Ig alpha-2 chain C region	IGHA2	1	0.00081131	107.57	VAAEDWK(1)K	3	-1.7462	2	1.254	1.639	0.994	1.039	1.26157	1.57748	nucleus	single organism signaling; regulation of leukocyte activation; immunoglobulin mediated immune response; regulation of biological quality; localization of cell; cell surface receptor signaling pathway; defense response to other organism; regulation of respiratory burst; single-organism process; regulation of lymphocyte activation; multicellular organismal homeostasis; response to biotic stimulus; …	membrane; extracellular space; extracellular region part; external side of plasma membrane; cell periphery; immunoglobulin complex, circulating; vesicle; macromolecular complex; cell; IgA immunoglobulin complex, circulating; extracellular exosome; dimeric IgA immunoglobulin complex; cell part; membrane part; extracellular vesicle; membrane-bounded organelle; side of membrane; immunoglobulin compl…	protein binding; antigen binding; binding;				IPR007110; IPR013783; IPR013151; IPR003597;	Immunoglobulin-like domain; Immunoglobulin-like fold; Immunoglobulin; Immunoglobulin C1-set;
P02042	60	1.99854	Up	Q4	K	Hemoglobin subunit delta	HBD	1	1.57e-16	126.84	FFESFGDLSSPDAVMGNPK(1)VK	4	0.54441	5	0.268	1.905	0.291	1.035	0.920962	1.84058	cytoplasm	oxygen transport; single-multicellular organism process; blood coagulation; regulation of biological quality; gas transport; regulation of body fluid levels; response to stress; single-organism process; response to stimulus; multicellular organismal process; hemostasis; establishment of localization; transport; response to wounding; single-organism localization; wound healing; coagulation; locali…	blood microparticle; extracellular region part; extracellular space; cell part; intracellular; hemoglobin complex; cytoplasm; macromolecular complex; cytosolic part; intracellular part; protein complex; cell; cytosol; extracellular region; cytoplasmic part;	organic cyclic compound binding; heterocyclic compound binding; heme binding; iron ion binding; transition metal ion binding; oxygen binding; binding; ion binding; substrate-specific transporter activity; metal ion binding; cation binding; protein binding; oxygen transporter activity; tetrapyrrole binding; transporter activity;	K16151			IPR009050; IPR000971; IPR012292;	Globin-like; Globin; Globin/Protoglobin;
P02042	18	0.350493	Down	Q1	K	Hemoglobin subunit delta	HBD	1	2.02e-14	112.85	TAVNALWGK(1)VNVDAVGGEALGR	3	0.3105	1	1.103	1.375	0.291	1.035	3.79038	1.3285	cytoplasm	oxygen transport; single-multicellular organism process; blood coagulation; regulation of biological quality; gas transport; regulation of body fluid levels; response to stress; single-organism process; response to stimulus; multicellular organismal process; hemostasis; establishment of localization; transport; response to wounding; single-organism localization; wound healing; coagulation; locali…	blood microparticle; extracellular region part; extracellular space; cell part; intracellular; hemoglobin complex; cytoplasm; macromolecular complex; cytosolic part; intracellular part; protein complex; cell; cytosol; extracellular region; cytoplasmic part;	organic cyclic compound binding; heterocyclic compound binding; heme binding; iron ion binding; transition metal ion binding; oxygen binding; binding; ion binding; substrate-specific transporter activity; metal ion binding; cation binding; protein binding; oxygen transporter activity; tetrapyrrole binding; transporter activity;	K16151			IPR009050; IPR000971; IPR012292;	Globin-like; Globin; Globin/Protoglobin;
P02042	96	0.471291	Down	Q1	K	Hemoglobin subunit delta	HBD	1	1.87e-08	90.475	GTFSQLSELHCDK(1)LHVDPENFR	4	0.53919	1	0.766	1.284	0.291	1.035	2.6323	1.24058	cytoplasm	oxygen transport; single-multicellular organism process; blood coagulation; regulation of biological quality; gas transport; regulation of body fluid levels; response to stress; single-organism process; response to stimulus; multicellular organismal process; hemostasis; establishment of localization; transport; response to wounding; single-organism localization; wound healing; coagulation; locali…	blood microparticle; extracellular region part; extracellular space; cell part; intracellular; hemoglobin complex; cytoplasm; macromolecular complex; cytosolic part; intracellular part; protein complex; cell; cytosol; extracellular region; cytoplasmic part;	organic cyclic compound binding; heterocyclic compound binding; heme binding; iron ion binding; transition metal ion binding; oxygen binding; binding; ion binding; substrate-specific transporter activity; metal ion binding; cation binding; protein binding; oxygen transporter activity; tetrapyrrole binding; transporter activity;	K16151			IPR009050; IPR000971; IPR012292;	Globin-like; Globin; Globin/Protoglobin;
P02042	121	0.822364	Down	Q2	K	Hemoglobin subunit delta	HBD	1	8.63e-06	88.561	NFGK(1)EFTPQMQAAYQK	3	0.22419	2	0.506	1.48	0.291	1.035	1.73883	1.42995	cytoplasm	oxygen transport; single-multicellular organism process; blood coagulation; regulation of biological quality; gas transport; regulation of body fluid levels; response to stress; single-organism process; response to stimulus; multicellular organismal process; hemostasis; establishment of localization; transport; response to wounding; single-organism localization; wound healing; coagulation; locali…	blood microparticle; extracellular region part; extracellular space; cell part; intracellular; hemoglobin complex; cytoplasm; macromolecular complex; cytosolic part; intracellular part; protein complex; cell; cytosol; extracellular region; cytoplasmic part;	organic cyclic compound binding; heterocyclic compound binding; heme binding; iron ion binding; transition metal ion binding; oxygen binding; binding; ion binding; substrate-specific transporter activity; metal ion binding; cation binding; protein binding; oxygen transporter activity; tetrapyrrole binding; transporter activity;	K16151			IPR009050; IPR000971; IPR012292;	Globin-like; Globin; Globin/Protoglobin;
P02549	2147	1.20981	Up	Q3	K	"Spectrin alpha chain, erythrocytic 1"	SPTA1	1	0.0343785	49.448	EQELQK(1)EEAR	2	-0.48405	1	0.644	1.606	0.473	0.975	1.36152	1.64718	cytoplasm	single organism signaling; regulation of leukocyte activation; regulation of biological quality; regulation of mononuclear cell proliferation; cellular component morphogenesis; regulation of actin filament length; cellular metabolic process; response to external stimulus; metabolic process; actin cytoskeleton organization; positive regulation of mononuclear cell proliferation; regulation of cell …	membrane; cell cortex; cell periphery; cytoplasm; cytoplasmic region; cortical cytoskeleton; intrinsic component of membrane; cortical actin cytoskeleton; intracellular part; cell; cytoplasmic side of plasma membrane; cytoplasmic side of membrane; organelle part; non-membrane-bounded organelle; cytoskeleton; membrane part; intracellular; cell part; neuron projection; spectrin; neuron part; intrin…	actin filament binding; protein heterodimerization activity; guanyl-nucleotide exchange factor activity; ion binding; protein dimerization activity; macromolecular complex binding; protein binding; molecular function regulator; cytoskeletal protein binding; structural constituent of cytoskeleton; binding; actin binding; cation binding; metal ion binding; Ras guanyl-nucleotide exchange factor acti…	K06114	SPTA; spectrin alpha	hsa04210 Apoptosis - Homo sapiens (human);	IPR013315; IPR014837; IPR001452; IPR002048; IPR011992;	Spectrin alpha chain, SH3 domain; EF-hand, Ca insensitive; SH3 domain; EF-hand domain; EF-hand domain pair;
P02549	1647	0.745816	Down	Q1	K	"Spectrin alpha chain, erythrocytic 1"	SPTA1	1	1.11e-06	94.363	DLASAGNLLK(1)K	3	-0.063138	1	0.977	1.502	0.473	0.975	2.06554	1.54051	cytoplasm	single organism signaling; regulation of leukocyte activation; regulation of biological quality; regulation of mononuclear cell proliferation; cellular component morphogenesis; regulation of actin filament length; cellular metabolic process; response to external stimulus; metabolic process; actin cytoskeleton organization; positive regulation of mononuclear cell proliferation; regulation of cell …	membrane; cell cortex; cell periphery; cytoplasm; cytoplasmic region; cortical cytoskeleton; intrinsic component of membrane; cortical actin cytoskeleton; intracellular part; cell; cytoplasmic side of plasma membrane; cytoplasmic side of membrane; organelle part; non-membrane-bounded organelle; cytoskeleton; membrane part; intracellular; cell part; neuron projection; spectrin; neuron part; intrin…	actin filament binding; protein heterodimerization activity; guanyl-nucleotide exchange factor activity; ion binding; protein dimerization activity; macromolecular complex binding; protein binding; molecular function regulator; cytoskeletal protein binding; structural constituent of cytoskeleton; binding; actin binding; cation binding; metal ion binding; Ras guanyl-nucleotide exchange factor acti…	K06114	SPTA; spectrin alpha	hsa04210 Apoptosis - Homo sapiens (human);	IPR013315; IPR014837; IPR001452; IPR002048; IPR011992;	Spectrin alpha chain, SH3 domain; EF-hand, Ca insensitive; SH3 domain; EF-hand domain; EF-hand domain pair;
P02652	53	2.05066	Up	Q4	K	Apolipoprotein A-II	APOA2	1	2.7e-07	107.65	VK(1)SPELQAEAK	2	0.58276	1	0.757	1.3	1.218	1.02	0.621511	1.27451	extracellular	cellular component biogenesis; regulation of sterol transport; alcohol metabolic process; positive regulation of biosynthetic process; negative regulation of immune effector process; cellular lipid metabolic process; cellular metabolic process; lipid biosynthetic process; neutral lipid catabolic process; metabolic process; macromolecular complex assembly; positive regulation of lipid catabolic pr…	endoplasmic reticulum; extracellular region part; extracellular space; cytoplasmic vesicle; cytoplasm; vesicle; plasma lipoprotein particle; triglyceride-rich plasma lipoprotein particle; macromolecular complex; intracellular part; cell; very-low-density lipoprotein particle; organelle part; early endosome; membrane-enclosed lumen; extracellular exosome; intracellular organelle lumen; protein-lip…	sterol binding; ammonium ion binding; receptor binding; protein dimerization activity; lipid transporter activity; substrate-specific transporter activity; protein binding; enzyme inhibitor activity; molecular function regulator; steroid binding; organic cyclic compound binding; phosphatidylcholine binding; quaternary ammonium group binding; identical protein binding; high-density lipoprotein par…	K08758	APOA2; apolipoprotein A-II	hsa03320 PPAR signaling pathway - Homo sapiens (human);
P02652	51	1.8809	Up	Q4	K	Apolipoprotein A-II	APOA2	1	0.00828236	82.279	DLMEK(1)VK	2	1.4975	1	0.885	1.394	1.218	1.02	0.726601	1.36667	extracellular	cellular component biogenesis; regulation of sterol transport; alcohol metabolic process; positive regulation of biosynthetic process; negative regulation of immune effector process; cellular lipid metabolic process; cellular metabolic process; lipid biosynthetic process; neutral lipid catabolic process; metabolic process; macromolecular complex assembly; positive regulation of lipid catabolic pr…	endoplasmic reticulum; extracellular region part; extracellular space; cytoplasmic vesicle; cytoplasm; vesicle; plasma lipoprotein particle; triglyceride-rich plasma lipoprotein particle; macromolecular complex; intracellular part; cell; very-low-density lipoprotein particle; organelle part; early endosome; membrane-enclosed lumen; extracellular exosome; intracellular organelle lumen; protein-lip…	sterol binding; ammonium ion binding; receptor binding; protein dimerization activity; lipid transporter activity; substrate-specific transporter activity; protein binding; enzyme inhibitor activity; molecular function regulator; steroid binding; organic cyclic compound binding; phosphatidylcholine binding; quaternary ammonium group binding; identical protein binding; high-density lipoprotein par…	K08758	APOA2; apolipoprotein A-II	hsa03320 PPAR signaling pathway - Homo sapiens (human);
P02671	210	1.57985	Up	Q4	K	Fibrinogen alpha chain	FGA	1	3.86e-16	134.76	QLEQVIAK(1)DLLPSR	2	-0.33449	3	1.343	1.749	1.258	1.037	1.06757	1.6866	extracellular	cellular component biogenesis; single organism signaling; regulation of cell death; blood coagulation, common pathway; defense response to other organism; positive regulation of peptide secretion; regulation of defense response; induction of bacterial agglutination; cellular metabolic process; response to biotic stimulus; fibrinolysis; metabolic process; macromolecular complex assembly; cell-matr…	secretory granule lumen; membrane; extracellular space; extracellular region part; cell cortex; external side of plasma membrane; cytoplasmic vesicle; cell periphery; vesicle; cytoplasm; cytoplasmic region; cytoplasmic vesicle part; macromolecular complex; intracellular part; cell; organelle part; membrane-enclosed lumen; extracellular exosome; vesicle lumen; intracellular organelle lumen; cell p…	protein binding, bridging; receptor binding; binding; ion binding; cation binding; metal ion binding; protein binding; binding, bridging; structural molecule activity;	K03903	FGA; fibrinogen alpha chain	hsa04611 Platelet activation - Homo sapiens (human); hsa04610 Complement and coagulation cascades - Homo sapiens (human);	IPR002181; IPR012290; IPR021996; IPR014716; IPR014715;	Fibrinogen, alpha/beta/gamma chain, C-terminal globular domain; Fibrinogen, alpha/beta/gamma chain, coiled coil domain; Fibrinogen alpha C domain; Fibrinogen, alpha/beta/gamma chain, C-terminal globular, subdomain 1; Fibrinogen, alpha/beta/gamma chain, C-terminal globular, subdomain 2;
P02671	97	1.47617	Up	Q4	K	Fibrinogen alpha chain	FGA	1	8.68e-05	77.062	NSLFEYQK(1)NNK	3	-0.92551	1	1.116	1.358	1.258	1.037	0.887122	1.30955	extracellular	cellular component biogenesis; single organism signaling; regulation of cell death; blood coagulation, common pathway; defense response to other organism; positive regulation of peptide secretion; regulation of defense response; induction of bacterial agglutination; cellular metabolic process; response to biotic stimulus; fibrinolysis; metabolic process; macromolecular complex assembly; cell-matr…	secretory granule lumen; membrane; extracellular space; extracellular region part; cell cortex; external side of plasma membrane; cytoplasmic vesicle; cell periphery; vesicle; cytoplasm; cytoplasmic region; cytoplasmic vesicle part; macromolecular complex; intracellular part; cell; organelle part; membrane-enclosed lumen; extracellular exosome; vesicle lumen; intracellular organelle lumen; cell p…	protein binding, bridging; receptor binding; binding; ion binding; cation binding; metal ion binding; protein binding; binding, bridging; structural molecule activity;	K03903	FGA; fibrinogen alpha chain	hsa04611 Platelet activation - Homo sapiens (human); hsa04610 Complement and coagulation cascades - Homo sapiens (human);	IPR002181; IPR012290; IPR021996; IPR014716; IPR014715;	Fibrinogen, alpha/beta/gamma chain, C-terminal globular domain; Fibrinogen, alpha/beta/gamma chain, coiled coil domain; Fibrinogen alpha C domain; Fibrinogen, alpha/beta/gamma chain, C-terminal globular, subdomain 1; Fibrinogen, alpha/beta/gamma chain, C-terminal globular, subdomain 2;
P02671	249	1.35647	Up	Q4	K	Fibrinogen alpha chain	FGA	1	0.000239715	71.912	VPPEWK(1)ALTDMPQMR	2	-0.089755	2	1.337	1.495	1.258	1.037	1.0628	1.44166	extracellular	cellular component biogenesis; single organism signaling; regulation of cell death; blood coagulation, common pathway; defense response to other organism; positive regulation of peptide secretion; regulation of defense response; induction of bacterial agglutination; cellular metabolic process; response to biotic stimulus; fibrinolysis; metabolic process; macromolecular complex assembly; cell-matr…	secretory granule lumen; membrane; extracellular space; extracellular region part; cell cortex; external side of plasma membrane; cytoplasmic vesicle; cell periphery; vesicle; cytoplasm; cytoplasmic region; cytoplasmic vesicle part; macromolecular complex; intracellular part; cell; organelle part; membrane-enclosed lumen; extracellular exosome; vesicle lumen; intracellular organelle lumen; cell p…	protein binding, bridging; receptor binding; binding; ion binding; cation binding; metal ion binding; protein binding; binding, bridging; structural molecule activity;	K03903	FGA; fibrinogen alpha chain	hsa04611 Platelet activation - Homo sapiens (human); hsa04610 Complement and coagulation cascades - Homo sapiens (human);	IPR002181; IPR012290; IPR021996; IPR014716; IPR014715;	Fibrinogen, alpha/beta/gamma chain, C-terminal globular domain; Fibrinogen, alpha/beta/gamma chain, coiled coil domain; Fibrinogen alpha C domain; Fibrinogen, alpha/beta/gamma chain, C-terminal globular, subdomain 1; Fibrinogen, alpha/beta/gamma chain, C-terminal globular, subdomain 2;
P02671	167	1.32789	Up	Q4	K	Fibrinogen alpha chain	FGA	1	0.000460619	113.71	AQLVDMK(1)R	3	0.24149	3	1.448	1.585	1.258	1.037	1.15103	1.52845	extracellular	cellular component biogenesis; single organism signaling; regulation of cell death; blood coagulation, common pathway; defense response to other organism; positive regulation of peptide secretion; regulation of defense response; induction of bacterial agglutination; cellular metabolic process; response to biotic stimulus; fibrinolysis; metabolic process; macromolecular complex assembly; cell-matr…	secretory granule lumen; membrane; extracellular space; extracellular region part; cell cortex; external side of plasma membrane; cytoplasmic vesicle; cell periphery; vesicle; cytoplasm; cytoplasmic region; cytoplasmic vesicle part; macromolecular complex; intracellular part; cell; organelle part; membrane-enclosed lumen; extracellular exosome; vesicle lumen; intracellular organelle lumen; cell p…	protein binding, bridging; receptor binding; binding; ion binding; cation binding; metal ion binding; protein binding; binding, bridging; structural molecule activity;	K03903	FGA; fibrinogen alpha chain	hsa04611 Platelet activation - Homo sapiens (human); hsa04610 Complement and coagulation cascades - Homo sapiens (human);	IPR002181; IPR012290; IPR021996; IPR014716; IPR014715;	Fibrinogen, alpha/beta/gamma chain, C-terminal globular domain; Fibrinogen, alpha/beta/gamma chain, coiled coil domain; Fibrinogen alpha C domain; Fibrinogen, alpha/beta/gamma chain, C-terminal globular, subdomain 1; Fibrinogen, alpha/beta/gamma chain, C-terminal globular, subdomain 2;
P02671	243	1.46707	Up	Q4	K	Fibrinogen alpha chain	FGA	1	0.0033404	54.343	SQLQK(1)VPPEWK	3	0.3076	1	1.199	1.45	1.258	1.037	0.9531	1.39826	extracellular	cellular component biogenesis; single organism signaling; regulation of cell death; blood coagulation, common pathway; defense response to other organism; positive regulation of peptide secretion; regulation of defense response; induction of bacterial agglutination; cellular metabolic process; response to biotic stimulus; fibrinolysis; metabolic process; macromolecular complex assembly; cell-matr…	secretory granule lumen; membrane; extracellular space; extracellular region part; cell cortex; external side of plasma membrane; cytoplasmic vesicle; cell periphery; vesicle; cytoplasm; cytoplasmic region; cytoplasmic vesicle part; macromolecular complex; intracellular part; cell; organelle part; membrane-enclosed lumen; extracellular exosome; vesicle lumen; intracellular organelle lumen; cell p…	protein binding, bridging; receptor binding; binding; ion binding; cation binding; metal ion binding; protein binding; binding, bridging; structural molecule activity;	K03903	FGA; fibrinogen alpha chain	hsa04611 Platelet activation - Homo sapiens (human); hsa04610 Complement and coagulation cascades - Homo sapiens (human);	IPR002181; IPR012290; IPR021996; IPR014716; IPR014715;	Fibrinogen, alpha/beta/gamma chain, C-terminal globular domain; Fibrinogen, alpha/beta/gamma chain, coiled coil domain; Fibrinogen alpha C domain; Fibrinogen, alpha/beta/gamma chain, C-terminal globular, subdomain 1; Fibrinogen, alpha/beta/gamma chain, C-terminal globular, subdomain 2;
P02671	448	0.720629	Down	Q1	K	Fibrinogen alpha chain	FGA	1	7.77e-10	117.2	EK(1)VTSGSTTTTR	2	0.39264	1	2.547	1.513	1.258	1.037	2.02464	1.45902	extracellular	cellular component biogenesis; single organism signaling; regulation of cell death; blood coagulation, common pathway; defense response to other organism; positive regulation of peptide secretion; regulation of defense response; induction of bacterial agglutination; cellular metabolic process; response to biotic stimulus; fibrinolysis; metabolic process; macromolecular complex assembly; cell-matr…	secretory granule lumen; membrane; extracellular space; extracellular region part; cell cortex; external side of plasma membrane; cytoplasmic vesicle; cell periphery; vesicle; cytoplasm; cytoplasmic region; cytoplasmic vesicle part; macromolecular complex; intracellular part; cell; organelle part; membrane-enclosed lumen; extracellular exosome; vesicle lumen; intracellular organelle lumen; cell p…	protein binding, bridging; receptor binding; binding; ion binding; cation binding; metal ion binding; protein binding; binding, bridging; structural molecule activity;	K03903	FGA; fibrinogen alpha chain	hsa04611 Platelet activation - Homo sapiens (human); hsa04610 Complement and coagulation cascades - Homo sapiens (human);	IPR002181; IPR012290; IPR021996; IPR014716; IPR014715;	Fibrinogen, alpha/beta/gamma chain, C-terminal globular domain; Fibrinogen, alpha/beta/gamma chain, coiled coil domain; Fibrinogen alpha C domain; Fibrinogen, alpha/beta/gamma chain, C-terminal globular, subdomain 1; Fibrinogen, alpha/beta/gamma chain, C-terminal globular, subdomain 2;
P02671	157	1.80516	Up	Q4	K	Fibrinogen alpha chain	FGA	1	4.42e-07	94.767	VQHIQLLQK(1)NVR	3	-1.1473	2	0.961	1.43	1.258	1.037	0.763911	1.37898	extracellular	cellular component biogenesis; single organism signaling; regulation of cell death; blood coagulation, common pathway; defense response to other organism; positive regulation of peptide secretion; regulation of defense response; induction of bacterial agglutination; cellular metabolic process; response to biotic stimulus; fibrinolysis; metabolic process; macromolecular complex assembly; cell-matr…	secretory granule lumen; membrane; extracellular space; extracellular region part; cell cortex; external side of plasma membrane; cytoplasmic vesicle; cell periphery; vesicle; cytoplasm; cytoplasmic region; cytoplasmic vesicle part; macromolecular complex; intracellular part; cell; organelle part; membrane-enclosed lumen; extracellular exosome; vesicle lumen; intracellular organelle lumen; cell p…	protein binding, bridging; receptor binding; binding; ion binding; cation binding; metal ion binding; protein binding; binding, bridging; structural molecule activity;	K03903	FGA; fibrinogen alpha chain	hsa04611 Platelet activation - Homo sapiens (human); hsa04610 Complement and coagulation cascades - Homo sapiens (human);	IPR002181; IPR012290; IPR021996; IPR014716; IPR014715;	Fibrinogen, alpha/beta/gamma chain, C-terminal globular domain; Fibrinogen, alpha/beta/gamma chain, coiled coil domain; Fibrinogen alpha C domain; Fibrinogen, alpha/beta/gamma chain, C-terminal globular, subdomain 1; Fibrinogen, alpha/beta/gamma chain, C-terminal globular, subdomain 2;
P02671	195	1.50308	Up	Q4	K	Fibrinogen alpha chain	FGA	1	8.21e-19	161.21	EVDLK(1)DYEDQQK	2	-0.48663	1	1.481	1.835	1.258	1.037	1.17727	1.76953	extracellular	cellular component biogenesis; single organism signaling; regulation of cell death; blood coagulation, common pathway; defense response to other organism; positive regulation of peptide secretion; regulation of defense response; induction of bacterial agglutination; cellular metabolic process; response to biotic stimulus; fibrinolysis; metabolic process; macromolecular complex assembly; cell-matr…	secretory granule lumen; membrane; extracellular space; extracellular region part; cell cortex; external side of plasma membrane; cytoplasmic vesicle; cell periphery; vesicle; cytoplasm; cytoplasmic region; cytoplasmic vesicle part; macromolecular complex; intracellular part; cell; organelle part; membrane-enclosed lumen; extracellular exosome; vesicle lumen; intracellular organelle lumen; cell p…	protein binding, bridging; receptor binding; binding; ion binding; cation binding; metal ion binding; protein binding; binding, bridging; structural molecule activity;	K03903	FGA; fibrinogen alpha chain	hsa04611 Platelet activation - Homo sapiens (human); hsa04610 Complement and coagulation cascades - Homo sapiens (human);	IPR002181; IPR012290; IPR021996; IPR014716; IPR014715;	Fibrinogen, alpha/beta/gamma chain, C-terminal globular domain; Fibrinogen, alpha/beta/gamma chain, coiled coil domain; Fibrinogen alpha C domain; Fibrinogen, alpha/beta/gamma chain, C-terminal globular, subdomain 1; Fibrinogen, alpha/beta/gamma chain, C-terminal globular, subdomain 2;
P02675	163	1.35061	Up	Q4	K	Fibrinogen beta chain	FGB	1	4.88e-31	164.82	QVK(1)DNENVVNEYSSELEK	3	0.18506	1	1.408	1.424	1.274	0.954	1.10518	1.49266	extracellular	cellular component biogenesis; single organism signaling; regulation of cell death; defense response to other organism; positive regulation of peptide secretion; response to interleukin-1; regulation of defense response; induction of bacterial agglutination; response to biotic stimulus; fibrinolysis; metabolic process; macromolecular complex assembly; cell-matrix adhesion; regulation of system pr…	secretory granule lumen; membrane; extracellular space; extracellular region part; cell cortex; external side of plasma membrane; cytoplasmic vesicle; cell periphery; vesicle; cytoplasm; cytoplasmic region; cytoplasmic vesicle part; macromolecular complex; intracellular part; cell; organelle part; membrane-enclosed lumen; extracellular exosome; vesicle lumen; intracellular organelle lumen; cell p…	protein binding, bridging; chaperone binding; receptor binding; binding; protein binding; binding, bridging; structural molecule activity;	K03904	FGB; fibrinogen beta chain	hsa04611 Platelet activation - Homo sapiens (human); hsa04610 Complement and coagulation cascades - Homo sapiens (human);	IPR002181; IPR012290; IPR014716; IPR014715;	Fibrinogen, alpha/beta/gamma chain, C-terminal globular domain; Fibrinogen, alpha/beta/gamma chain, coiled coil domain; Fibrinogen, alpha/beta/gamma chain, C-terminal globular, subdomain 1; Fibrinogen, alpha/beta/gamma chain, C-terminal globular, subdomain 2;
P02675	83	1.67863	Up	Q4	K	Fibrinogen beta chain	FGB	1	0.0050269	86.833	AAATQK(1)K	2	-0.037712	1	1.393	1.751	1.274	0.954	1.09341	1.83543	extracellular	cellular component biogenesis; single organism signaling; regulation of cell death; defense response to other organism; positive regulation of peptide secretion; response to interleukin-1; regulation of defense response; induction of bacterial agglutination; response to biotic stimulus; fibrinolysis; metabolic process; macromolecular complex assembly; cell-matrix adhesion; regulation of system pr…	secretory granule lumen; membrane; extracellular space; extracellular region part; cell cortex; external side of plasma membrane; cytoplasmic vesicle; cell periphery; vesicle; cytoplasm; cytoplasmic region; cytoplasmic vesicle part; macromolecular complex; intracellular part; cell; organelle part; membrane-enclosed lumen; extracellular exosome; vesicle lumen; intracellular organelle lumen; cell p…	protein binding, bridging; chaperone binding; receptor binding; binding; protein binding; binding, bridging; structural molecule activity;	K03904	FGB; fibrinogen beta chain	hsa04611 Platelet activation - Homo sapiens (human); hsa04610 Complement and coagulation cascades - Homo sapiens (human);	IPR002181; IPR012290; IPR014716; IPR014715;	Fibrinogen, alpha/beta/gamma chain, C-terminal globular domain; Fibrinogen, alpha/beta/gamma chain, coiled coil domain; Fibrinogen, alpha/beta/gamma chain, C-terminal globular, subdomain 1; Fibrinogen, alpha/beta/gamma chain, C-terminal globular, subdomain 2;
P02675	239	2.45669	Up	Q4	K	Fibrinogen beta chain	FGB	1	2.63e-18	122.19	TPCTVSCNIPVVSGK(1)ECEEIIR	3	0.17319	1	0.848	1.56	1.274	0.954	0.66562	1.63522	extracellular	cellular component biogenesis; single organism signaling; regulation of cell death; defense response to other organism; positive regulation of peptide secretion; response to interleukin-1; regulation of defense response; induction of bacterial agglutination; response to biotic stimulus; fibrinolysis; metabolic process; macromolecular complex assembly; cell-matrix adhesion; regulation of system pr…	secretory granule lumen; membrane; extracellular space; extracellular region part; cell cortex; external side of plasma membrane; cytoplasmic vesicle; cell periphery; vesicle; cytoplasm; cytoplasmic region; cytoplasmic vesicle part; macromolecular complex; intracellular part; cell; organelle part; membrane-enclosed lumen; extracellular exosome; vesicle lumen; intracellular organelle lumen; cell p…	protein binding, bridging; chaperone binding; receptor binding; binding; protein binding; binding, bridging; structural molecule activity;	K03904	FGB; fibrinogen beta chain	hsa04611 Platelet activation - Homo sapiens (human); hsa04610 Complement and coagulation cascades - Homo sapiens (human);	IPR002181; IPR012290; IPR014716; IPR014715;	Fibrinogen, alpha/beta/gamma chain, C-terminal globular domain; Fibrinogen, alpha/beta/gamma chain, coiled coil domain; Fibrinogen, alpha/beta/gamma chain, C-terminal globular, subdomain 1; Fibrinogen, alpha/beta/gamma chain, C-terminal globular, subdomain 2;
P02675	51	1.37648	Up	Q4	K	Fibrinogen beta chain	FGB	1	0.0423955	50.04	GHRPLDK(1)K	3	0.023066	1	1.529	1.576	1.274	0.954	1.20016	1.65199	extracellular	cellular component biogenesis; single organism signaling; regulation of cell death; defense response to other organism; positive regulation of peptide secretion; response to interleukin-1; regulation of defense response; induction of bacterial agglutination; response to biotic stimulus; fibrinolysis; metabolic process; macromolecular complex assembly; cell-matrix adhesion; regulation of system pr…	secretory granule lumen; membrane; extracellular space; extracellular region part; cell cortex; external side of plasma membrane; cytoplasmic vesicle; cell periphery; vesicle; cytoplasm; cytoplasmic region; cytoplasmic vesicle part; macromolecular complex; intracellular part; cell; organelle part; membrane-enclosed lumen; extracellular exosome; vesicle lumen; intracellular organelle lumen; cell p…	protein binding, bridging; chaperone binding; receptor binding; binding; protein binding; binding, bridging; structural molecule activity;	K03904	FGB; fibrinogen beta chain	hsa04611 Platelet activation - Homo sapiens (human); hsa04610 Complement and coagulation cascades - Homo sapiens (human);	IPR002181; IPR012290; IPR014716; IPR014715;	Fibrinogen, alpha/beta/gamma chain, C-terminal globular domain; Fibrinogen, alpha/beta/gamma chain, coiled coil domain; Fibrinogen, alpha/beta/gamma chain, C-terminal globular, subdomain 1; Fibrinogen, alpha/beta/gamma chain, C-terminal globular, subdomain 2;
P02679	185	1.32667	Up	Q4	K	Fibrinogen gamma chain	FGG	1	5.85e-10	133.32	DCQDIANK(1)GAK	2	-0.018288	2	1.788	1.794	1.35	1.021	1.32444	1.7571	mitochondria	cellular component biogenesis; single organism signaling; developmental maturation; regulation of cell death; positive regulation of peptide secretion; response to interleukin-1; regulation of defense response; fibrinolysis; metabolic process; macromolecular complex assembly; cell-matrix adhesion; regulation of system process; protein secretion; regulation of phosphorylation; cellular response to…	secretory granule lumen; membrane; extracellular space; extracellular region part; cell cortex; external side of plasma membrane; cytoplasmic vesicle; cell periphery; vesicle; cytoplasm; cytoplasmic region; cytoplasmic vesicle part; macromolecular complex; intracellular part; cell; organelle part; membrane-enclosed lumen; extracellular exosome; vesicle lumen; intracellular organelle lumen; cell p…	cell adhesion molecule binding; identical protein binding; protein binding, bridging; receptor binding; protein homodimerization activity; binding; ion binding; protein dimerization activity; metal ion binding; cation binding; protein binding; binding, bridging; structural molecule activity;	K03905	FGG; fibrinogen gamma chain	hsa04611 Platelet activation - Homo sapiens (human); hsa04610 Complement and coagulation cascades - Homo sapiens (human); hsa05150 Staphylococcus aureus infection - Homo sapiens (human);	IPR002181; IPR012290; IPR014716; IPR014715;	Fibrinogen, alpha/beta/gamma chain, C-terminal globular domain; Fibrinogen, alpha/beta/gamma chain, coiled coil domain; Fibrinogen, alpha/beta/gamma chain, C-terminal globular, subdomain 1; Fibrinogen, alpha/beta/gamma chain, C-terminal globular, subdomain 2;
P02679	146	1.56733	Up	Q4	K	Fibrinogen gamma chain	FGG	1	9.26e-07	92.38	YLQEIYNSNNQK(1)IVNLK	3	0.22047	1	1.435	1.701	1.35	1.021	1.06296	1.66601	mitochondria	cellular component biogenesis; single organism signaling; developmental maturation; regulation of cell death; positive regulation of peptide secretion; response to interleukin-1; regulation of defense response; fibrinolysis; metabolic process; macromolecular complex assembly; cell-matrix adhesion; regulation of system process; protein secretion; regulation of phosphorylation; cellular response to…	secretory granule lumen; membrane; extracellular space; extracellular region part; cell cortex; external side of plasma membrane; cytoplasmic vesicle; cell periphery; vesicle; cytoplasm; cytoplasmic region; cytoplasmic vesicle part; macromolecular complex; intracellular part; cell; organelle part; membrane-enclosed lumen; extracellular exosome; vesicle lumen; intracellular organelle lumen; cell p…	cell adhesion molecule binding; identical protein binding; protein binding, bridging; receptor binding; protein homodimerization activity; binding; ion binding; protein dimerization activity; metal ion binding; cation binding; protein binding; binding, bridging; structural molecule activity;	K03905	FGG; fibrinogen gamma chain	hsa04611 Platelet activation - Homo sapiens (human); hsa04610 Complement and coagulation cascades - Homo sapiens (human); hsa05150 Staphylococcus aureus infection - Homo sapiens (human);	IPR002181; IPR012290; IPR014716; IPR014715;	Fibrinogen, alpha/beta/gamma chain, C-terminal globular domain; Fibrinogen, alpha/beta/gamma chain, coiled coil domain; Fibrinogen, alpha/beta/gamma chain, C-terminal globular, subdomain 1; Fibrinogen, alpha/beta/gamma chain, C-terminal globular, subdomain 2;
P02679	114	1.37786	Up	Q4	K	Fibrinogen gamma chain	FGG	1	0.00225378	86.898	K(1)MLEEIMK	2	1.177	1	1.664	1.734	1.35	1.021	1.23259	1.69833	mitochondria	cellular component biogenesis; single organism signaling; developmental maturation; regulation of cell death; positive regulation of peptide secretion; response to interleukin-1; regulation of defense response; fibrinolysis; metabolic process; macromolecular complex assembly; cell-matrix adhesion; regulation of system process; protein secretion; regulation of phosphorylation; cellular response to…	secretory granule lumen; membrane; extracellular space; extracellular region part; cell cortex; external side of plasma membrane; cytoplasmic vesicle; cell periphery; vesicle; cytoplasm; cytoplasmic region; cytoplasmic vesicle part; macromolecular complex; intracellular part; cell; organelle part; membrane-enclosed lumen; extracellular exosome; vesicle lumen; intracellular organelle lumen; cell p…	cell adhesion molecule binding; identical protein binding; protein binding, bridging; receptor binding; protein homodimerization activity; binding; ion binding; protein dimerization activity; metal ion binding; cation binding; protein binding; binding, bridging; structural molecule activity;	K03905	FGG; fibrinogen gamma chain	hsa04611 Platelet activation - Homo sapiens (human); hsa04610 Complement and coagulation cascades - Homo sapiens (human); hsa05150 Staphylococcus aureus infection - Homo sapiens (human);	IPR002181; IPR012290; IPR014716; IPR014715;	Fibrinogen, alpha/beta/gamma chain, C-terminal globular domain; Fibrinogen, alpha/beta/gamma chain, coiled coil domain; Fibrinogen, alpha/beta/gamma chain, C-terminal globular, subdomain 1; Fibrinogen, alpha/beta/gamma chain, C-terminal globular, subdomain 2;
P02679	153	2.30066	Up	Q4	K	Fibrinogen gamma chain	FGG	1	3.23e-07	100.43	EK(1)VAQLEAQCQEPCK	3	0.57533	1	0.923	1.606	1.35	1.021	0.683704	1.57297	mitochondria	cellular component biogenesis; single organism signaling; developmental maturation; regulation of cell death; positive regulation of peptide secretion; response to interleukin-1; regulation of defense response; fibrinolysis; metabolic process; macromolecular complex assembly; cell-matrix adhesion; regulation of system process; protein secretion; regulation of phosphorylation; cellular response to…	secretory granule lumen; membrane; extracellular space; extracellular region part; cell cortex; external side of plasma membrane; cytoplasmic vesicle; cell periphery; vesicle; cytoplasm; cytoplasmic region; cytoplasmic vesicle part; macromolecular complex; intracellular part; cell; organelle part; membrane-enclosed lumen; extracellular exosome; vesicle lumen; intracellular organelle lumen; cell p…	cell adhesion molecule binding; identical protein binding; protein binding, bridging; receptor binding; protein homodimerization activity; binding; ion binding; protein dimerization activity; metal ion binding; cation binding; protein binding; binding, bridging; structural molecule activity;	K03905	FGG; fibrinogen gamma chain	hsa04611 Platelet activation - Homo sapiens (human); hsa04610 Complement and coagulation cascades - Homo sapiens (human); hsa05150 Staphylococcus aureus infection - Homo sapiens (human);	IPR002181; IPR012290; IPR014716; IPR014715;	Fibrinogen, alpha/beta/gamma chain, C-terminal globular domain; Fibrinogen, alpha/beta/gamma chain, coiled coil domain; Fibrinogen, alpha/beta/gamma chain, C-terminal globular, subdomain 1; Fibrinogen, alpha/beta/gamma chain, C-terminal globular, subdomain 2;
P02679	231	1.20682	Up	Q3	K	Fibrinogen gamma chain	FGG	1	6.36e-05	102.52	RLDGSVDFK(1)K	3	0.51106	6	1.73	1.579	1.35	1.021	1.28148	1.54652	mitochondria	cellular component biogenesis; single organism signaling; developmental maturation; regulation of cell death; positive regulation of peptide secretion; response to interleukin-1; regulation of defense response; fibrinolysis; metabolic process; macromolecular complex assembly; cell-matrix adhesion; regulation of system process; protein secretion; regulation of phosphorylation; cellular response to…	secretory granule lumen; membrane; extracellular space; extracellular region part; cell cortex; external side of plasma membrane; cytoplasmic vesicle; cell periphery; vesicle; cytoplasm; cytoplasmic region; cytoplasmic vesicle part; macromolecular complex; intracellular part; cell; organelle part; membrane-enclosed lumen; extracellular exosome; vesicle lumen; intracellular organelle lumen; cell p…	cell adhesion molecule binding; identical protein binding; protein binding, bridging; receptor binding; protein homodimerization activity; binding; ion binding; protein dimerization activity; metal ion binding; cation binding; protein binding; binding, bridging; structural molecule activity;	K03905	FGG; fibrinogen gamma chain	hsa04611 Platelet activation - Homo sapiens (human); hsa04610 Complement and coagulation cascades - Homo sapiens (human); hsa05150 Staphylococcus aureus infection - Homo sapiens (human);	IPR002181; IPR012290; IPR014716; IPR014715;	Fibrinogen, alpha/beta/gamma chain, C-terminal globular domain; Fibrinogen, alpha/beta/gamma chain, coiled coil domain; Fibrinogen, alpha/beta/gamma chain, C-terminal globular, subdomain 1; Fibrinogen, alpha/beta/gamma chain, C-terminal globular, subdomain 2;
P02679	166	2.12404	Up	Q4	K	Fibrinogen gamma chain	FGG	1	0.000208022	43.696	VAQLEAQCQEPCK(1)DTVQIHDITGK	3	1.2436	1	0.437	0.702	1.35	1.021	0.323704	0.687561	mitochondria	cellular component biogenesis; single organism signaling; developmental maturation; regulation of cell death; positive regulation of peptide secretion; response to interleukin-1; regulation of defense response; fibrinolysis; metabolic process; macromolecular complex assembly; cell-matrix adhesion; regulation of system process; protein secretion; regulation of phosphorylation; cellular response to…	secretory granule lumen; membrane; extracellular space; extracellular region part; cell cortex; external side of plasma membrane; cytoplasmic vesicle; cell periphery; vesicle; cytoplasm; cytoplasmic region; cytoplasmic vesicle part; macromolecular complex; intracellular part; cell; organelle part; membrane-enclosed lumen; extracellular exosome; vesicle lumen; intracellular organelle lumen; cell p…	cell adhesion molecule binding; identical protein binding; protein binding, bridging; receptor binding; protein homodimerization activity; binding; ion binding; protein dimerization activity; metal ion binding; cation binding; protein binding; binding, bridging; structural molecule activity;	K03905	FGG; fibrinogen gamma chain	hsa04611 Platelet activation - Homo sapiens (human); hsa04610 Complement and coagulation cascades - Homo sapiens (human); hsa05150 Staphylococcus aureus infection - Homo sapiens (human);	IPR002181; IPR012290; IPR014716; IPR014715;	Fibrinogen, alpha/beta/gamma chain, C-terminal globular domain; Fibrinogen, alpha/beta/gamma chain, coiled coil domain; Fibrinogen, alpha/beta/gamma chain, C-terminal globular, subdomain 1; Fibrinogen, alpha/beta/gamma chain, C-terminal globular, subdomain 2;
P02679	292	1.23714	Up	Q3	K	Fibrinogen gamma chain	FGG	1	1.29e-14	123.63	TSTADYAMFK(1)VGPEADK	3	-0.092845	2	1.585	1.483	1.35	1.021	1.17407	1.4525	mitochondria	cellular component biogenesis; single organism signaling; developmental maturation; regulation of cell death; positive regulation of peptide secretion; response to interleukin-1; regulation of defense response; fibrinolysis; metabolic process; macromolecular complex assembly; cell-matrix adhesion; regulation of system process; protein secretion; regulation of phosphorylation; cellular response to…	secretory granule lumen; membrane; extracellular space; extracellular region part; cell cortex; external side of plasma membrane; cytoplasmic vesicle; cell periphery; vesicle; cytoplasm; cytoplasmic region; cytoplasmic vesicle part; macromolecular complex; intracellular part; cell; organelle part; membrane-enclosed lumen; extracellular exosome; vesicle lumen; intracellular organelle lumen; cell p…	cell adhesion molecule binding; identical protein binding; protein binding, bridging; receptor binding; protein homodimerization activity; binding; ion binding; protein dimerization activity; metal ion binding; cation binding; protein binding; binding, bridging; structural molecule activity;	K03905	FGG; fibrinogen gamma chain	hsa04611 Platelet activation - Homo sapiens (human); hsa04610 Complement and coagulation cascades - Homo sapiens (human); hsa05150 Staphylococcus aureus infection - Homo sapiens (human);	IPR002181; IPR012290; IPR014716; IPR014715;	Fibrinogen, alpha/beta/gamma chain, C-terminal globular domain; Fibrinogen, alpha/beta/gamma chain, coiled coil domain; Fibrinogen, alpha/beta/gamma chain, C-terminal globular, subdomain 1; Fibrinogen, alpha/beta/gamma chain, C-terminal globular, subdomain 2;
P02679	177	1.62024	Up	Q4	K	Fibrinogen gamma chain	FGG	1	6.87e-09	94.281	DTVQIHDITGK(1)DCQDIANK	3	1.188	2	1.442	1.767	1.35	1.021	1.06815	1.73066	mitochondria	cellular component biogenesis; single organism signaling; developmental maturation; regulation of cell death; positive regulation of peptide secretion; response to interleukin-1; regulation of defense response; fibrinolysis; metabolic process; macromolecular complex assembly; cell-matrix adhesion; regulation of system process; protein secretion; regulation of phosphorylation; cellular response to…	secretory granule lumen; membrane; extracellular space; extracellular region part; cell cortex; external side of plasma membrane; cytoplasmic vesicle; cell periphery; vesicle; cytoplasm; cytoplasmic region; cytoplasmic vesicle part; macromolecular complex; intracellular part; cell; organelle part; membrane-enclosed lumen; extracellular exosome; vesicle lumen; intracellular organelle lumen; cell p…	cell adhesion molecule binding; identical protein binding; protein binding, bridging; receptor binding; protein homodimerization activity; binding; ion binding; protein dimerization activity; metal ion binding; cation binding; protein binding; binding, bridging; structural molecule activity;	K03905	FGG; fibrinogen gamma chain	hsa04611 Platelet activation - Homo sapiens (human); hsa04610 Complement and coagulation cascades - Homo sapiens (human); hsa05150 Staphylococcus aureus infection - Homo sapiens (human);	IPR002181; IPR012290; IPR014716; IPR014715;	Fibrinogen, alpha/beta/gamma chain, C-terminal globular domain; Fibrinogen, alpha/beta/gamma chain, coiled coil domain; Fibrinogen, alpha/beta/gamma chain, C-terminal globular, subdomain 1; Fibrinogen, alpha/beta/gamma chain, C-terminal globular, subdomain 2;
P02679	232	1.20978	Up	Q3	K	Fibrinogen gamma chain	FGG	1	0.00563962	81.784	K(1)NWIQYK	2	-0.46947	1	1.552	1.42	1.35	1.021	1.14963	1.39079	mitochondria	cellular component biogenesis; single organism signaling; developmental maturation; regulation of cell death; positive regulation of peptide secretion; response to interleukin-1; regulation of defense response; fibrinolysis; metabolic process; macromolecular complex assembly; cell-matrix adhesion; regulation of system process; protein secretion; regulation of phosphorylation; cellular response to…	secretory granule lumen; membrane; extracellular space; extracellular region part; cell cortex; external side of plasma membrane; cytoplasmic vesicle; cell periphery; vesicle; cytoplasm; cytoplasmic region; cytoplasmic vesicle part; macromolecular complex; intracellular part; cell; organelle part; membrane-enclosed lumen; extracellular exosome; vesicle lumen; intracellular organelle lumen; cell p…	cell adhesion molecule binding; identical protein binding; protein binding, bridging; receptor binding; protein homodimerization activity; binding; ion binding; protein dimerization activity; metal ion binding; cation binding; protein binding; binding, bridging; structural molecule activity;	K03905	FGG; fibrinogen gamma chain	hsa04611 Platelet activation - Homo sapiens (human); hsa04610 Complement and coagulation cascades - Homo sapiens (human); hsa05150 Staphylococcus aureus infection - Homo sapiens (human);	IPR002181; IPR012290; IPR014716; IPR014715;	Fibrinogen, alpha/beta/gamma chain, C-terminal globular domain; Fibrinogen, alpha/beta/gamma chain, coiled coil domain; Fibrinogen, alpha/beta/gamma chain, C-terminal globular, subdomain 1; Fibrinogen, alpha/beta/gamma chain, C-terminal globular, subdomain 2;
P02775	99	1.48649	Up	Q4	K	Platelet basic protein	PPBP	1	7.27e-08	97.095	GTHCNQVEVIATLK(1)DGR	3	-1.1919	1	1.103	1.069	1.408	0.918	0.783381	1.16449	extracellular	single organism signaling; positive regulation of cell migration; leukocyte activation; localization of cell; cell surface receptor signaling pathway; positive regulation of locomotion; defense response to other organism; single-organism process; cellular response to cytokine stimulus; establishment of localization; response to biotic stimulus; neutrophil migration; response to external stimulus;…	secretory granule lumen; tertiary granule lumen; intracellular organelle; intracellular vesicle; extracellular space; extracellular region part; cytoplasmic vesicle; cytoplasm; intracellular organelle part; vesicle; tertiary granule; cytoplasmic vesicle part; endomembrane system; intracellular part; cell; extracellular region; organelle part; membrane-enclosed lumen; organelle; vesicle lumen; cyt…	growth factor activity; glucose transmembrane transporter activity; sugar transmembrane transporter activity; receptor binding; cytokine receptor binding; carbohydrate transporter activity; substrate-specific transporter activity; monosaccharide transmembrane transporter activity; protein binding; chemokine activity; substrate-specific transmembrane transporter activity; cytokine activity; CXCR c…	K10029	PPBP; platelet basic protein	hsa04060 Cytokine-cytokine receptor interaction - Homo sapiens (human); hsa04062 Chemokine signaling pathway - Homo sapiens (human);	IPR033899; IPR001811;	CXC Chemokine domain; Chemokine interleukin-8-like domain;
P02775	120	2.10754	Up	Q4	K	Platelet basic protein	PPBP	1	0.0441093	44.318	K(1)LAGDESAD	2	0.16219	1	0.826	1.135	1.408	0.918	0.586648	1.23638	extracellular	single organism signaling; positive regulation of cell migration; leukocyte activation; localization of cell; cell surface receptor signaling pathway; positive regulation of locomotion; defense response to other organism; single-organism process; cellular response to cytokine stimulus; establishment of localization; response to biotic stimulus; neutrophil migration; response to external stimulus;…	secretory granule lumen; tertiary granule lumen; intracellular organelle; intracellular vesicle; extracellular space; extracellular region part; cytoplasmic vesicle; cytoplasm; intracellular organelle part; vesicle; tertiary granule; cytoplasmic vesicle part; endomembrane system; intracellular part; cell; extracellular region; organelle part; membrane-enclosed lumen; organelle; vesicle lumen; cyt…	growth factor activity; glucose transmembrane transporter activity; sugar transmembrane transporter activity; receptor binding; cytokine receptor binding; carbohydrate transporter activity; substrate-specific transporter activity; monosaccharide transmembrane transporter activity; protein binding; chemokine activity; substrate-specific transmembrane transporter activity; cytokine activity; CXCR c…	K10029	PPBP; platelet basic protein	hsa04060 Cytokine-cytokine receptor interaction - Homo sapiens (human); hsa04062 Chemokine signaling pathway - Homo sapiens (human);	IPR033899; IPR001811;	CXC Chemokine domain; Chemokine interleukin-8-like domain;
P02775	49	1.49208	Up	Q4	K	Platelet basic protein	PPBP	1	2.51e-18	143.67	GK(1)EESLDSDLYAELR	2	1.1884	2	0.883	0.859	1.408	0.918	0.627131	0.93573	extracellular	single organism signaling; positive regulation of cell migration; leukocyte activation; localization of cell; cell surface receptor signaling pathway; positive regulation of locomotion; defense response to other organism; single-organism process; cellular response to cytokine stimulus; establishment of localization; response to biotic stimulus; neutrophil migration; response to external stimulus;…	secretory granule lumen; tertiary granule lumen; intracellular organelle; intracellular vesicle; extracellular space; extracellular region part; cytoplasmic vesicle; cytoplasm; intracellular organelle part; vesicle; tertiary granule; cytoplasmic vesicle part; endomembrane system; intracellular part; cell; extracellular region; organelle part; membrane-enclosed lumen; organelle; vesicle lumen; cyt…	growth factor activity; glucose transmembrane transporter activity; sugar transmembrane transporter activity; receptor binding; cytokine receptor binding; carbohydrate transporter activity; substrate-specific transporter activity; monosaccharide transmembrane transporter activity; protein binding; chemokine activity; substrate-specific transmembrane transporter activity; cytokine activity; CXCR c…	K10029	PPBP; platelet basic protein	hsa04060 Cytokine-cytokine receptor interaction - Homo sapiens (human); hsa04062 Chemokine signaling pathway - Homo sapiens (human);	IPR033899; IPR001811;	CXC Chemokine domain; Chemokine interleukin-8-like domain;
P02787	60	2.43829	Up	Q4	K	Serotransferrin	TF	1	0.00067216	70.889	SVIPSDGPSVACVK(1)K	3	0.83901	1	0.845	1.552	1.301	0.98	0.6495	1.58367	extracellular	regulation of vesicle-mediated transport; regulation of biological quality; single-organism process; multicellular organismal homeostasis; protein transport; iron ion import into cell; establishment of localization; positive regulation of cellular component organization; transition metal ion transport; regulation of localization; metal ion homeostasis; response to inorganic substance; macromolecu…	membrane; extracellular region part; external side of plasma membrane; extrinsic component of membrane; organelle membrane; cytoplasm; cytoplasmic vesicle part; macromolecular complex; cell; organelle part; early endosome; extracellular exosome; plasma membrane region; clathrin-coated vesicle; intracellular; secretory vesicle; membrane region; membrane-bounded organelle; apical part of cell; orga…	iron ion binding; ion transmembrane transporter activity; receptor binding; ion binding; transition metal ion transmembrane transporter activity; substrate-specific transporter activity; protein binding; substrate-specific transmembrane transporter activity; trivalent inorganic cation transmembrane transporter activity; metal ion transmembrane transporter activity; ferric iron transmembrane trans…	K14736	TF; transferrin	hsa04978 Mineral absorption - Homo sapiens (human); hsa04066 HIF-1 signaling pathway - Homo sapiens (human);	IPR001156;	Transferrin-like domain;
P02787	646	1.72216	Up	Q4	K	Serotransferrin	TF	1	0.00454278	70.808	SETK(1)DLLFR	2	-0.42092	1	1.127	1.462	1.301	0.98	0.866257	1.49184	extracellular	regulation of vesicle-mediated transport; regulation of biological quality; single-organism process; multicellular organismal homeostasis; protein transport; iron ion import into cell; establishment of localization; positive regulation of cellular component organization; transition metal ion transport; regulation of localization; metal ion homeostasis; response to inorganic substance; macromolecu…	membrane; extracellular region part; external side of plasma membrane; extrinsic component of membrane; organelle membrane; cytoplasm; cytoplasmic vesicle part; macromolecular complex; cell; organelle part; early endosome; extracellular exosome; plasma membrane region; clathrin-coated vesicle; intracellular; secretory vesicle; membrane region; membrane-bounded organelle; apical part of cell; orga…	iron ion binding; ion transmembrane transporter activity; receptor binding; ion binding; transition metal ion transmembrane transporter activity; substrate-specific transporter activity; protein binding; substrate-specific transmembrane transporter activity; trivalent inorganic cation transmembrane transporter activity; metal ion transmembrane transporter activity; ferric iron transmembrane trans…	K14736	TF; transferrin	hsa04978 Mineral absorption - Homo sapiens (human); hsa04066 HIF-1 signaling pathway - Homo sapiens (human);	IPR001156;	Transferrin-like domain;
P02787	612	1.78601	Up	Q4	K	Serotransferrin	TF	1	0.00638689	62.463	DK(1)EACVHK	3	-0.41595	2	1.277	1.718	1.301	0.98	0.981553	1.75306	extracellular	regulation of vesicle-mediated transport; regulation of biological quality; single-organism process; multicellular organismal homeostasis; protein transport; iron ion import into cell; establishment of localization; positive regulation of cellular component organization; transition metal ion transport; regulation of localization; metal ion homeostasis; response to inorganic substance; macromolecu…	membrane; extracellular region part; external side of plasma membrane; extrinsic component of membrane; organelle membrane; cytoplasm; cytoplasmic vesicle part; macromolecular complex; cell; organelle part; early endosome; extracellular exosome; plasma membrane region; clathrin-coated vesicle; intracellular; secretory vesicle; membrane region; membrane-bounded organelle; apical part of cell; orga…	iron ion binding; ion transmembrane transporter activity; receptor binding; ion binding; transition metal ion transmembrane transporter activity; substrate-specific transporter activity; protein binding; substrate-specific transmembrane transporter activity; trivalent inorganic cation transmembrane transporter activity; metal ion transmembrane transporter activity; ferric iron transmembrane trans…	K14736	TF; transferrin	hsa04978 Mineral absorption - Homo sapiens (human); hsa04066 HIF-1 signaling pathway - Homo sapiens (human);	IPR001156;	Transferrin-like domain;
P02788	315	3.26612	Up	Q4	K	Lactotransferrin	LTF	1	5.66e-11	118.19	FQLFGSPSGQK(1)DLLFK	3	1.1514	1	0.148	2.681	0.324	1.797	0.45679	1.49193	extracellular	regulation of cell death; regulation of tumor necrosis factor production; defense response to other organism; positive regulation of biomineral tissue development; regulation of defense response; cellular metabolic process; response to biotic stimulus; regulation of protein serine/threonine kinase activity; metabolic process; regulation of I-kappaB kinase/NF-kappaB signaling; positive regulation …	secretory granule lumen; tertiary granule lumen; extracellular space; extracellular region part; cytoplasmic vesicle; cytoplasm; vesicle; cytoplasmic vesicle part; macromolecular complex; intracellular part; cell; organelle part; extracellular exosome; membrane-enclosed lumen; vesicle lumen; intracellular organelle lumen; intracellular; cell part; secretory vesicle; extracellular vesicle; secreto…	peptidase activity; serine-type peptidase activity; hydrolase activity; protein binding; kinase regulator activity; molecular function regulator; heparin binding; heterocyclic compound binding; organic cyclic compound binding; kinase activator activity; catalytic activity; binding; cation binding; anion binding; glycosaminoglycan binding; enzyme activator activity; DNA binding; iron ion binding; …	K17283			IPR001156;	Transferrin-like domain;
P02788	694	0.686295	Down	Q1	K	Lactotransferrin	LTF	1	1.39e-14	131.66	YLGPQYVAGITNLK(1)K	3	0.5316	2	0.594	2.261	0.324	1.797	1.83333	1.25821	extracellular	regulation of cell death; regulation of tumor necrosis factor production; defense response to other organism; positive regulation of biomineral tissue development; regulation of defense response; cellular metabolic process; response to biotic stimulus; regulation of protein serine/threonine kinase activity; metabolic process; regulation of I-kappaB kinase/NF-kappaB signaling; positive regulation …	secretory granule lumen; tertiary granule lumen; extracellular space; extracellular region part; cytoplasmic vesicle; cytoplasm; vesicle; cytoplasmic vesicle part; macromolecular complex; intracellular part; cell; organelle part; extracellular exosome; membrane-enclosed lumen; vesicle lumen; intracellular organelle lumen; intracellular; cell part; secretory vesicle; extracellular vesicle; secreto…	peptidase activity; serine-type peptidase activity; hydrolase activity; protein binding; kinase regulator activity; molecular function regulator; heparin binding; heterocyclic compound binding; organic cyclic compound binding; kinase activator activity; catalytic activity; binding; cation binding; anion binding; glycosaminoglycan binding; enzyme activator activity; DNA binding; iron ion binding; …	K17283			IPR001156;	Transferrin-like domain;
P02788	296	1.22315	Up	Q3	K	Lactotransferrin	LTF	1	0.00669167	78.098	QAQEK(1)FGK	2	1.8206	1	0.361	2.449	0.324	1.797	1.1142	1.36283	extracellular	regulation of cell death; regulation of tumor necrosis factor production; defense response to other organism; positive regulation of biomineral tissue development; regulation of defense response; cellular metabolic process; response to biotic stimulus; regulation of protein serine/threonine kinase activity; metabolic process; regulation of I-kappaB kinase/NF-kappaB signaling; positive regulation …	secretory granule lumen; tertiary granule lumen; extracellular space; extracellular region part; cytoplasmic vesicle; cytoplasm; vesicle; cytoplasmic vesicle part; macromolecular complex; intracellular part; cell; organelle part; extracellular exosome; membrane-enclosed lumen; vesicle lumen; intracellular organelle lumen; intracellular; cell part; secretory vesicle; extracellular vesicle; secreto…	peptidase activity; serine-type peptidase activity; hydrolase activity; protein binding; kinase regulator activity; molecular function regulator; heparin binding; heterocyclic compound binding; organic cyclic compound binding; kinase activator activity; catalytic activity; binding; cation binding; anion binding; glycosaminoglycan binding; enzyme activator activity; DNA binding; iron ion binding; …	K17283			IPR001156;	Transferrin-like domain;
P02788	182	0.566356	Down	Q1	K	Lactotransferrin	LTF	1	1.59e-12	112.16	FFSASCVPGADK(1)GQFPNLCR	3	-0.045709	1	0.595	1.869	0.324	1.797	1.83642	1.04007	extracellular	regulation of cell death; regulation of tumor necrosis factor production; defense response to other organism; positive regulation of biomineral tissue development; regulation of defense response; cellular metabolic process; response to biotic stimulus; regulation of protein serine/threonine kinase activity; metabolic process; regulation of I-kappaB kinase/NF-kappaB signaling; positive regulation …	secretory granule lumen; tertiary granule lumen; extracellular space; extracellular region part; cytoplasmic vesicle; cytoplasm; vesicle; cytoplasmic vesicle part; macromolecular complex; intracellular part; cell; organelle part; extracellular exosome; membrane-enclosed lumen; vesicle lumen; intracellular organelle lumen; intracellular; cell part; secretory vesicle; extracellular vesicle; secreto…	peptidase activity; serine-type peptidase activity; hydrolase activity; protein binding; kinase regulator activity; molecular function regulator; heparin binding; heterocyclic compound binding; organic cyclic compound binding; kinase activator activity; catalytic activity; binding; cation binding; anion binding; glycosaminoglycan binding; enzyme activator activity; DNA binding; iron ion binding; …	K17283			IPR001156;	Transferrin-like domain;
P02788	118	0.458274	Down	Q1	K	Lactotransferrin	LTF	1	0.00044545	72.2	THYYAVAVVK(1)K	3	0.64227	1	0.755	1.919	0.324	1.797	2.33025	1.06789	extracellular	regulation of cell death; regulation of tumor necrosis factor production; defense response to other organism; positive regulation of biomineral tissue development; regulation of defense response; cellular metabolic process; response to biotic stimulus; regulation of protein serine/threonine kinase activity; metabolic process; regulation of I-kappaB kinase/NF-kappaB signaling; positive regulation …	secretory granule lumen; tertiary granule lumen; extracellular space; extracellular region part; cytoplasmic vesicle; cytoplasm; vesicle; cytoplasmic vesicle part; macromolecular complex; intracellular part; cell; organelle part; extracellular exosome; membrane-enclosed lumen; vesicle lumen; intracellular organelle lumen; intracellular; cell part; secretory vesicle; extracellular vesicle; secreto…	peptidase activity; serine-type peptidase activity; hydrolase activity; protein binding; kinase regulator activity; molecular function regulator; heparin binding; heterocyclic compound binding; organic cyclic compound binding; kinase activator activity; catalytic activity; binding; cation binding; anion binding; glycosaminoglycan binding; enzyme activator activity; DNA binding; iron ion binding; …	K17283			IPR001156;	Transferrin-like domain;
P02788	352	1.65349	Up	Q4	K	Lactotransferrin	LTF	1	0.000108697	101.39	K(1)SEEEVAAR	2	0.74227	1	0.287	2.632	0.324	1.797	0.885802	1.46466	extracellular	regulation of cell death; regulation of tumor necrosis factor production; defense response to other organism; positive regulation of biomineral tissue development; regulation of defense response; cellular metabolic process; response to biotic stimulus; regulation of protein serine/threonine kinase activity; metabolic process; regulation of I-kappaB kinase/NF-kappaB signaling; positive regulation …	secretory granule lumen; tertiary granule lumen; extracellular space; extracellular region part; cytoplasmic vesicle; cytoplasm; vesicle; cytoplasmic vesicle part; macromolecular complex; intracellular part; cell; organelle part; extracellular exosome; membrane-enclosed lumen; vesicle lumen; intracellular organelle lumen; intracellular; cell part; secretory vesicle; extracellular vesicle; secreto…	peptidase activity; serine-type peptidase activity; hydrolase activity; protein binding; kinase regulator activity; molecular function regulator; heparin binding; heterocyclic compound binding; organic cyclic compound binding; kinase activator activity; catalytic activity; binding; cation binding; anion binding; glycosaminoglycan binding; enzyme activator activity; DNA binding; iron ion binding; …	K17283			IPR001156;	Transferrin-like domain;
P02788	320	1.30907	Up	Q4	K	Lactotransferrin	LTF	1	2.92e-13	128.71	DLLFK(1)DSAIGFSR	2	0.2723	2	0.357	2.592	0.324	1.797	1.10185	1.4424	extracellular	regulation of cell death; regulation of tumor necrosis factor production; defense response to other organism; positive regulation of biomineral tissue development; regulation of defense response; cellular metabolic process; response to biotic stimulus; regulation of protein serine/threonine kinase activity; metabolic process; regulation of I-kappaB kinase/NF-kappaB signaling; positive regulation …	secretory granule lumen; tertiary granule lumen; extracellular space; extracellular region part; cytoplasmic vesicle; cytoplasm; vesicle; cytoplasmic vesicle part; macromolecular complex; intracellular part; cell; organelle part; extracellular exosome; membrane-enclosed lumen; vesicle lumen; intracellular organelle lumen; intracellular; cell part; secretory vesicle; extracellular vesicle; secreto…	peptidase activity; serine-type peptidase activity; hydrolase activity; protein binding; kinase regulator activity; molecular function regulator; heparin binding; heterocyclic compound binding; organic cyclic compound binding; kinase activator activity; catalytic activity; binding; cation binding; anion binding; glycosaminoglycan binding; enzyme activator activity; DNA binding; iron ion binding; …	K17283			IPR001156;	Transferrin-like domain;
P02792	105	0.379132	Down	Q1	K	Ferritin light chain	FTL	1	0.00227642	86.67	AAMALEK(1)K	2	1.5711	1	0.693	1.784	0.381	2.587	1.8189	0.689602	cytoplasm	cellular iron ion homeostasis; regulation of biological quality; leukocyte activation; neutrophil activation involved in immune response; transition metal ion homeostasis; immune effector process; metal ion transport; cellular cation homeostasis; iron ion homeostasis; single-organism process; iron ion transport; response to stimulus; cellular chemical homeostasis; establishment of localization; t…	secretory granule lumen; membrane; extracellular region part; cytoplasmic vesicle; vesicle; cytoplasm; cytoplasmic vesicle part; macromolecular complex; autolysosome; intracellular part; azurophil granule lumen; cell; organelle part; autophagosome; vacuolar lumen; extracellular exosome; membrane-enclosed lumen; vesicle lumen; intracellular organelle lumen; cell part; intracellular; secretory vesi…	identical protein binding; iron ion binding; ferric iron binding; transition metal ion binding; binding; ion binding; metal ion binding; cation binding; protein binding;	K13625	FTL; ferritin light chain	hsa04978 Mineral absorption - Homo sapiens (human);	IPR012347; IPR009040; IPR009078; IPR008331;	Ferritin-related; Ferritin-like diiron domain; Ferritin-like superfamily; Ferritin/DPS protein domain;
P04040	98	1.2557	Up	Q3	K	Catalase	CAT	1	0.0111459	48.423	AK(1)VFEHIGK	3	0.92519	1	0.655	1.73	0.503	1.058	1.30219	1.63516	cytoplasm	cellular component biogenesis; osteoblast differentiation; regulation of cell death; leukocyte activation; alcohol metabolic process; cellular lipid metabolic process; cellular metabolic process; negative regulation of NF-kappaB transcription factor activity; response to vitamin A; response to external stimulus; metabolic process; generation of precursor metabolites and energy; purine nucleotide …	membrane; extracellular region part; organelle membrane; cytoplasm; cytoplasmic vesicle part; microbody part; cell; ficolin-1-rich granule lumen; organelle part; peroxisomal membrane; extracellular exosome; ficolin-1-rich granule; focal adhesion; intracellular; lysosome; secretory vesicle; cell-substrate junction; membrane-bounded organelle; cell-substrate adherens junction; organelle lumen; lyti…	nucleoside phosphate binding; receptor binding; ion binding; protein dimerization activity; antioxidant activity; catalase activity; hydrolase activity; protein binding; nucleotide binding; aminoacylase activity; cofactor binding; oxidoreductase activity; organic cyclic compound binding; heterocyclic compound binding; heme binding; identical protein binding; catalytic activity; binding; protein h…	K03781	katE; catalase [EC:1.11.1.6]	hsa05014 Amyotrophic lateral sclerosis (ALS) - Homo sapiens (human); hsa04211 Longevity regulating pathway - Homo sapiens (human); hsa01200 Carbon metabolism - Homo sapiens (human); hsa00630 Glyoxylate and dicarboxylate metabolism - Homo sapiens (human); hsa04146 Peroxisome - Homo sapiens (human); hsa04068 FoxO signaling pathway - Homo sapiens (human); hsa00380 Tryptophan metabolism - Homo sapien…	IPR020835; IPR011614; IPR010582;	Catalase-like domain; Catalase core domain; Catalase immune-responsive domain;
P04040	16	1.21954	Up	Q3	K	Catalase	CAT	1	0.000691202	68.972	DPASDQMQHWK(1)EQR	3	-0.29432	3	0.683	1.752	0.503	1.058	1.35785	1.65595	cytoplasm	cellular component biogenesis; osteoblast differentiation; regulation of cell death; leukocyte activation; alcohol metabolic process; cellular lipid metabolic process; cellular metabolic process; negative regulation of NF-kappaB transcription factor activity; response to vitamin A; response to external stimulus; metabolic process; generation of precursor metabolites and energy; purine nucleotide …	membrane; extracellular region part; organelle membrane; cytoplasm; cytoplasmic vesicle part; microbody part; cell; ficolin-1-rich granule lumen; organelle part; peroxisomal membrane; extracellular exosome; ficolin-1-rich granule; focal adhesion; intracellular; lysosome; secretory vesicle; cell-substrate junction; membrane-bounded organelle; cell-substrate adherens junction; organelle lumen; lyti…	nucleoside phosphate binding; receptor binding; ion binding; protein dimerization activity; antioxidant activity; catalase activity; hydrolase activity; protein binding; nucleotide binding; aminoacylase activity; cofactor binding; oxidoreductase activity; organic cyclic compound binding; heterocyclic compound binding; heme binding; identical protein binding; catalytic activity; binding; protein h…	K03781	katE; catalase [EC:1.11.1.6]	hsa05014 Amyotrophic lateral sclerosis (ALS) - Homo sapiens (human); hsa04211 Longevity regulating pathway - Homo sapiens (human); hsa01200 Carbon metabolism - Homo sapiens (human); hsa00630 Glyoxylate and dicarboxylate metabolism - Homo sapiens (human); hsa04146 Peroxisome - Homo sapiens (human); hsa04068 FoxO signaling pathway - Homo sapiens (human); hsa00380 Tryptophan metabolism - Homo sapien…	IPR020835; IPR011614; IPR010582;	Catalase-like domain; Catalase core domain; Catalase immune-responsive domain;
P04075	312	2.53919	Up	Q4	K	Fructose-bisphosphate aldolase A	ALDOA	1	1.52e-18	150.11	ALQASALK(1)AWGGK	2	0.18307	1	0.773	2.11	0.96	1.032	0.805208	2.04457	cytoplasm	cellular component biogenesis; regulation of biological quality; nucleoside metabolic process; leukocyte activation; nucleoside diphosphate phosphorylation; pyridine nucleotide metabolic process; glycolytic process; nucleoside biosynthetic process; purine ribonucleoside biosynthetic process; ribonucleoside diphosphate metabolic process; cellular metabolic process; glucose metabolic process; ribos…	membrane; secretory granule lumen; tertiary granule lumen; extracellular space; extracellular region part; cytoplasmic vesicle; myofibril; cytoplasm; vesicle; cytoplasmic vesicle part; supramolecular fiber; intracellular part; supramolecular complex; cell; I band; ficolin-1-rich granule lumen; organelle part; non-membrane-bounded organelle; cytoskeleton; extracellular exosome; ficolin-1-rich gran…	RNA binding; tubulin binding; lyase activity; protein binding; monosaccharide binding; heterocyclic compound binding; organic cyclic compound binding; cell adhesion molecule binding; identical protein binding; cytoskeletal protein binding; fructose-bisphosphate aldolase activity; catalytic activity; binding; carbon-carbon lyase activity; nucleic acid binding; cadherin binding; actin binding; fruc…	K01623	ALDO; fructose-bisphosphate aldolase, class I [EC:4.1.2.13]	hsa00051 Fructose and mannose metabolism - Homo sapiens (human); hsa04066 HIF-1 signaling pathway - Homo sapiens (human); hsa01100 Metabolic pathways - Homo sapiens (human); hsa00030 Pentose phosphate pathway - Homo sapiens (human); hsa00010 Glycolysis / Gluconeogenesis - Homo sapiens (human); hsa01230 Biosynthesis of amino acids - Homo sapiens (human); hsa01200 Carbon metabolism - Homo sapiens (…	IPR013785;	Aldolase-type TIM barrel;
P04075	330	3.62082	Up	Q4	K	Fructose-bisphosphate aldolase A	ALDOA	1	0.000495391	85.355	AAQEEYVK(1)R	2	-0.30974	1	0.604	2.351	0.96	1.032	0.629167	2.2781	cytoplasm	cellular component biogenesis; regulation of biological quality; nucleoside metabolic process; leukocyte activation; nucleoside diphosphate phosphorylation; pyridine nucleotide metabolic process; glycolytic process; nucleoside biosynthetic process; purine ribonucleoside biosynthetic process; ribonucleoside diphosphate metabolic process; cellular metabolic process; glucose metabolic process; ribos…	membrane; secretory granule lumen; tertiary granule lumen; extracellular space; extracellular region part; cytoplasmic vesicle; myofibril; cytoplasm; vesicle; cytoplasmic vesicle part; supramolecular fiber; intracellular part; supramolecular complex; cell; I band; ficolin-1-rich granule lumen; organelle part; non-membrane-bounded organelle; cytoskeleton; extracellular exosome; ficolin-1-rich gran…	RNA binding; tubulin binding; lyase activity; protein binding; monosaccharide binding; heterocyclic compound binding; organic cyclic compound binding; cell adhesion molecule binding; identical protein binding; cytoskeletal protein binding; fructose-bisphosphate aldolase activity; catalytic activity; binding; carbon-carbon lyase activity; nucleic acid binding; cadherin binding; actin binding; fruc…	K01623	ALDO; fructose-bisphosphate aldolase, class I [EC:4.1.2.13]	hsa00051 Fructose and mannose metabolism - Homo sapiens (human); hsa04066 HIF-1 signaling pathway - Homo sapiens (human); hsa01100 Metabolic pathways - Homo sapiens (human); hsa00030 Pentose phosphate pathway - Homo sapiens (human); hsa00010 Glycolysis / Gluconeogenesis - Homo sapiens (human); hsa01230 Biosynthesis of amino acids - Homo sapiens (human); hsa01200 Carbon metabolism - Homo sapiens (…	IPR013785;	Aldolase-type TIM barrel;
P04075	101	0.83097	Down	Q2	K	Fructose-bisphosphate aldolase A	ALDOA	1	0.0167579	59.418	SK(1)GGVVGIK	2	-1.2391	1	1.64	1.465	0.96	1.032	1.70833	1.41957	cytoplasm	cellular component biogenesis; regulation of biological quality; nucleoside metabolic process; leukocyte activation; nucleoside diphosphate phosphorylation; pyridine nucleotide metabolic process; glycolytic process; nucleoside biosynthetic process; purine ribonucleoside biosynthetic process; ribonucleoside diphosphate metabolic process; cellular metabolic process; glucose metabolic process; ribos…	membrane; secretory granule lumen; tertiary granule lumen; extracellular space; extracellular region part; cytoplasmic vesicle; myofibril; cytoplasm; vesicle; cytoplasmic vesicle part; supramolecular fiber; intracellular part; supramolecular complex; cell; I band; ficolin-1-rich granule lumen; organelle part; non-membrane-bounded organelle; cytoskeleton; extracellular exosome; ficolin-1-rich gran…	RNA binding; tubulin binding; lyase activity; protein binding; monosaccharide binding; heterocyclic compound binding; organic cyclic compound binding; cell adhesion molecule binding; identical protein binding; cytoskeletal protein binding; fructose-bisphosphate aldolase activity; catalytic activity; binding; carbon-carbon lyase activity; nucleic acid binding; cadherin binding; actin binding; fruc…	K01623	ALDO; fructose-bisphosphate aldolase, class I [EC:4.1.2.13]	hsa00051 Fructose and mannose metabolism - Homo sapiens (human); hsa04066 HIF-1 signaling pathway - Homo sapiens (human); hsa01100 Metabolic pathways - Homo sapiens (human); hsa00030 Pentose phosphate pathway - Homo sapiens (human); hsa00010 Glycolysis / Gluconeogenesis - Homo sapiens (human); hsa01230 Biosynthesis of amino acids - Homo sapiens (human); hsa01200 Carbon metabolism - Homo sapiens (…	IPR013785;	Aldolase-type TIM barrel;
P04075	108	1.41881	Up	Q4	K	Fructose-bisphosphate aldolase A	ALDOA	1	3.17e-06	102.52	GGVVGIK(1)VDK	2	0.1915	1	1.011	1.542	0.96	1.032	1.05313	1.49419	cytoplasm	cellular component biogenesis; regulation of biological quality; nucleoside metabolic process; leukocyte activation; nucleoside diphosphate phosphorylation; pyridine nucleotide metabolic process; glycolytic process; nucleoside biosynthetic process; purine ribonucleoside biosynthetic process; ribonucleoside diphosphate metabolic process; cellular metabolic process; glucose metabolic process; ribos…	membrane; secretory granule lumen; tertiary granule lumen; extracellular space; extracellular region part; cytoplasmic vesicle; myofibril; cytoplasm; vesicle; cytoplasmic vesicle part; supramolecular fiber; intracellular part; supramolecular complex; cell; I band; ficolin-1-rich granule lumen; organelle part; non-membrane-bounded organelle; cytoskeleton; extracellular exosome; ficolin-1-rich gran…	RNA binding; tubulin binding; lyase activity; protein binding; monosaccharide binding; heterocyclic compound binding; organic cyclic compound binding; cell adhesion molecule binding; identical protein binding; cytoskeletal protein binding; fructose-bisphosphate aldolase activity; catalytic activity; binding; carbon-carbon lyase activity; nucleic acid binding; cadherin binding; actin binding; fruc…	K01623	ALDO; fructose-bisphosphate aldolase, class I [EC:4.1.2.13]	hsa00051 Fructose and mannose metabolism - Homo sapiens (human); hsa04066 HIF-1 signaling pathway - Homo sapiens (human); hsa01100 Metabolic pathways - Homo sapiens (human); hsa00030 Pentose phosphate pathway - Homo sapiens (human); hsa00010 Glycolysis / Gluconeogenesis - Homo sapiens (human); hsa01230 Biosynthesis of amino acids - Homo sapiens (human); hsa01200 Carbon metabolism - Homo sapiens (…	IPR013785;	Aldolase-type TIM barrel;
P04075	322	1.98966	Up	Q4	K	Fructose-bisphosphate aldolase A	ALDOA	1	2.43e-12	132.08	ENLK(1)AAQEEYVK	2	-0.60615	2	0.972	2.079	0.96	1.032	1.0125	2.01453	cytoplasm	cellular component biogenesis; regulation of biological quality; nucleoside metabolic process; leukocyte activation; nucleoside diphosphate phosphorylation; pyridine nucleotide metabolic process; glycolytic process; nucleoside biosynthetic process; purine ribonucleoside biosynthetic process; ribonucleoside diphosphate metabolic process; cellular metabolic process; glucose metabolic process; ribos…	membrane; secretory granule lumen; tertiary granule lumen; extracellular space; extracellular region part; cytoplasmic vesicle; myofibril; cytoplasm; vesicle; cytoplasmic vesicle part; supramolecular fiber; intracellular part; supramolecular complex; cell; I band; ficolin-1-rich granule lumen; organelle part; non-membrane-bounded organelle; cytoskeleton; extracellular exosome; ficolin-1-rich gran…	RNA binding; tubulin binding; lyase activity; protein binding; monosaccharide binding; heterocyclic compound binding; organic cyclic compound binding; cell adhesion molecule binding; identical protein binding; cytoskeletal protein binding; fructose-bisphosphate aldolase activity; catalytic activity; binding; carbon-carbon lyase activity; nucleic acid binding; cadherin binding; actin binding; fruc…	K01623	ALDO; fructose-bisphosphate aldolase, class I [EC:4.1.2.13]	hsa00051 Fructose and mannose metabolism - Homo sapiens (human); hsa04066 HIF-1 signaling pathway - Homo sapiens (human); hsa01100 Metabolic pathways - Homo sapiens (human); hsa00030 Pentose phosphate pathway - Homo sapiens (human); hsa00010 Glycolysis / Gluconeogenesis - Homo sapiens (human); hsa01230 Biosynthesis of amino acids - Homo sapiens (human); hsa01200 Carbon metabolism - Homo sapiens (…	IPR013785;	Aldolase-type TIM barrel;
P04075	14	2.13472	Up	Q4	K	Fructose-bisphosphate aldolase A	ALDOA	1	0.00689903	63.184	K(1)ELSDIAHR	3	0.30447	1	0.831	1.907	0.96	1.032	0.865625	1.84787	cytoplasm	cellular component biogenesis; regulation of biological quality; nucleoside metabolic process; leukocyte activation; nucleoside diphosphate phosphorylation; pyridine nucleotide metabolic process; glycolytic process; nucleoside biosynthetic process; purine ribonucleoside biosynthetic process; ribonucleoside diphosphate metabolic process; cellular metabolic process; glucose metabolic process; ribos…	membrane; secretory granule lumen; tertiary granule lumen; extracellular space; extracellular region part; cytoplasmic vesicle; myofibril; cytoplasm; vesicle; cytoplasmic vesicle part; supramolecular fiber; intracellular part; supramolecular complex; cell; I band; ficolin-1-rich granule lumen; organelle part; non-membrane-bounded organelle; cytoskeleton; extracellular exosome; ficolin-1-rich gran…	RNA binding; tubulin binding; lyase activity; protein binding; monosaccharide binding; heterocyclic compound binding; organic cyclic compound binding; cell adhesion molecule binding; identical protein binding; cytoskeletal protein binding; fructose-bisphosphate aldolase activity; catalytic activity; binding; carbon-carbon lyase activity; nucleic acid binding; cadherin binding; actin binding; fruc…	K01623	ALDO; fructose-bisphosphate aldolase, class I [EC:4.1.2.13]	hsa00051 Fructose and mannose metabolism - Homo sapiens (human); hsa04066 HIF-1 signaling pathway - Homo sapiens (human); hsa01100 Metabolic pathways - Homo sapiens (human); hsa00030 Pentose phosphate pathway - Homo sapiens (human); hsa00010 Glycolysis / Gluconeogenesis - Homo sapiens (human); hsa01230 Biosynthesis of amino acids - Homo sapiens (human); hsa01200 Carbon metabolism - Homo sapiens (…	IPR013785;	Aldolase-type TIM barrel;
P04083	71	0.559019	Down	Q1	K	Annexin A1	ANXA1	1	0.00412028	54.898	GVDEATIIDILTK(1)R	3	-0.18118	1	0.674	0.812	0.548	1.181	1.22993	0.687553	cytoplasm	single organism signaling; regulation of leukocyte activation; regulation of cell death; gland development; reproductive process; negative regulation of immune effector process; cellular response to corticosteroid stimulus; positive regulation of biosynthetic process; response to interleukin-1; regulation of defense response; regulation of vesicle fusion; regulation of cell cycle process; cellula…	membrane; extracellular region part; external side of plasma membrane; organelle membrane; extrinsic component of membrane; cytoplasm; cytoplasmic vesicle part; macromolecular complex; cell-cell adherens junction; cell; organelle part; early endosome; extracellular exosome; nucleoplasm; plasma membrane region; focal adhesion; intracellular; lysosome; cell-substrate junction; membrane-bounded orga…	receptor binding; protein dimerization activity; phospholipase inhibitor activity; single-stranded DNA binding; hydrolase activity, acting on acid anhydrides; protein binding; hydrolase activity; enzyme inhibitor activity; molecular function regulator; calcium-dependent protein binding; ATPase activity; heterocyclic compound binding; organic cyclic compound binding; cadherin binding involved in c…	K17091
P04083	250	0.736875	Down	Q1	K	Annexin A1	ANXA1	1	0.016549	43.03	HDMNK(1)VLDLELK	3	2.2192	1	0.937	1.488	0.548	1.181	1.70985	1.25995	cytoplasm	single organism signaling; regulation of leukocyte activation; regulation of cell death; gland development; reproductive process; negative regulation of immune effector process; cellular response to corticosteroid stimulus; positive regulation of biosynthetic process; response to interleukin-1; regulation of defense response; regulation of vesicle fusion; regulation of cell cycle process; cellula…	membrane; extracellular region part; external side of plasma membrane; organelle membrane; extrinsic component of membrane; cytoplasm; cytoplasmic vesicle part; macromolecular complex; cell-cell adherens junction; cell; organelle part; early endosome; extracellular exosome; nucleoplasm; plasma membrane region; focal adhesion; intracellular; lysosome; cell-substrate junction; membrane-bounded orga…	receptor binding; protein dimerization activity; phospholipase inhibitor activity; single-stranded DNA binding; hydrolase activity, acting on acid anhydrides; protein binding; hydrolase activity; enzyme inhibitor activity; molecular function regulator; calcium-dependent protein binding; ATPase activity; heterocyclic compound binding; organic cyclic compound binding; cadherin binding involved in c…	K17091
P04114	4485	1.32219	Up	Q4	K	Apolipoprotein B-100	APOB	1	0.00163801	93.096	SQAIATK(1)K	2	-0.20913	1	1.193	1.56	0.999	0.988	1.19419	1.57895	endoplasmic reticulum	single organism signaling; cellular component biogenesis; positive regulation of macrophage derived foam cell differentiation; regulation of biological quality; reproductive process; alcohol metabolic process; chordate embryonic development; very-low-density lipoprotein particle assembly; cellular lipid metabolic process; positive regulation of cholesterol storage; regulation of lipid metabolic p…	membrane; extracellular region part; clathrin-coated endocytic vesicle; organelle membrane; low-density lipoprotein particle; cytoplasm; cytoplasmic vesicle part; triglyceride-rich plasma lipoprotein particle; neuronal cell body; macromolecular complex; cell; very-low-density lipoprotein particle; organelle part; early endosome; vacuolar lumen; chylomicron remnant; extracellular exosome; clathrin…	lipase binding; receptor binding; ion binding; lipid transporter activity; substrate-specific transporter activity; protein binding; heparin binding; sulfur compound binding; lipoprotein particle receptor binding; carbohydrate derivative binding; cholesterol transporter activity; binding; phospholipid binding; sterol transporter activity; lipid binding; anion binding; glycosaminoglycan binding; l…	K14462	APOB; apolipoprotein B	hsa04975 Fat digestion and absorption - Homo sapiens (human); hsa04977 Vitamin digestion and absorption - Homo sapiens (human);	IPR011030; IPR015818; IPR015817; IPR001747; IPR022176; IPR015816; IPR015819; IPR016024; IPR015255; IPR009454;	Vitellinogen, superhelical; Vitellinogen, open beta-sheet, subdomain 2; Vitellinogen, open beta-sheet, subdomain 1; Lipid transport protein, N-terminal; Apolipoprotein B100 C-terminal; Vitellinogen, beta-sheet N-terminal; Lipid transport protein, beta-sheet shell; Armadillo-type fold; Vitellinogen, open beta-sheet; Lipid transport, open beta-sheet;
P04114	2139	1.55314	Up	Q4	K	Apolipoprotein B-100	APOB	1	0.0204623	43.635	QVSHAK(1)EK	3	0.83501	1	0.985	1.513	0.999	0.988	0.985986	1.53138	endoplasmic reticulum	single organism signaling; cellular component biogenesis; positive regulation of macrophage derived foam cell differentiation; regulation of biological quality; reproductive process; alcohol metabolic process; chordate embryonic development; very-low-density lipoprotein particle assembly; cellular lipid metabolic process; positive regulation of cholesterol storage; regulation of lipid metabolic p…	membrane; extracellular region part; clathrin-coated endocytic vesicle; organelle membrane; low-density lipoprotein particle; cytoplasm; cytoplasmic vesicle part; triglyceride-rich plasma lipoprotein particle; neuronal cell body; macromolecular complex; cell; very-low-density lipoprotein particle; organelle part; early endosome; vacuolar lumen; chylomicron remnant; extracellular exosome; clathrin…	lipase binding; receptor binding; ion binding; lipid transporter activity; substrate-specific transporter activity; protein binding; heparin binding; sulfur compound binding; lipoprotein particle receptor binding; carbohydrate derivative binding; cholesterol transporter activity; binding; phospholipid binding; sterol transporter activity; lipid binding; anion binding; glycosaminoglycan binding; l…	K14462	APOB; apolipoprotein B	hsa04975 Fat digestion and absorption - Homo sapiens (human); hsa04977 Vitamin digestion and absorption - Homo sapiens (human);	IPR011030; IPR015818; IPR015817; IPR001747; IPR022176; IPR015816; IPR015819; IPR016024; IPR015255; IPR009454;	Vitellinogen, superhelical; Vitellinogen, open beta-sheet, subdomain 2; Vitellinogen, open beta-sheet, subdomain 1; Lipid transport protein, N-terminal; Apolipoprotein B100 C-terminal; Vitellinogen, beta-sheet N-terminal; Lipid transport protein, beta-sheet shell; Armadillo-type fold; Vitellinogen, open beta-sheet; Lipid transport, open beta-sheet;
P04406	334	0.808334	Down	Q2	K	Glyceraldehyde-3-phosphate dehydrogenase	GAPDH	1	0.00134892	67.385	VVDLMAHMASK(1)E	2	0.02865	5	1.092	1.337	0.818	1.239	1.33496	1.0791	cytoplasm	regulation of biological quality; nucleoside metabolic process; nucleoside diphosphate phosphorylation; pyridine nucleotide metabolic process; neuron death; glycolytic process; posttranscriptional regulation of gene expression; ribonucleoside diphosphate metabolic process; cellular response to cytokine stimulus; cellular metabolic process; glucose metabolic process; metabolic process; gluconeogen…	membrane; extracellular region part; organelle membrane; cell periphery; cytoplasm; vesicle; macromolecular complex; intracellular part; cell; GAIT complex; organelle part; non-membrane-bounded organelle; cytoskeleton; extracellular exosome; nuclear membrane; microtubule cytoskeleton; intracellular; cell part; extracellular vesicle; perinuclear region of cytoplasm; lipid particle; membrane-bounde…	transferase activity, transferring nitrogenous groups; nucleoside phosphate binding; oxidoreductase activity, acting on the aldehyde or oxo group of donors; tubulin binding; protein binding; nucleotide binding; cofactor binding; oxidoreductase activity; organic cyclic compound binding; heterocyclic compound binding; glyceraldehyde-3-phosphate dehydrogenase (NAD(P)+) (phosphorylating) activity; ox…	K00134	GAPDH; glyceraldehyde 3-phosphate dehydrogenase [EC:1.2.1.12]	hsa05010 Alzheimer's disease - Homo sapiens (human); hsa04066 HIF-1 signaling pathway - Homo sapiens (human); hsa01100 Metabolic pathways - Homo sapiens (human); hsa00010 Glycolysis / Gluconeogenesis - Homo sapiens (human); hsa01230 Biosynthesis of amino acids - Homo sapiens (human); hsa01200 Carbon metabolism - Homo sapiens (human);	IPR020829; IPR016040; IPR020828;	Glyceraldehyde 3-phosphate dehydrogenase, catalytic domain; NAD(P)-binding domain; Glyceraldehyde 3-phosphate dehydrogenase, NAD(P) binding domain;
P04406	254	1.81673	Up	Q4	K	Glyceraldehyde-3-phosphate dehydrogenase	GAPDH	0.993494	3.5e-05	83.182	LEK(0.007)PAK(0.993)YDDIK	3	0.64608	1	0.717	1.973	0.818	1.239	0.876528	1.59241	cytoplasm	regulation of biological quality; nucleoside metabolic process; nucleoside diphosphate phosphorylation; pyridine nucleotide metabolic process; neuron death; glycolytic process; posttranscriptional regulation of gene expression; ribonucleoside diphosphate metabolic process; cellular response to cytokine stimulus; cellular metabolic process; glucose metabolic process; metabolic process; gluconeogen…	membrane; extracellular region part; organelle membrane; cell periphery; cytoplasm; vesicle; macromolecular complex; intracellular part; cell; GAIT complex; organelle part; non-membrane-bounded organelle; cytoskeleton; extracellular exosome; nuclear membrane; microtubule cytoskeleton; intracellular; cell part; extracellular vesicle; perinuclear region of cytoplasm; lipid particle; membrane-bounde…	transferase activity, transferring nitrogenous groups; nucleoside phosphate binding; oxidoreductase activity, acting on the aldehyde or oxo group of donors; tubulin binding; protein binding; nucleotide binding; cofactor binding; oxidoreductase activity; organic cyclic compound binding; heterocyclic compound binding; glyceraldehyde-3-phosphate dehydrogenase (NAD(P)+) (phosphorylating) activity; ox…	K00134	GAPDH; glyceraldehyde 3-phosphate dehydrogenase [EC:1.2.1.12]	hsa05010 Alzheimer's disease - Homo sapiens (human); hsa04066 HIF-1 signaling pathway - Homo sapiens (human); hsa01100 Metabolic pathways - Homo sapiens (human); hsa00010 Glycolysis / Gluconeogenesis - Homo sapiens (human); hsa01230 Biosynthesis of amino acids - Homo sapiens (human); hsa01200 Carbon metabolism - Homo sapiens (human);	IPR020829; IPR016040; IPR020828;	Glyceraldehyde 3-phosphate dehydrogenase, catalytic domain; NAD(P)-binding domain; Glyceraldehyde 3-phosphate dehydrogenase, NAD(P) binding domain;
P04406	194	1.68023	Up	Q4	K	Glyceraldehyde-3-phosphate dehydrogenase	GAPDH	1	0.000675409	73.435	TVDGPSGK(1)LWR	3	-0.28687	2	0.8	2.036	0.818	1.239	0.977995	1.64326	cytoplasm	regulation of biological quality; nucleoside metabolic process; nucleoside diphosphate phosphorylation; pyridine nucleotide metabolic process; neuron death; glycolytic process; posttranscriptional regulation of gene expression; ribonucleoside diphosphate metabolic process; cellular response to cytokine stimulus; cellular metabolic process; glucose metabolic process; metabolic process; gluconeogen…	membrane; extracellular region part; organelle membrane; cell periphery; cytoplasm; vesicle; macromolecular complex; intracellular part; cell; GAIT complex; organelle part; non-membrane-bounded organelle; cytoskeleton; extracellular exosome; nuclear membrane; microtubule cytoskeleton; intracellular; cell part; extracellular vesicle; perinuclear region of cytoplasm; lipid particle; membrane-bounde…	transferase activity, transferring nitrogenous groups; nucleoside phosphate binding; oxidoreductase activity, acting on the aldehyde or oxo group of donors; tubulin binding; protein binding; nucleotide binding; cofactor binding; oxidoreductase activity; organic cyclic compound binding; heterocyclic compound binding; glyceraldehyde-3-phosphate dehydrogenase (NAD(P)+) (phosphorylating) activity; ox…	K00134	GAPDH; glyceraldehyde 3-phosphate dehydrogenase [EC:1.2.1.12]	hsa05010 Alzheimer's disease - Homo sapiens (human); hsa04066 HIF-1 signaling pathway - Homo sapiens (human); hsa01100 Metabolic pathways - Homo sapiens (human); hsa00010 Glycolysis / Gluconeogenesis - Homo sapiens (human); hsa01230 Biosynthesis of amino acids - Homo sapiens (human); hsa01200 Carbon metabolism - Homo sapiens (human);	IPR020829; IPR016040; IPR020828;	Glyceraldehyde 3-phosphate dehydrogenase, catalytic domain; NAD(P)-binding domain; Glyceraldehyde 3-phosphate dehydrogenase, NAD(P) binding domain;
P04406	263	1.49044	Up	Q4	K	Glyceraldehyde-3-phosphate dehydrogenase	GAPDH	1	2.49e-07	108.72	VVK(1)QASEGPLK	2	1.3151	2	0.831	1.876	0.818	1.239	1.01589	1.51412	cytoplasm	regulation of biological quality; nucleoside metabolic process; nucleoside diphosphate phosphorylation; pyridine nucleotide metabolic process; neuron death; glycolytic process; posttranscriptional regulation of gene expression; ribonucleoside diphosphate metabolic process; cellular response to cytokine stimulus; cellular metabolic process; glucose metabolic process; metabolic process; gluconeogen…	membrane; extracellular region part; organelle membrane; cell periphery; cytoplasm; vesicle; macromolecular complex; intracellular part; cell; GAIT complex; organelle part; non-membrane-bounded organelle; cytoskeleton; extracellular exosome; nuclear membrane; microtubule cytoskeleton; intracellular; cell part; extracellular vesicle; perinuclear region of cytoplasm; lipid particle; membrane-bounde…	transferase activity, transferring nitrogenous groups; nucleoside phosphate binding; oxidoreductase activity, acting on the aldehyde or oxo group of donors; tubulin binding; protein binding; nucleotide binding; cofactor binding; oxidoreductase activity; organic cyclic compound binding; heterocyclic compound binding; glyceraldehyde-3-phosphate dehydrogenase (NAD(P)+) (phosphorylating) activity; ox…	K00134	GAPDH; glyceraldehyde 3-phosphate dehydrogenase [EC:1.2.1.12]	hsa05010 Alzheimer's disease - Homo sapiens (human); hsa04066 HIF-1 signaling pathway - Homo sapiens (human); hsa01100 Metabolic pathways - Homo sapiens (human); hsa00010 Glycolysis / Gluconeogenesis - Homo sapiens (human); hsa01230 Biosynthesis of amino acids - Homo sapiens (human); hsa01200 Carbon metabolism - Homo sapiens (human);	IPR020829; IPR016040; IPR020828;	Glyceraldehyde 3-phosphate dehydrogenase, catalytic domain; NAD(P)-binding domain; Glyceraldehyde 3-phosphate dehydrogenase, NAD(P) binding domain;
P04406	117	1.93379	Up	Q4	K	Glyceraldehyde-3-phosphate dehydrogenase	GAPDH	1	0.0178161	50.353	AGAHLQGGAK(1)R	2	-0.35174	2	0.592	1.734	0.818	1.239	0.723716	1.39952	cytoplasm	regulation of biological quality; nucleoside metabolic process; nucleoside diphosphate phosphorylation; pyridine nucleotide metabolic process; neuron death; glycolytic process; posttranscriptional regulation of gene expression; ribonucleoside diphosphate metabolic process; cellular response to cytokine stimulus; cellular metabolic process; glucose metabolic process; metabolic process; gluconeogen…	membrane; extracellular region part; organelle membrane; cell periphery; cytoplasm; vesicle; macromolecular complex; intracellular part; cell; GAIT complex; organelle part; non-membrane-bounded organelle; cytoskeleton; extracellular exosome; nuclear membrane; microtubule cytoskeleton; intracellular; cell part; extracellular vesicle; perinuclear region of cytoplasm; lipid particle; membrane-bounde…	transferase activity, transferring nitrogenous groups; nucleoside phosphate binding; oxidoreductase activity, acting on the aldehyde or oxo group of donors; tubulin binding; protein binding; nucleotide binding; cofactor binding; oxidoreductase activity; organic cyclic compound binding; heterocyclic compound binding; glyceraldehyde-3-phosphate dehydrogenase (NAD(P)+) (phosphorylating) activity; ox…	K00134	GAPDH; glyceraldehyde 3-phosphate dehydrogenase [EC:1.2.1.12]	hsa05010 Alzheimer's disease - Homo sapiens (human); hsa04066 HIF-1 signaling pathway - Homo sapiens (human); hsa01100 Metabolic pathways - Homo sapiens (human); hsa00010 Glycolysis / Gluconeogenesis - Homo sapiens (human); hsa01230 Biosynthesis of amino acids - Homo sapiens (human); hsa01200 Carbon metabolism - Homo sapiens (human);	IPR020829; IPR016040; IPR020828;	Glyceraldehyde 3-phosphate dehydrogenase, catalytic domain; NAD(P)-binding domain; Glyceraldehyde 3-phosphate dehydrogenase, NAD(P) binding domain;
P04632	179	1.66673	Up	Q4	K	Calpain small subunit 1	CAPNS1	1	0.00707857	58.098	WQAIYK(1)QFDTDR	2	-0.56514	1	1.102	1.491	1.19	0.966	0.92605	1.54348	cytoplasm	regulation of cellular process; cellular component organization; single-multicellular organism process; regulation of cell proliferation; keratinization; cellular developmental process; single-organism process; organic substance metabolic process; epidermal cell differentiation; metabolic process; cell differentiation; extracellular structure organization; extracellular matrix disassembly; epider…	membrane; extracellular region part; cell periphery; cytoplasm; vesicle; intracellular part; cytosol; cell; extracellular region; plasma membrane; organelle; extracellular exosome; intracellular; cell part; extracellular vesicle; membrane-bounded organelle; extracellular organelle; cytoplasmic part;	endopeptidase activity; calcium-dependent cysteine-type endopeptidase activity; peptidase activity; catalytic activity; binding; ion binding; metal ion binding; cation binding; peptidase activity, acting on L-amino acid peptides; protein binding; hydrolase activity; cysteine-type peptidase activity; calcium ion binding; cysteine-type endopeptidase activity;	K08583			IPR011992; IPR002048;	EF-hand domain pair; EF-hand domain;
P04792	114	1.38265	Up	Q4	K	Heat shock protein beta-1	HSPB1	1	2.46e-05	89.231	TK(1)DGVVEITGK	3	0.52767	2	1.305	1.272	1.21	0.853	1.07851	1.49121	nucleus	single organism signaling; protein transport along microtubule; blood coagulation; regulation of biological quality; positive regulation of cell migration; regulation of cell death; regulation of tumor necrosis factor production; positive regulation of cytokine biosynthetic process; cell surface receptor signaling pathway; posttranscriptional regulation of gene expression; positive regulation of …	membrane; extracellular space; extracellular region part; cell periphery; cell junction; myofibril; cytoplasmic region; vesicle; cytoplasm; cell projection cytoplasm; macromolecular complex; supramolecular fiber; intracellular part; Z disc; supramolecular complex; cell; I band; organelle part; endopeptidase complex; non-membrane-bounded organelle; cytoskeleton; extracellular exosome; catalytic co…	protein serine/threonine kinase inhibitor activity; RNA binding; protein kinase binding; protein kinase inhibitor activity; protein kinase C inhibitor activity; protein binding; kinase regulator activity; protein kinase regulator activity; enzyme inhibitor activity; molecular function regulator; kinase binding; ubiquitin-like protein binding; protein binding involved in protein folding; heterocyc…	K04455	HSPB1; heat shock protein beta-1	hsa04010 MAPK signaling pathway - Homo sapiens (human); hsa05169 Epstein-Barr virus infection - Homo sapiens (human); hsa04370 VEGF signaling pathway - Homo sapiens (human); hsa05146 Amoebiasis - Homo sapiens (human);	IPR002068; IPR008978;	Alpha crystallin/Hsp20 domain; HSP20-like chaperone;
P05106	436	2.04714	Up	Q4	K	Integrin beta-3	ITGB3	1	0.00194423	91.867	GCPQEK(1)EK	2	0.37682	2	1.125	1.653	1.403	1.007	0.801853	1.64151	plasma membrane	single organism signaling; cellular component biogenesis; entry into host; positive regulation of cell migration; blood coagulation; regulation of biological quality; positive regulation of cellular protein metabolic process; angiogenesis involved in wound healing; cell surface receptor signaling pathway; cellular component morphogenesis; regulation of endothelial cell migration; response to exte…	membrane; extracellular region part; organelle membrane; ruffle membrane; cytoplasm; cytoplasmic vesicle part; macromolecular complex; integrin alphav-beta3 complex; integral component of plasma membrane; actin-based cell projection; cell; organelle part; extracellular exosome; focal adhesion; plasma membrane region; leading edge membrane; intracellular; secretory vesicle; lamellipodium; filopodi…	signaling receptor activity; fibronectin binding; receptor binding; coreceptor activity; cytokine receptor binding; growth factor receptor binding; vascular endothelial growth factor receptor binding; protein binding; protein disulfide isomerase activity; signal transducer activity; virus receptor activity; extracellular matrix binding; protease binding; cell adhesion molecule binding; intramolec…	K06493	ITGB3; integrin beta 3	hsa04380 Osteoclast differentiation - Homo sapiens (human); hsa04015 Rap1 signaling pathway - Homo sapiens (human); hsa04640 Hematopoietic cell lineage - Homo sapiens (human); hsa04810 Regulation of actin cytoskeleton - Homo sapiens (human); hsa04611 Platelet activation - Homo sapiens (human); hsa04151 PI3K-Akt signaling pathway - Homo sapiens (human); hsa04919 Thyroid hormone signaling pathway -…	IPR033760; IPR002369; IPR016201; IPR012896; IPR032695; IPR013111; IPR014836; IPR002035;	Integrin beta N-terminal; Integrin beta subunit, VWA domain; PSI domain; Integrin beta subunit, tail; Integrin domain; EGF-like domain, extracellular; Integrin beta subunit, cytoplasmic domain; von Willebrand factor, type A;
P05106	234	1.35785	Up	Q4	K	Integrin beta-3	ITGB3	1	0.00971905	76.064	FNEEVK(1)K	3	-0.11533	2	1.535	1.496	1.403	1.007	1.09408	1.4856	plasma membrane	single organism signaling; cellular component biogenesis; entry into host; positive regulation of cell migration; blood coagulation; regulation of biological quality; positive regulation of cellular protein metabolic process; angiogenesis involved in wound healing; cell surface receptor signaling pathway; cellular component morphogenesis; regulation of endothelial cell migration; response to exte…	membrane; extracellular region part; organelle membrane; ruffle membrane; cytoplasm; cytoplasmic vesicle part; macromolecular complex; integrin alphav-beta3 complex; integral component of plasma membrane; actin-based cell projection; cell; organelle part; extracellular exosome; focal adhesion; plasma membrane region; leading edge membrane; intracellular; secretory vesicle; lamellipodium; filopodi…	signaling receptor activity; fibronectin binding; receptor binding; coreceptor activity; cytokine receptor binding; growth factor receptor binding; vascular endothelial growth factor receptor binding; protein binding; protein disulfide isomerase activity; signal transducer activity; virus receptor activity; extracellular matrix binding; protease binding; cell adhesion molecule binding; intramolec…	K06493	ITGB3; integrin beta 3	hsa04380 Osteoclast differentiation - Homo sapiens (human); hsa04015 Rap1 signaling pathway - Homo sapiens (human); hsa04640 Hematopoietic cell lineage - Homo sapiens (human); hsa04810 Regulation of actin cytoskeleton - Homo sapiens (human); hsa04611 Platelet activation - Homo sapiens (human); hsa04151 PI3K-Akt signaling pathway - Homo sapiens (human); hsa04919 Thyroid hormone signaling pathway -…	IPR033760; IPR002369; IPR016201; IPR012896; IPR032695; IPR013111; IPR014836; IPR002035;	Integrin beta N-terminal; Integrin beta subunit, VWA domain; PSI domain; Integrin beta subunit, tail; Integrin domain; EGF-like domain, extracellular; Integrin beta subunit, cytoplasmic domain; von Willebrand factor, type A;
P05106	755	2.08773	Up	Q4	K	Integrin beta-3	ITGB3	1	0.00193199	78.342	EFAK(1)FEEER	2	-0.39254	2	0.977	1.464	1.403	1.007	0.696365	1.45382	plasma membrane	single organism signaling; cellular component biogenesis; entry into host; positive regulation of cell migration; blood coagulation; regulation of biological quality; positive regulation of cellular protein metabolic process; angiogenesis involved in wound healing; cell surface receptor signaling pathway; cellular component morphogenesis; regulation of endothelial cell migration; response to exte…	membrane; extracellular region part; organelle membrane; ruffle membrane; cytoplasm; cytoplasmic vesicle part; macromolecular complex; integrin alphav-beta3 complex; integral component of plasma membrane; actin-based cell projection; cell; organelle part; extracellular exosome; focal adhesion; plasma membrane region; leading edge membrane; intracellular; secretory vesicle; lamellipodium; filopodi…	signaling receptor activity; fibronectin binding; receptor binding; coreceptor activity; cytokine receptor binding; growth factor receptor binding; vascular endothelial growth factor receptor binding; protein binding; protein disulfide isomerase activity; signal transducer activity; virus receptor activity; extracellular matrix binding; protease binding; cell adhesion molecule binding; intramolec…	K06493	ITGB3; integrin beta 3	hsa04380 Osteoclast differentiation - Homo sapiens (human); hsa04015 Rap1 signaling pathway - Homo sapiens (human); hsa04640 Hematopoietic cell lineage - Homo sapiens (human); hsa04810 Regulation of actin cytoskeleton - Homo sapiens (human); hsa04611 Platelet activation - Homo sapiens (human); hsa04151 PI3K-Akt signaling pathway - Homo sapiens (human); hsa04919 Thyroid hormone signaling pathway -…	IPR033760; IPR002369; IPR016201; IPR012896; IPR032695; IPR013111; IPR014836; IPR002035;	Integrin beta N-terminal; Integrin beta subunit, VWA domain; PSI domain; Integrin beta subunit, tail; Integrin domain; EGF-like domain, extracellular; Integrin beta subunit, cytoplasmic domain; von Willebrand factor, type A;
P05106	669	2.57644	Up	Q4	K	Integrin beta-3	ITGB3	1	4.91e-12	145.91	DEIESVK(1)ELK	3	-0.61359	2	1.048	1.938	1.403	1.007	0.746971	1.92453	plasma membrane	single organism signaling; cellular component biogenesis; entry into host; positive regulation of cell migration; blood coagulation; regulation of biological quality; positive regulation of cellular protein metabolic process; angiogenesis involved in wound healing; cell surface receptor signaling pathway; cellular component morphogenesis; regulation of endothelial cell migration; response to exte…	membrane; extracellular region part; organelle membrane; ruffle membrane; cytoplasm; cytoplasmic vesicle part; macromolecular complex; integrin alphav-beta3 complex; integral component of plasma membrane; actin-based cell projection; cell; organelle part; extracellular exosome; focal adhesion; plasma membrane region; leading edge membrane; intracellular; secretory vesicle; lamellipodium; filopodi…	signaling receptor activity; fibronectin binding; receptor binding; coreceptor activity; cytokine receptor binding; growth factor receptor binding; vascular endothelial growth factor receptor binding; protein binding; protein disulfide isomerase activity; signal transducer activity; virus receptor activity; extracellular matrix binding; protease binding; cell adhesion molecule binding; intramolec…	K06493	ITGB3; integrin beta 3	hsa04380 Osteoclast differentiation - Homo sapiens (human); hsa04015 Rap1 signaling pathway - Homo sapiens (human); hsa04640 Hematopoietic cell lineage - Homo sapiens (human); hsa04810 Regulation of actin cytoskeleton - Homo sapiens (human); hsa04611 Platelet activation - Homo sapiens (human); hsa04151 PI3K-Akt signaling pathway - Homo sapiens (human); hsa04919 Thyroid hormone signaling pathway -…	IPR033760; IPR002369; IPR016201; IPR012896; IPR032695; IPR013111; IPR014836; IPR002035;	Integrin beta N-terminal; Integrin beta subunit, VWA domain; PSI domain; Integrin beta subunit, tail; Integrin domain; EGF-like domain, extracellular; Integrin beta subunit, cytoplasmic domain; von Willebrand factor, type A;
P05106	438	2.33338	Up	Q4	K	Integrin beta-3	ITGB3	1	1.12e-13	112.08	EK(1)SFTIKPVGFK	3	-1.1797	2	0.904	1.514	1.403	1.007	0.644334	1.50348	plasma membrane	single organism signaling; cellular component biogenesis; entry into host; positive regulation of cell migration; blood coagulation; regulation of biological quality; positive regulation of cellular protein metabolic process; angiogenesis involved in wound healing; cell surface receptor signaling pathway; cellular component morphogenesis; regulation of endothelial cell migration; response to exte…	membrane; extracellular region part; organelle membrane; ruffle membrane; cytoplasm; cytoplasmic vesicle part; macromolecular complex; integrin alphav-beta3 complex; integral component of plasma membrane; actin-based cell projection; cell; organelle part; extracellular exosome; focal adhesion; plasma membrane region; leading edge membrane; intracellular; secretory vesicle; lamellipodium; filopodi…	signaling receptor activity; fibronectin binding; receptor binding; coreceptor activity; cytokine receptor binding; growth factor receptor binding; vascular endothelial growth factor receptor binding; protein binding; protein disulfide isomerase activity; signal transducer activity; virus receptor activity; extracellular matrix binding; protease binding; cell adhesion molecule binding; intramolec…	K06493	ITGB3; integrin beta 3	hsa04380 Osteoclast differentiation - Homo sapiens (human); hsa04015 Rap1 signaling pathway - Homo sapiens (human); hsa04640 Hematopoietic cell lineage - Homo sapiens (human); hsa04810 Regulation of actin cytoskeleton - Homo sapiens (human); hsa04611 Platelet activation - Homo sapiens (human); hsa04151 PI3K-Akt signaling pathway - Homo sapiens (human); hsa04919 Thyroid hormone signaling pathway -…	IPR033760; IPR002369; IPR016201; IPR012896; IPR032695; IPR013111; IPR014836; IPR002035;	Integrin beta N-terminal; Integrin beta subunit, VWA domain; PSI domain; Integrin beta subunit, tail; Integrin domain; EGF-like domain, extracellular; Integrin beta subunit, cytoplasmic domain; von Willebrand factor, type A;
P05106	672	2.14182	Up	Q4	K	Integrin beta-3	ITGB3	1	0.00767042	85.676	ELK(1)DTGK	2	0.22003	2	1.113	1.711	1.403	1.007	0.7933	1.69911	plasma membrane	single organism signaling; cellular component biogenesis; entry into host; positive regulation of cell migration; blood coagulation; regulation of biological quality; positive regulation of cellular protein metabolic process; angiogenesis involved in wound healing; cell surface receptor signaling pathway; cellular component morphogenesis; regulation of endothelial cell migration; response to exte…	membrane; extracellular region part; organelle membrane; ruffle membrane; cytoplasm; cytoplasmic vesicle part; macromolecular complex; integrin alphav-beta3 complex; integral component of plasma membrane; actin-based cell projection; cell; organelle part; extracellular exosome; focal adhesion; plasma membrane region; leading edge membrane; intracellular; secretory vesicle; lamellipodium; filopodi…	signaling receptor activity; fibronectin binding; receptor binding; coreceptor activity; cytokine receptor binding; growth factor receptor binding; vascular endothelial growth factor receptor binding; protein binding; protein disulfide isomerase activity; signal transducer activity; virus receptor activity; extracellular matrix binding; protease binding; cell adhesion molecule binding; intramolec…	K06493	ITGB3; integrin beta 3	hsa04380 Osteoclast differentiation - Homo sapiens (human); hsa04015 Rap1 signaling pathway - Homo sapiens (human); hsa04640 Hematopoietic cell lineage - Homo sapiens (human); hsa04810 Regulation of actin cytoskeleton - Homo sapiens (human); hsa04611 Platelet activation - Homo sapiens (human); hsa04151 PI3K-Akt signaling pathway - Homo sapiens (human); hsa04919 Thyroid hormone signaling pathway -…	IPR033760; IPR002369; IPR016201; IPR012896; IPR032695; IPR013111; IPR014836; IPR002035;	Integrin beta N-terminal; Integrin beta subunit, VWA domain; PSI domain; Integrin beta subunit, tail; Integrin domain; EGF-like domain, extracellular; Integrin beta subunit, cytoplasmic domain; von Willebrand factor, type A;
P05106	644	1.88328	Up	Q4	K	Integrin beta-3	ITGB3	1	0.00423312	93.374	ECVECK(1)K	3	-0.6612	2	1.396	1.887	1.403	1.007	0.995011	1.87388	plasma membrane	single organism signaling; cellular component biogenesis; entry into host; positive regulation of cell migration; blood coagulation; regulation of biological quality; positive regulation of cellular protein metabolic process; angiogenesis involved in wound healing; cell surface receptor signaling pathway; cellular component morphogenesis; regulation of endothelial cell migration; response to exte…	membrane; extracellular region part; organelle membrane; ruffle membrane; cytoplasm; cytoplasmic vesicle part; macromolecular complex; integrin alphav-beta3 complex; integral component of plasma membrane; actin-based cell projection; cell; organelle part; extracellular exosome; focal adhesion; plasma membrane region; leading edge membrane; intracellular; secretory vesicle; lamellipodium; filopodi…	signaling receptor activity; fibronectin binding; receptor binding; coreceptor activity; cytokine receptor binding; growth factor receptor binding; vascular endothelial growth factor receptor binding; protein binding; protein disulfide isomerase activity; signal transducer activity; virus receptor activity; extracellular matrix binding; protease binding; cell adhesion molecule binding; intramolec…	K06493	ITGB3; integrin beta 3	hsa04380 Osteoclast differentiation - Homo sapiens (human); hsa04015 Rap1 signaling pathway - Homo sapiens (human); hsa04640 Hematopoietic cell lineage - Homo sapiens (human); hsa04810 Regulation of actin cytoskeleton - Homo sapiens (human); hsa04611 Platelet activation - Homo sapiens (human); hsa04151 PI3K-Akt signaling pathway - Homo sapiens (human); hsa04919 Thyroid hormone signaling pathway -…	IPR033760; IPR002369; IPR016201; IPR012896; IPR032695; IPR013111; IPR014836; IPR002035;	Integrin beta N-terminal; Integrin beta subunit, VWA domain; PSI domain; Integrin beta subunit, tail; Integrin domain; EGF-like domain, extracellular; Integrin beta subunit, cytoplasmic domain; von Willebrand factor, type A;
P05106	637	2.32888	Up	Q4	K	Integrin beta-3	ITGB3	1	0.0018467	65.179	CPTCPDACTFK(1)K	3	-0.45086	1	0.819	1.369	1.403	1.007	0.583749	1.35948	plasma membrane	single organism signaling; cellular component biogenesis; entry into host; positive regulation of cell migration; blood coagulation; regulation of biological quality; positive regulation of cellular protein metabolic process; angiogenesis involved in wound healing; cell surface receptor signaling pathway; cellular component morphogenesis; regulation of endothelial cell migration; response to exte…	membrane; extracellular region part; organelle membrane; ruffle membrane; cytoplasm; cytoplasmic vesicle part; macromolecular complex; integrin alphav-beta3 complex; integral component of plasma membrane; actin-based cell projection; cell; organelle part; extracellular exosome; focal adhesion; plasma membrane region; leading edge membrane; intracellular; secretory vesicle; lamellipodium; filopodi…	signaling receptor activity; fibronectin binding; receptor binding; coreceptor activity; cytokine receptor binding; growth factor receptor binding; vascular endothelial growth factor receptor binding; protein binding; protein disulfide isomerase activity; signal transducer activity; virus receptor activity; extracellular matrix binding; protease binding; cell adhesion molecule binding; intramolec…	K06493	ITGB3; integrin beta 3	hsa04380 Osteoclast differentiation - Homo sapiens (human); hsa04015 Rap1 signaling pathway - Homo sapiens (human); hsa04640 Hematopoietic cell lineage - Homo sapiens (human); hsa04810 Regulation of actin cytoskeleton - Homo sapiens (human); hsa04611 Platelet activation - Homo sapiens (human); hsa04151 PI3K-Akt signaling pathway - Homo sapiens (human); hsa04919 Thyroid hormone signaling pathway -…	IPR033760; IPR002369; IPR016201; IPR012896; IPR032695; IPR013111; IPR014836; IPR002035;	Integrin beta N-terminal; Integrin beta subunit, VWA domain; PSI domain; Integrin beta subunit, tail; Integrin domain; EGF-like domain, extracellular; Integrin beta subunit, cytoplasmic domain; von Willebrand factor, type A;
P05106	380	1.45959	Up	Q4	K	Integrin beta-3	ITGB3	1	0.0177114	67.113	SK(1)VELEVR	2	-0.57317	1	1.533	1.606	1.403	1.007	1.09266	1.59484	plasma membrane	single organism signaling; cellular component biogenesis; entry into host; positive regulation of cell migration; blood coagulation; regulation of biological quality; positive regulation of cellular protein metabolic process; angiogenesis involved in wound healing; cell surface receptor signaling pathway; cellular component morphogenesis; regulation of endothelial cell migration; response to exte…	membrane; extracellular region part; organelle membrane; ruffle membrane; cytoplasm; cytoplasmic vesicle part; macromolecular complex; integrin alphav-beta3 complex; integral component of plasma membrane; actin-based cell projection; cell; organelle part; extracellular exosome; focal adhesion; plasma membrane region; leading edge membrane; intracellular; secretory vesicle; lamellipodium; filopodi…	signaling receptor activity; fibronectin binding; receptor binding; coreceptor activity; cytokine receptor binding; growth factor receptor binding; vascular endothelial growth factor receptor binding; protein binding; protein disulfide isomerase activity; signal transducer activity; virus receptor activity; extracellular matrix binding; protease binding; cell adhesion molecule binding; intramolec…	K06493	ITGB3; integrin beta 3	hsa04380 Osteoclast differentiation - Homo sapiens (human); hsa04015 Rap1 signaling pathway - Homo sapiens (human); hsa04640 Hematopoietic cell lineage - Homo sapiens (human); hsa04810 Regulation of actin cytoskeleton - Homo sapiens (human); hsa04611 Platelet activation - Homo sapiens (human); hsa04151 PI3K-Akt signaling pathway - Homo sapiens (human); hsa04919 Thyroid hormone signaling pathway -…	IPR033760; IPR002369; IPR016201; IPR012896; IPR032695; IPR013111; IPR014836; IPR002035;	Integrin beta N-terminal; Integrin beta subunit, VWA domain; PSI domain; Integrin beta subunit, tail; Integrin domain; EGF-like domain, extracellular; Integrin beta subunit, cytoplasmic domain; von Willebrand factor, type A;
P05109	84	1.30577	Up	Q4	K	Protein S100-A8	S100A8	1	0.00121851	100.19	MGVAAHK(1)K	2	-0.61344	4	0.208	1.71	0.25	1.574	0.832	1.0864	mitochondria	single organism signaling; regulation of biological quality; regulation of cell death; leukocyte activation; positive regulation of cellular protein metabolic process; leukocyte aggregation; defense response to other organism; positive regulation of peptide secretion; regulation of defense response; autophagy; cellular metabolic process; positive regulation of growth; response to biotic stimulus;…	membrane; secretory granule lumen; extracellular space; extracellular region part; cytoplasmic vesicle; cell periphery; vesicle; cytoplasm; cytoplasmic vesicle part; intracellular part; cell; organelle part; non-membrane-bounded organelle; cytoskeleton; extracellular exosome; membrane-enclosed lumen; vesicle lumen; intracellular organelle lumen; intracellular; cell part; secretory vesicle; extrac…	long-chain fatty acid binding; receptor binding; arachidonic acid binding; ion binding; icosatetraenoic acid binding; Toll-like receptor binding; tubulin binding; organic acid binding; protein binding; zinc ion binding; monocarboxylic acid binding; cytoskeletal protein binding; RAGE receptor binding; carboxylic acid binding; transition metal ion binding; microtubule binding; binding; lipid bindin…	K21127	S100A8; protein S100-A8	hsa04657 IL-17 signaling pathway - Homo sapiens (human);	IPR002048; IPR011992; IPR013787;	EF-hand domain; EF-hand domain pair; S100/CaBP-9k-type, calcium binding, subdomain;
P05109	92	4.24684	Up	Q4	K	Protein S100-A8	S100A8	1	0.000245859	116.73	SHEESHK(1)E	2	-1.0092	3	0.084	2.246	0.25	1.574	0.336	1.42694	mitochondria	single organism signaling; regulation of biological quality; regulation of cell death; leukocyte activation; positive regulation of cellular protein metabolic process; leukocyte aggregation; defense response to other organism; positive regulation of peptide secretion; regulation of defense response; autophagy; cellular metabolic process; positive regulation of growth; response to biotic stimulus;…	membrane; secretory granule lumen; extracellular space; extracellular region part; cytoplasmic vesicle; cell periphery; vesicle; cytoplasm; cytoplasmic vesicle part; intracellular part; cell; organelle part; non-membrane-bounded organelle; cytoskeleton; extracellular exosome; membrane-enclosed lumen; vesicle lumen; intracellular organelle lumen; intracellular; cell part; secretory vesicle; extrac…	long-chain fatty acid binding; receptor binding; arachidonic acid binding; ion binding; icosatetraenoic acid binding; Toll-like receptor binding; tubulin binding; organic acid binding; protein binding; zinc ion binding; monocarboxylic acid binding; cytoskeletal protein binding; RAGE receptor binding; carboxylic acid binding; transition metal ion binding; microtubule binding; binding; lipid bindin…	K21127	S100A8; protein S100-A8	hsa04657 IL-17 signaling pathway - Homo sapiens (human);	IPR002048; IPR011992; IPR013787;	EF-hand domain; EF-hand domain pair; S100/CaBP-9k-type, calcium binding, subdomain;
P05109	85	5.29335	Up	Q4	K	Protein S100-A8	S100A8	0.999996	0.00638499	54.259	K(1)SHEESHKE	4	0.73482	1	0.052	1.733	0.25	1.574	0.208	1.10102	mitochondria	single organism signaling; regulation of biological quality; regulation of cell death; leukocyte activation; positive regulation of cellular protein metabolic process; leukocyte aggregation; defense response to other organism; positive regulation of peptide secretion; regulation of defense response; autophagy; cellular metabolic process; positive regulation of growth; response to biotic stimulus;…	membrane; secretory granule lumen; extracellular space; extracellular region part; cytoplasmic vesicle; cell periphery; vesicle; cytoplasm; cytoplasmic vesicle part; intracellular part; cell; organelle part; non-membrane-bounded organelle; cytoskeleton; extracellular exosome; membrane-enclosed lumen; vesicle lumen; intracellular organelle lumen; intracellular; cell part; secretory vesicle; extrac…	long-chain fatty acid binding; receptor binding; arachidonic acid binding; ion binding; icosatetraenoic acid binding; Toll-like receptor binding; tubulin binding; organic acid binding; protein binding; zinc ion binding; monocarboxylic acid binding; cytoskeletal protein binding; RAGE receptor binding; carboxylic acid binding; transition metal ion binding; microtubule binding; binding; lipid bindin…	K21127	S100A8; protein S100-A8	hsa04657 IL-17 signaling pathway - Homo sapiens (human);	IPR002048; IPR011992; IPR013787;	EF-hand domain; EF-hand domain pair; S100/CaBP-9k-type, calcium binding, subdomain;
P05109	23	0.401582	Down	Q1	K	Protein S100-A8	S100A8	1	5.3e-07	98.902	YSLIK(1)GNFHAVYR	2	-2.0105	2	0.617	1.56	0.25	1.574	2.468	0.991105	mitochondria	single organism signaling; regulation of biological quality; regulation of cell death; leukocyte activation; positive regulation of cellular protein metabolic process; leukocyte aggregation; defense response to other organism; positive regulation of peptide secretion; regulation of defense response; autophagy; cellular metabolic process; positive regulation of growth; response to biotic stimulus;…	membrane; secretory granule lumen; extracellular space; extracellular region part; cytoplasmic vesicle; cell periphery; vesicle; cytoplasm; cytoplasmic vesicle part; intracellular part; cell; organelle part; non-membrane-bounded organelle; cytoskeleton; extracellular exosome; membrane-enclosed lumen; vesicle lumen; intracellular organelle lumen; intracellular; cell part; secretory vesicle; extrac…	long-chain fatty acid binding; receptor binding; arachidonic acid binding; ion binding; icosatetraenoic acid binding; Toll-like receptor binding; tubulin binding; organic acid binding; protein binding; zinc ion binding; monocarboxylic acid binding; cytoskeletal protein binding; RAGE receptor binding; carboxylic acid binding; transition metal ion binding; microtubule binding; binding; lipid bindin…	K21127	S100A8; protein S100-A8	hsa04657 IL-17 signaling pathway - Homo sapiens (human);	IPR002048; IPR011992; IPR013787;	EF-hand domain; EF-hand domain pair; S100/CaBP-9k-type, calcium binding, subdomain;
P05164	556	0.801277	Down	Q2	K	Myeloperoxidase	MPO	1	2.56e-07	108.35	GLMATPAK(1)LNR	3	-0.47704	2	0.669	1.97	0.44	1.617	1.52045	1.21831	extracellular	superoxide metabolic process; regulation of cell death; leukocyte activation; defense response to other organism; cellular metabolic process; response to yeast; response to biotic stimulus; removal of superoxide radicals; response to external stimulus; metabolic process; protein-lipid complex subunit organization; cellular oxidant detoxification; single-organism transport; secretion; cellular res…	secretory granule lumen; extracellular space; extracellular region part; cytoplasmic vesicle; cytoplasm; vesicle; cytoplasmic vesicle part; intracellular part; azurophil granule lumen; cell; organelle part; vacuolar lumen; extracellular exosome; membrane-enclosed lumen; vesicle lumen; intracellular organelle lumen; intracellular; cell part; secretory vesicle; lysosome; extracellular vesicle; secr…	ion binding; antioxidant activity; chromatin binding; heparin binding; sulfur compound binding; oxidoreductase activity; heterocyclic compound binding; organic cyclic compound binding; heme binding; carbohydrate derivative binding; catalytic activity; binding; cation binding; metal ion binding; anion binding; peroxidase activity; glycosaminoglycan binding; tetrapyrrole binding; oxidoreductase act…	K10789	MPO; myeloperoxidase [EC:1.11.2.2]	hsa04145 Phagosome - Homo sapiens (human); hsa05202 Transcriptional misregulation in cancer - Homo sapiens (human);
P05771	232	1.44417	Up	Q4	K	Protein kinase C beta type	PRKCB	0.999156	0.0331808	44.543	FQLK(0.999)ESDK(0.001)DR	3	1.9319	1	1.118	1.165	1.318	0.951	0.848255	1.22503	cytoplasm	single organism signaling; regulation of biological quality; blood coagulation; leukocyte activation; cell surface receptor signaling pathway; nucleic acid-templated transcription; regulation of B cell receptor signaling pathway; cellular metabolic process; protein transport; metabolic process; positive regulation of multicellular organismal process; regulation of localization; regulation of I-ka…	intracellular organelle; membrane; extracellular region part; cell periphery; intracellular organelle part; vesicle; cytoplasm; nuclear lumen; intracellular part; cytosol; cell; extracellular region; organelle part; plasma membrane; membrane-enclosed lumen; intracellular membrane-bounded organelle; organelle; extracellular exosome; nucleus; nucleoplasm; intracellular organelle lumen; intracellula…	nucleoside phosphate binding; phosphotransferase activity, alcohol group as acceptor; receptor binding; protein kinase binding; ion channel regulator activity; androgen receptor binding; protein binding; protein kinase activity; hormone receptor binding; chromatin binding; molecular function regulator; heterocyclic compound binding; organic cyclic compound binding; kinase activity; ligand-depende…	K19662	PRKCB; classical protein kinase C beta type [EC:2.7.11.13]	hsa04015 Rap1 signaling pathway - Homo sapiens (human); hsa04650 Natural killer cell mediated cytotoxicity - Homo sapiens (human); hsa04723 Retrograde endocannabinoid signaling - Homo sapiens (human); hsa04662 B cell receptor signaling pathway - Homo sapiens (human); hsa04014 Ras signaling pathway - Homo sapiens (human); hsa04150 mTOR signaling pathway - Homo sapiens (human); hsa05205 Proteoglyca…	IPR002219; IPR000719; IPR020454; IPR000008; IPR017892; IPR011009; IPR000961;	Protein kinase C-like, phorbol ester/diacylglycerol-binding domain; Protein kinase domain; Diacylglycerol/phorbol-ester binding; C2 domain; Protein kinase, C-terminal; Protein kinase-like domain; AGC-kinase, C-terminal;
P05976	141	1.20231	Up	Q3	K	"Myosin light chain 1/3, skeletal muscle isoform"	MYL1	1	2.4177e-05	90.581	VFDK(1)EGNGTVMGAELR	2	-0.32629	1	1.203	1.276	1.163	1.026	1.03439	1.24366	cytoplasm	actin filament-based movement; muscle filament sliding; actin-mediated cell contraction; muscle system process; system process; actin-myosin filament sliding; single-organism cellular process; striated muscle contraction; single-organism process; cardiac muscle contraction; multicellular organismal process; muscle contraction; actin filament-based process; blood circulation; movement of cell or s…	intracellular organelle; intracellular non-membrane-bounded organelle; cytoskeletal part; myofibril; intracellular organelle part; cytoplasm; macromolecular complex; muscle myosin complex; supramolecular fiber; intracellular part; cytosol; supramolecular complex; cell; actin cytoskeleton; organelle part; supramolecular polymer; non-membrane-bounded organelle; cytoskeleton; organelle; cell part; i…	binding; ion binding; metal ion binding; cation binding; calcium ion binding; structural molecule activity; structural constituent of muscle;	K05738			IPR011992; IPR002048;	EF-hand domain pair; EF-hand domain;
P06702	38	0.222373	Down	Q1	K	Protein S100-A9	S100A9	1	2.14e-24	153.22	LGHPDTLNQGEFK(1)ELVR	3	0.025973	2	0.876	1.345	0.241	1.664	3.63485	0.808293	cytoplasm	single organism signaling; regulation of cell death; posttranscriptional regulation of gene expression; defense response to other organism; positive regulation of peptide secretion; regulation of defense response; autophagy; cellular metabolic process; positive regulation of growth; response to biotic stimulus; regulation of cell growth; metabolic process; positive regulation of molecular functio…	membrane; secretory granule lumen; extracellular space; extracellular region part; cytoplasmic vesicle; cell periphery; cell junction; vesicle; cytoplasm; cytoplasmic vesicle part; intracellular part; cell; organelle part; non-membrane-bounded organelle; cytoskeleton; extracellular exosome; membrane-enclosed lumen; nucleoplasm; vesicle lumen; intracellular organelle lumen; intracellular; cell par…	long-chain fatty acid binding; receptor binding; arachidonic acid binding; ion binding; icosatetraenoic acid binding; antioxidant activity; Toll-like receptor binding; tubulin binding; organic acid binding; protein binding; zinc ion binding; monocarboxylic acid binding; signal transducer activity; cytoskeletal protein binding; RAGE receptor binding; carboxylic acid binding; transition metal ion b…	K21128	S100A9; protein S100-A9	hsa04657 IL-17 signaling pathway - Homo sapiens (human);	IPR002048; IPR011992; IPR013787;	EF-hand domain; EF-hand domain pair; S100/CaBP-9k-type, calcium binding, subdomain;
P06702	93	0.6485	Down	Q1	K	Protein S100-A9	S100A9	0.999259	0.000598337	42.057	LTWASHEK(0.999)MHEGDEGPGHHHK(0.001)PGLGEGTP	5	-0.18027	1	0.268	1.2	0.241	1.664	1.11203	0.721154	cytoplasm	single organism signaling; regulation of cell death; posttranscriptional regulation of gene expression; defense response to other organism; positive regulation of peptide secretion; regulation of defense response; autophagy; cellular metabolic process; positive regulation of growth; response to biotic stimulus; regulation of cell growth; metabolic process; positive regulation of molecular functio…	membrane; secretory granule lumen; extracellular space; extracellular region part; cytoplasmic vesicle; cell periphery; cell junction; vesicle; cytoplasm; cytoplasmic vesicle part; intracellular part; cell; organelle part; non-membrane-bounded organelle; cytoskeleton; extracellular exosome; membrane-enclosed lumen; nucleoplasm; vesicle lumen; intracellular organelle lumen; intracellular; cell par…	long-chain fatty acid binding; receptor binding; arachidonic acid binding; ion binding; icosatetraenoic acid binding; antioxidant activity; Toll-like receptor binding; tubulin binding; organic acid binding; protein binding; zinc ion binding; monocarboxylic acid binding; signal transducer activity; cytoskeletal protein binding; RAGE receptor binding; carboxylic acid binding; transition metal ion b…	K21128	S100A9; protein S100-A9	hsa04657 IL-17 signaling pathway - Homo sapiens (human);	IPR002048; IPR011992; IPR013787;	EF-hand domain; EF-hand domain pair; S100/CaBP-9k-type, calcium binding, subdomain;
P06702	57	0.418029	Down	Q1	K	Protein S100-A9	S100A9	1	5.41e-11	113.54	NEK(1)VIEHIMEDLDTNADK	3	1.1653	2	0.431	1.244	0.241	1.664	1.78838	0.747596	cytoplasm	single organism signaling; regulation of cell death; posttranscriptional regulation of gene expression; defense response to other organism; positive regulation of peptide secretion; regulation of defense response; autophagy; cellular metabolic process; positive regulation of growth; response to biotic stimulus; regulation of cell growth; metabolic process; positive regulation of molecular functio…	membrane; secretory granule lumen; extracellular space; extracellular region part; cytoplasmic vesicle; cell periphery; cell junction; vesicle; cytoplasm; cytoplasmic vesicle part; intracellular part; cell; organelle part; non-membrane-bounded organelle; cytoskeleton; extracellular exosome; membrane-enclosed lumen; nucleoplasm; vesicle lumen; intracellular organelle lumen; intracellular; cell par…	long-chain fatty acid binding; receptor binding; arachidonic acid binding; ion binding; icosatetraenoic acid binding; antioxidant activity; Toll-like receptor binding; tubulin binding; organic acid binding; protein binding; zinc ion binding; monocarboxylic acid binding; signal transducer activity; cytoskeletal protein binding; RAGE receptor binding; carboxylic acid binding; transition metal ion b…	K21128	S100A9; protein S100-A9	hsa04657 IL-17 signaling pathway - Homo sapiens (human);	IPR002048; IPR011992; IPR013787;	EF-hand domain; EF-hand domain pair; S100/CaBP-9k-type, calcium binding, subdomain;
P06702	43	1.76042	Up	Q4	K	Protein S100-A9	S100A9	1	0.00209507	88.495	K(1)DLQNFLK	3	-0.67795	2	0.142	1.726	0.241	1.664	0.589212	1.03726	cytoplasm	single organism signaling; regulation of cell death; posttranscriptional regulation of gene expression; defense response to other organism; positive regulation of peptide secretion; regulation of defense response; autophagy; cellular metabolic process; positive regulation of growth; response to biotic stimulus; regulation of cell growth; metabolic process; positive regulation of molecular functio…	membrane; secretory granule lumen; extracellular space; extracellular region part; cytoplasmic vesicle; cell periphery; cell junction; vesicle; cytoplasm; cytoplasmic vesicle part; intracellular part; cell; organelle part; non-membrane-bounded organelle; cytoskeleton; extracellular exosome; membrane-enclosed lumen; nucleoplasm; vesicle lumen; intracellular organelle lumen; intracellular; cell par…	long-chain fatty acid binding; receptor binding; arachidonic acid binding; ion binding; icosatetraenoic acid binding; antioxidant activity; Toll-like receptor binding; tubulin binding; organic acid binding; protein binding; zinc ion binding; monocarboxylic acid binding; signal transducer activity; cytoskeletal protein binding; RAGE receptor binding; carboxylic acid binding; transition metal ion b…	K21128	S100A9; protein S100-A9	hsa04657 IL-17 signaling pathway - Homo sapiens (human);	IPR002048; IPR011992; IPR013787;	EF-hand domain; EF-hand domain pair; S100/CaBP-9k-type, calcium binding, subdomain;
P06702	54	2.43844	Up	Q4	K	Protein S100-A9	S100A9	0.999999	0.00399972	93.649	KENK(1)NEK	3	0.3911	1	0.11	1.852	0.241	1.664	0.456432	1.11298	cytoplasm	single organism signaling; regulation of cell death; posttranscriptional regulation of gene expression; defense response to other organism; positive regulation of peptide secretion; regulation of defense response; autophagy; cellular metabolic process; positive regulation of growth; response to biotic stimulus; regulation of cell growth; metabolic process; positive regulation of molecular functio…	membrane; secretory granule lumen; extracellular space; extracellular region part; cytoplasmic vesicle; cell periphery; cell junction; vesicle; cytoplasm; cytoplasmic vesicle part; intracellular part; cell; organelle part; non-membrane-bounded organelle; cytoskeleton; extracellular exosome; membrane-enclosed lumen; nucleoplasm; vesicle lumen; intracellular organelle lumen; intracellular; cell par…	long-chain fatty acid binding; receptor binding; arachidonic acid binding; ion binding; icosatetraenoic acid binding; antioxidant activity; Toll-like receptor binding; tubulin binding; organic acid binding; protein binding; zinc ion binding; monocarboxylic acid binding; signal transducer activity; cytoskeletal protein binding; RAGE receptor binding; carboxylic acid binding; transition metal ion b…	K21128	S100A9; protein S100-A9	hsa04657 IL-17 signaling pathway - Homo sapiens (human);	IPR002048; IPR011992; IPR013787;	EF-hand domain; EF-hand domain pair; S100/CaBP-9k-type, calcium binding, subdomain;
P06703	40	1.61508	Up	Q4	K	Protein S100-A6	S100A6	1	9.47e-05	78.324	ELIQK(1)ELTIGSK	3	0.87408	1	0.528	1.747	0.514	1.053	1.02724	1.65907	cytoplasm	regulation of cellular process; single organism signaling; cellular component organization; single-multicellular organism process; ion transmembrane transport; regulation of cell proliferation; cellular developmental process; neuron development; cellular component morphogenesis; neurogenesis; single-organism process; response to stimulus; cell development; cell morphogenesis involved in different…	membrane; extracellular region part; extrinsic component of membrane; cell periphery; vesicle; cytoplasm; intracellular part; extrinsic component of cytoplasmic side of plasma membrane; cell; cytoplasmic side of plasma membrane; cytoplasmic side of membrane; organelle part; extracellular exosome; membrane part; intracellular; cell part; extracellular vesicle; perinuclear region of cytoplasm; memb…	ion transmembrane transporter activity; protein dimerization activity; ion binding; substrate-specific transporter activity; protein binding; tropomyosin binding; zinc ion binding; calcium-dependent protein binding; substrate-specific transmembrane transporter activity; cytoskeletal protein binding; identical protein binding; transition metal ion binding; protein homodimerization activity; bindin…				IPR002048; IPR011992; IPR013787;	EF-hand domain; EF-hand domain pair; S100/CaBP-9k-type, calcium binding, subdomain;
P06703	31	1.2232	Up	Q3	K	Protein S100-A6	S100A6	0.999915	0.0111383	45.829	EGDKHTLSK(1)K	4	1.6324	1	0.593	1.486	0.514	1.053	1.1537	1.41121	cytoplasm	regulation of cellular process; single organism signaling; cellular component organization; single-multicellular organism process; ion transmembrane transport; regulation of cell proliferation; cellular developmental process; neuron development; cellular component morphogenesis; neurogenesis; single-organism process; response to stimulus; cell development; cell morphogenesis involved in different…	membrane; extracellular region part; extrinsic component of membrane; cell periphery; vesicle; cytoplasm; intracellular part; extrinsic component of cytoplasmic side of plasma membrane; cell; cytoplasmic side of plasma membrane; cytoplasmic side of membrane; organelle part; extracellular exosome; membrane part; intracellular; cell part; extracellular vesicle; perinuclear region of cytoplasm; memb…	ion transmembrane transporter activity; protein dimerization activity; ion binding; substrate-specific transporter activity; protein binding; tropomyosin binding; zinc ion binding; calcium-dependent protein binding; substrate-specific transmembrane transporter activity; cytoskeletal protein binding; identical protein binding; transition metal ion binding; protein homodimerization activity; bindin…				IPR002048; IPR011992; IPR013787;	EF-hand domain; EF-hand domain pair; S100/CaBP-9k-type, calcium binding, subdomain;
P06703	47	1.20016	Up	Q3	K	Protein S100-A6	S100A6	1	2.51e-18	143.67	ELTIGSK(1)LQDAEIAR	2	0.18256	2	0.593	1.458	0.514	1.053	1.1537	1.38462	cytoplasm	regulation of cellular process; single organism signaling; cellular component organization; single-multicellular organism process; ion transmembrane transport; regulation of cell proliferation; cellular developmental process; neuron development; cellular component morphogenesis; neurogenesis; single-organism process; response to stimulus; cell development; cell morphogenesis involved in different…	membrane; extracellular region part; extrinsic component of membrane; cell periphery; vesicle; cytoplasm; intracellular part; extrinsic component of cytoplasmic side of plasma membrane; cell; cytoplasmic side of plasma membrane; cytoplasmic side of membrane; organelle part; extracellular exosome; membrane part; intracellular; cell part; extracellular vesicle; perinuclear region of cytoplasm; memb…	ion transmembrane transporter activity; protein dimerization activity; ion binding; substrate-specific transporter activity; protein binding; tropomyosin binding; zinc ion binding; calcium-dependent protein binding; substrate-specific transmembrane transporter activity; cytoskeletal protein binding; identical protein binding; transition metal ion binding; protein homodimerization activity; bindin…				IPR002048; IPR011992; IPR013787;	EF-hand domain; EF-hand domain pair; S100/CaBP-9k-type, calcium binding, subdomain;
P06733	80	1.43475	Up	Q4	K	Alpha-enolase	ENO1	1	1.68e-09	134.13	TIAPALVSK(1)K	2	0.80852	3	1.032	1.785	0.866	1.044	1.19169	1.70977	cytoplasm	nucleoside metabolic process; nucleoside diphosphate phosphorylation; pyridine nucleotide metabolic process; glycolytic process; nucleic acid-templated transcription; ribonucleoside diphosphate metabolic process; cellular metabolic process; response to biotic stimulus; regulation of cell growth; glucose metabolic process; response to external stimulus; metabolic process; gluconeogenesis; generati…	membrane; extracellular space; extracellular region part; cell periphery; myofibril; vesicle; cytoplasm; macromolecular complex; supramolecular fiber; intracellular part; supramolecular complex; cell; organelle part; non-membrane-bounded organelle; extracellular exosome; catalytic complex; intracellular; cell part; contractile fiber; extracellular vesicle; cytosolic part; M band; membrane-bounded…	magnesium ion binding; DNA binding; RNA binding; phosphopyruvate hydratase activity; ion binding; lyase activity; protein binding; hydro-lyase activity; carbon-oxygen lyase activity; heterocyclic compound binding; organic cyclic compound binding; cell adhesion molecule binding; catalytic activity; binding; cadherin binding; nucleic acid binding; cation binding; metal ion binding; GTPase binding; …	K01689	ENO; enolase [EC:4.2.1.11]	hsa03018 RNA degradation - Homo sapiens (human); hsa04066 HIF-1 signaling pathway - Homo sapiens (human); hsa01100 Metabolic pathways - Homo sapiens (human); hsa00010 Glycolysis / Gluconeogenesis - Homo sapiens (human); hsa01230 Biosynthesis of amino acids - Homo sapiens (human); hsa01200 Carbon metabolism - Homo sapiens (human);	IPR029065; IPR029017; IPR020810; IPR020811;	Enolase C-terminal domain-like; Enolase N-terminal domain-like; Enolase, C-terminal TIM barrel domain; Enolase, N-terminal;
P06733	262	1.49055	Up	Q4	K	Alpha-enolase	ENO1	1	5.87e-16	138.21	YDLDFK(1)SPDDPSR	3	0.13521	2	0.911	1.637	0.866	1.044	1.05196	1.56801	cytoplasm	nucleoside metabolic process; nucleoside diphosphate phosphorylation; pyridine nucleotide metabolic process; glycolytic process; nucleic acid-templated transcription; ribonucleoside diphosphate metabolic process; cellular metabolic process; response to biotic stimulus; regulation of cell growth; glucose metabolic process; response to external stimulus; metabolic process; gluconeogenesis; generati…	membrane; extracellular space; extracellular region part; cell periphery; myofibril; vesicle; cytoplasm; macromolecular complex; supramolecular fiber; intracellular part; supramolecular complex; cell; organelle part; non-membrane-bounded organelle; extracellular exosome; catalytic complex; intracellular; cell part; contractile fiber; extracellular vesicle; cytosolic part; M band; membrane-bounded…	magnesium ion binding; DNA binding; RNA binding; phosphopyruvate hydratase activity; ion binding; lyase activity; protein binding; hydro-lyase activity; carbon-oxygen lyase activity; heterocyclic compound binding; organic cyclic compound binding; cell adhesion molecule binding; catalytic activity; binding; cadherin binding; nucleic acid binding; cation binding; metal ion binding; GTPase binding; …	K01689	ENO; enolase [EC:4.2.1.11]	hsa03018 RNA degradation - Homo sapiens (human); hsa04066 HIF-1 signaling pathway - Homo sapiens (human); hsa01100 Metabolic pathways - Homo sapiens (human); hsa00010 Glycolysis / Gluconeogenesis - Homo sapiens (human); hsa01230 Biosynthesis of amino acids - Homo sapiens (human); hsa01200 Carbon metabolism - Homo sapiens (human);	IPR029065; IPR029017; IPR020810; IPR020811;	Enolase C-terminal domain-like; Enolase N-terminal domain-like; Enolase, C-terminal TIM barrel domain; Enolase, N-terminal;
P06733	420	2.44147	Up	Q4	K	Alpha-enolase	ENO1	1	5.69e-08	128.01	IEEELGSK(1)AK	3	-1.4869	3	0.723	2.128	0.866	1.044	0.834873	2.03831	cytoplasm	nucleoside metabolic process; nucleoside diphosphate phosphorylation; pyridine nucleotide metabolic process; glycolytic process; nucleic acid-templated transcription; ribonucleoside diphosphate metabolic process; cellular metabolic process; response to biotic stimulus; regulation of cell growth; glucose metabolic process; response to external stimulus; metabolic process; gluconeogenesis; generati…	membrane; extracellular space; extracellular region part; cell periphery; myofibril; vesicle; cytoplasm; macromolecular complex; supramolecular fiber; intracellular part; supramolecular complex; cell; organelle part; non-membrane-bounded organelle; extracellular exosome; catalytic complex; intracellular; cell part; contractile fiber; extracellular vesicle; cytosolic part; M band; membrane-bounded…	magnesium ion binding; DNA binding; RNA binding; phosphopyruvate hydratase activity; ion binding; lyase activity; protein binding; hydro-lyase activity; carbon-oxygen lyase activity; heterocyclic compound binding; organic cyclic compound binding; cell adhesion molecule binding; catalytic activity; binding; cadherin binding; nucleic acid binding; cation binding; metal ion binding; GTPase binding; …	K01689	ENO; enolase [EC:4.2.1.11]	hsa03018 RNA degradation - Homo sapiens (human); hsa04066 HIF-1 signaling pathway - Homo sapiens (human); hsa01100 Metabolic pathways - Homo sapiens (human); hsa00010 Glycolysis / Gluconeogenesis - Homo sapiens (human); hsa01230 Biosynthesis of amino acids - Homo sapiens (human); hsa01200 Carbon metabolism - Homo sapiens (human);	IPR029065; IPR029017; IPR020810; IPR020811;	Enolase C-terminal domain-like; Enolase N-terminal domain-like; Enolase, C-terminal TIM barrel domain; Enolase, N-terminal;
P06733	126	1.61216	Up	Q4	K	Alpha-enolase	ENO1	1	2.05e-09	113.24	AGAVEK(1)GVPLYR	2	-0.92522	1	0.85	1.652	0.866	1.044	0.981524	1.58238	cytoplasm	nucleoside metabolic process; nucleoside diphosphate phosphorylation; pyridine nucleotide metabolic process; glycolytic process; nucleic acid-templated transcription; ribonucleoside diphosphate metabolic process; cellular metabolic process; response to biotic stimulus; regulation of cell growth; glucose metabolic process; response to external stimulus; metabolic process; gluconeogenesis; generati…	membrane; extracellular space; extracellular region part; cell periphery; myofibril; vesicle; cytoplasm; macromolecular complex; supramolecular fiber; intracellular part; supramolecular complex; cell; organelle part; non-membrane-bounded organelle; extracellular exosome; catalytic complex; intracellular; cell part; contractile fiber; extracellular vesicle; cytosolic part; M band; membrane-bounded…	magnesium ion binding; DNA binding; RNA binding; phosphopyruvate hydratase activity; ion binding; lyase activity; protein binding; hydro-lyase activity; carbon-oxygen lyase activity; heterocyclic compound binding; organic cyclic compound binding; cell adhesion molecule binding; catalytic activity; binding; cadherin binding; nucleic acid binding; cation binding; metal ion binding; GTPase binding; …	K01689	ENO; enolase [EC:4.2.1.11]	hsa03018 RNA degradation - Homo sapiens (human); hsa04066 HIF-1 signaling pathway - Homo sapiens (human); hsa01100 Metabolic pathways - Homo sapiens (human); hsa00010 Glycolysis / Gluconeogenesis - Homo sapiens (human); hsa01230 Biosynthesis of amino acids - Homo sapiens (human); hsa01200 Carbon metabolism - Homo sapiens (human);	IPR029065; IPR029017; IPR020810; IPR020811;	Enolase C-terminal domain-like; Enolase N-terminal domain-like; Enolase, C-terminal TIM barrel domain; Enolase, N-terminal;
P06733	221	1.35352	Up	Q4	K	Alpha-enolase	ENO1	1	2.13e-10	87.196	DATNVGDEGGFAPNILENK(1)EGLELLK	4	2.3829	1	1.116	1.821	0.866	1.044	1.28868	1.74425	cytoplasm	nucleoside metabolic process; nucleoside diphosphate phosphorylation; pyridine nucleotide metabolic process; glycolytic process; nucleic acid-templated transcription; ribonucleoside diphosphate metabolic process; cellular metabolic process; response to biotic stimulus; regulation of cell growth; glucose metabolic process; response to external stimulus; metabolic process; gluconeogenesis; generati…	membrane; extracellular space; extracellular region part; cell periphery; myofibril; vesicle; cytoplasm; macromolecular complex; supramolecular fiber; intracellular part; supramolecular complex; cell; organelle part; non-membrane-bounded organelle; extracellular exosome; catalytic complex; intracellular; cell part; contractile fiber; extracellular vesicle; cytosolic part; M band; membrane-bounded…	magnesium ion binding; DNA binding; RNA binding; phosphopyruvate hydratase activity; ion binding; lyase activity; protein binding; hydro-lyase activity; carbon-oxygen lyase activity; heterocyclic compound binding; organic cyclic compound binding; cell adhesion molecule binding; catalytic activity; binding; cadherin binding; nucleic acid binding; cation binding; metal ion binding; GTPase binding; …	K01689	ENO; enolase [EC:4.2.1.11]	hsa03018 RNA degradation - Homo sapiens (human); hsa04066 HIF-1 signaling pathway - Homo sapiens (human); hsa01100 Metabolic pathways - Homo sapiens (human); hsa00010 Glycolysis / Gluconeogenesis - Homo sapiens (human); hsa01230 Biosynthesis of amino acids - Homo sapiens (human); hsa01200 Carbon metabolism - Homo sapiens (human);	IPR029065; IPR029017; IPR020810; IPR020811;	Enolase C-terminal domain-like; Enolase N-terminal domain-like; Enolase, C-terminal TIM barrel domain; Enolase, N-terminal;
P06733	233	1.60364	Up	Q4	K	Alpha-enolase	ENO1	1	9.28e-08	116.51	TAIGK(1)AGYTDK	2	0.53304	4	0.884	1.709	0.866	1.044	1.02079	1.63697	cytoplasm	nucleoside metabolic process; nucleoside diphosphate phosphorylation; pyridine nucleotide metabolic process; glycolytic process; nucleic acid-templated transcription; ribonucleoside diphosphate metabolic process; cellular metabolic process; response to biotic stimulus; regulation of cell growth; glucose metabolic process; response to external stimulus; metabolic process; gluconeogenesis; generati…	membrane; extracellular space; extracellular region part; cell periphery; myofibril; vesicle; cytoplasm; macromolecular complex; supramolecular fiber; intracellular part; supramolecular complex; cell; organelle part; non-membrane-bounded organelle; extracellular exosome; catalytic complex; intracellular; cell part; contractile fiber; extracellular vesicle; cytosolic part; M band; membrane-bounded…	magnesium ion binding; DNA binding; RNA binding; phosphopyruvate hydratase activity; ion binding; lyase activity; protein binding; hydro-lyase activity; carbon-oxygen lyase activity; heterocyclic compound binding; organic cyclic compound binding; cell adhesion molecule binding; catalytic activity; binding; cadherin binding; nucleic acid binding; cation binding; metal ion binding; GTPase binding; …	K01689	ENO; enolase [EC:4.2.1.11]	hsa03018 RNA degradation - Homo sapiens (human); hsa04066 HIF-1 signaling pathway - Homo sapiens (human); hsa01100 Metabolic pathways - Homo sapiens (human); hsa00010 Glycolysis / Gluconeogenesis - Homo sapiens (human); hsa01230 Biosynthesis of amino acids - Homo sapiens (human); hsa01200 Carbon metabolism - Homo sapiens (human);	IPR029065; IPR029017; IPR020810; IPR020811;	Enolase C-terminal domain-like; Enolase N-terminal domain-like; Enolase, C-terminal TIM barrel domain; Enolase, N-terminal;
P06733	228	3.12168	Up	Q4	K	Alpha-enolase	ENO1	1	0.00646045	46.88	EGLELLK(1)TAIGK	3	0.7265	1	0.507	1.908	0.866	1.044	0.58545	1.82759	cytoplasm	nucleoside metabolic process; nucleoside diphosphate phosphorylation; pyridine nucleotide metabolic process; glycolytic process; nucleic acid-templated transcription; ribonucleoside diphosphate metabolic process; cellular metabolic process; response to biotic stimulus; regulation of cell growth; glucose metabolic process; response to external stimulus; metabolic process; gluconeogenesis; generati…	membrane; extracellular space; extracellular region part; cell periphery; myofibril; vesicle; cytoplasm; macromolecular complex; supramolecular fiber; intracellular part; supramolecular complex; cell; organelle part; non-membrane-bounded organelle; extracellular exosome; catalytic complex; intracellular; cell part; contractile fiber; extracellular vesicle; cytosolic part; M band; membrane-bounded…	magnesium ion binding; DNA binding; RNA binding; phosphopyruvate hydratase activity; ion binding; lyase activity; protein binding; hydro-lyase activity; carbon-oxygen lyase activity; heterocyclic compound binding; organic cyclic compound binding; cell adhesion molecule binding; catalytic activity; binding; cadherin binding; nucleic acid binding; cation binding; metal ion binding; GTPase binding; …	K01689	ENO; enolase [EC:4.2.1.11]	hsa03018 RNA degradation - Homo sapiens (human); hsa04066 HIF-1 signaling pathway - Homo sapiens (human); hsa01100 Metabolic pathways - Homo sapiens (human); hsa00010 Glycolysis / Gluconeogenesis - Homo sapiens (human); hsa01230 Biosynthesis of amino acids - Homo sapiens (human); hsa01200 Carbon metabolism - Homo sapiens (human);	IPR029065; IPR029017; IPR020810; IPR020811;	Enolase C-terminal domain-like; Enolase N-terminal domain-like; Enolase, C-terminal TIM barrel domain; Enolase, N-terminal;
P06733	64	1.36044	Up	Q4	K	Alpha-enolase	ENO1	1	0.000987189	64.121	GVSK(1)AVEHINK	2	-1.427	3	1.103	1.809	0.866	1.044	1.27367	1.73276	cytoplasm	nucleoside metabolic process; nucleoside diphosphate phosphorylation; pyridine nucleotide metabolic process; glycolytic process; nucleic acid-templated transcription; ribonucleoside diphosphate metabolic process; cellular metabolic process; response to biotic stimulus; regulation of cell growth; glucose metabolic process; response to external stimulus; metabolic process; gluconeogenesis; generati…	membrane; extracellular space; extracellular region part; cell periphery; myofibril; vesicle; cytoplasm; macromolecular complex; supramolecular fiber; intracellular part; supramolecular complex; cell; organelle part; non-membrane-bounded organelle; extracellular exosome; catalytic complex; intracellular; cell part; contractile fiber; extracellular vesicle; cytosolic part; M band; membrane-bounded…	magnesium ion binding; DNA binding; RNA binding; phosphopyruvate hydratase activity; ion binding; lyase activity; protein binding; hydro-lyase activity; carbon-oxygen lyase activity; heterocyclic compound binding; organic cyclic compound binding; cell adhesion molecule binding; catalytic activity; binding; cadherin binding; nucleic acid binding; cation binding; metal ion binding; GTPase binding; …	K01689	ENO; enolase [EC:4.2.1.11]	hsa03018 RNA degradation - Homo sapiens (human); hsa04066 HIF-1 signaling pathway - Homo sapiens (human); hsa01100 Metabolic pathways - Homo sapiens (human); hsa00010 Glycolysis / Gluconeogenesis - Homo sapiens (human); hsa01230 Biosynthesis of amino acids - Homo sapiens (human); hsa01200 Carbon metabolism - Homo sapiens (human);	IPR029065; IPR029017; IPR020810; IPR020811;	Enolase C-terminal domain-like; Enolase N-terminal domain-like; Enolase, C-terminal TIM barrel domain; Enolase, N-terminal;
P06733	92	1.34335	Up	Q4	K	Alpha-enolase	ENO1	1	2.36e-19	145.1	IDK(1)LMIEMDGTENK	3	-2.571	3	1.038	1.681	0.866	1.044	1.19861	1.61015	cytoplasm	nucleoside metabolic process; nucleoside diphosphate phosphorylation; pyridine nucleotide metabolic process; glycolytic process; nucleic acid-templated transcription; ribonucleoside diphosphate metabolic process; cellular metabolic process; response to biotic stimulus; regulation of cell growth; glucose metabolic process; response to external stimulus; metabolic process; gluconeogenesis; generati…	membrane; extracellular space; extracellular region part; cell periphery; myofibril; vesicle; cytoplasm; macromolecular complex; supramolecular fiber; intracellular part; supramolecular complex; cell; organelle part; non-membrane-bounded organelle; extracellular exosome; catalytic complex; intracellular; cell part; contractile fiber; extracellular vesicle; cytosolic part; M band; membrane-bounded…	magnesium ion binding; DNA binding; RNA binding; phosphopyruvate hydratase activity; ion binding; lyase activity; protein binding; hydro-lyase activity; carbon-oxygen lyase activity; heterocyclic compound binding; organic cyclic compound binding; cell adhesion molecule binding; catalytic activity; binding; cadherin binding; nucleic acid binding; cation binding; metal ion binding; GTPase binding; …	K01689	ENO; enolase [EC:4.2.1.11]	hsa03018 RNA degradation - Homo sapiens (human); hsa04066 HIF-1 signaling pathway - Homo sapiens (human); hsa01100 Metabolic pathways - Homo sapiens (human); hsa00010 Glycolysis / Gluconeogenesis - Homo sapiens (human); hsa01230 Biosynthesis of amino acids - Homo sapiens (human); hsa01200 Carbon metabolism - Homo sapiens (human);	IPR029065; IPR029017; IPR020810; IPR020811;	Enolase C-terminal domain-like; Enolase N-terminal domain-like; Enolase, C-terminal TIM barrel domain; Enolase, N-terminal;
P06733	81	1.2801	Up	Q3	K	Alpha-enolase	ENO1	1	6.19e-08	141.1	K(1)LNVTEQEK	3	-0.0044453	2	1.053	1.625	0.866	1.044	1.21594	1.55651	cytoplasm	nucleoside metabolic process; nucleoside diphosphate phosphorylation; pyridine nucleotide metabolic process; glycolytic process; nucleic acid-templated transcription; ribonucleoside diphosphate metabolic process; cellular metabolic process; response to biotic stimulus; regulation of cell growth; glucose metabolic process; response to external stimulus; metabolic process; gluconeogenesis; generati…	membrane; extracellular space; extracellular region part; cell periphery; myofibril; vesicle; cytoplasm; macromolecular complex; supramolecular fiber; intracellular part; supramolecular complex; cell; organelle part; non-membrane-bounded organelle; extracellular exosome; catalytic complex; intracellular; cell part; contractile fiber; extracellular vesicle; cytosolic part; M band; membrane-bounded…	magnesium ion binding; DNA binding; RNA binding; phosphopyruvate hydratase activity; ion binding; lyase activity; protein binding; hydro-lyase activity; carbon-oxygen lyase activity; heterocyclic compound binding; organic cyclic compound binding; cell adhesion molecule binding; catalytic activity; binding; cadherin binding; nucleic acid binding; cation binding; metal ion binding; GTPase binding; …	K01689	ENO; enolase [EC:4.2.1.11]	hsa03018 RNA degradation - Homo sapiens (human); hsa04066 HIF-1 signaling pathway - Homo sapiens (human); hsa01100 Metabolic pathways - Homo sapiens (human); hsa00010 Glycolysis / Gluconeogenesis - Homo sapiens (human); hsa01230 Biosynthesis of amino acids - Homo sapiens (human); hsa01200 Carbon metabolism - Homo sapiens (human);	IPR029065; IPR029017; IPR020810; IPR020811;	Enolase C-terminal domain-like; Enolase N-terminal domain-like; Enolase, C-terminal TIM barrel domain; Enolase, N-terminal;
P06733	335	1.53843	Up	Q4	K	Alpha-enolase	ENO1	1	4.66e-06	92.856	AVNEK(1)SCNCLLLK	3	-2.0825	1	0.915	1.697	0.866	1.044	1.05658	1.62548	cytoplasm	nucleoside metabolic process; nucleoside diphosphate phosphorylation; pyridine nucleotide metabolic process; glycolytic process; nucleic acid-templated transcription; ribonucleoside diphosphate metabolic process; cellular metabolic process; response to biotic stimulus; regulation of cell growth; glucose metabolic process; response to external stimulus; metabolic process; gluconeogenesis; generati…	membrane; extracellular space; extracellular region part; cell periphery; myofibril; vesicle; cytoplasm; macromolecular complex; supramolecular fiber; intracellular part; supramolecular complex; cell; organelle part; non-membrane-bounded organelle; extracellular exosome; catalytic complex; intracellular; cell part; contractile fiber; extracellular vesicle; cytosolic part; M band; membrane-bounded…	magnesium ion binding; DNA binding; RNA binding; phosphopyruvate hydratase activity; ion binding; lyase activity; protein binding; hydro-lyase activity; carbon-oxygen lyase activity; heterocyclic compound binding; organic cyclic compound binding; cell adhesion molecule binding; catalytic activity; binding; cadherin binding; nucleic acid binding; cation binding; metal ion binding; GTPase binding; …	K01689	ENO; enolase [EC:4.2.1.11]	hsa03018 RNA degradation - Homo sapiens (human); hsa04066 HIF-1 signaling pathway - Homo sapiens (human); hsa01100 Metabolic pathways - Homo sapiens (human); hsa00010 Glycolysis / Gluconeogenesis - Homo sapiens (human); hsa01230 Biosynthesis of amino acids - Homo sapiens (human); hsa01200 Carbon metabolism - Homo sapiens (human);	IPR029065; IPR029017; IPR020810; IPR020811;	Enolase C-terminal domain-like; Enolase N-terminal domain-like; Enolase, C-terminal TIM barrel domain; Enolase, N-terminal;
P06733	89	1.79822	Up	Q4	K	Alpha-enolase	ENO1	1	4.91e-07	105.03	LNVTEQEK(1)IDK	2	0.86453	1	0.858	1.86	0.866	1.044	0.990762	1.78161	cytoplasm	nucleoside metabolic process; nucleoside diphosphate phosphorylation; pyridine nucleotide metabolic process; glycolytic process; nucleic acid-templated transcription; ribonucleoside diphosphate metabolic process; cellular metabolic process; response to biotic stimulus; regulation of cell growth; glucose metabolic process; response to external stimulus; metabolic process; gluconeogenesis; generati…	membrane; extracellular space; extracellular region part; cell periphery; myofibril; vesicle; cytoplasm; macromolecular complex; supramolecular fiber; intracellular part; supramolecular complex; cell; organelle part; non-membrane-bounded organelle; extracellular exosome; catalytic complex; intracellular; cell part; contractile fiber; extracellular vesicle; cytosolic part; M band; membrane-bounded…	magnesium ion binding; DNA binding; RNA binding; phosphopyruvate hydratase activity; ion binding; lyase activity; protein binding; hydro-lyase activity; carbon-oxygen lyase activity; heterocyclic compound binding; organic cyclic compound binding; cell adhesion molecule binding; catalytic activity; binding; cadherin binding; nucleic acid binding; cation binding; metal ion binding; GTPase binding; …	K01689	ENO; enolase [EC:4.2.1.11]	hsa03018 RNA degradation - Homo sapiens (human); hsa04066 HIF-1 signaling pathway - Homo sapiens (human); hsa01100 Metabolic pathways - Homo sapiens (human); hsa00010 Glycolysis / Gluconeogenesis - Homo sapiens (human); hsa01230 Biosynthesis of amino acids - Homo sapiens (human); hsa01200 Carbon metabolism - Homo sapiens (human);	IPR029065; IPR029017; IPR020810; IPR020811;	Enolase C-terminal domain-like; Enolase N-terminal domain-like; Enolase, C-terminal TIM barrel domain; Enolase, N-terminal;
P06733	5	1.83019	Up	Q4	K	Alpha-enolase	ENO1	1	0.00490889	75.738	SILK(1)IHAR	3	-1.0621	2	0.659	1.454	0.866	1.044	0.76097	1.39272	cytoplasm	nucleoside metabolic process; nucleoside diphosphate phosphorylation; pyridine nucleotide metabolic process; glycolytic process; nucleic acid-templated transcription; ribonucleoside diphosphate metabolic process; cellular metabolic process; response to biotic stimulus; regulation of cell growth; glucose metabolic process; response to external stimulus; metabolic process; gluconeogenesis; generati…	membrane; extracellular space; extracellular region part; cell periphery; myofibril; vesicle; cytoplasm; macromolecular complex; supramolecular fiber; intracellular part; supramolecular complex; cell; organelle part; non-membrane-bounded organelle; extracellular exosome; catalytic complex; intracellular; cell part; contractile fiber; extracellular vesicle; cytosolic part; M band; membrane-bounded…	magnesium ion binding; DNA binding; RNA binding; phosphopyruvate hydratase activity; ion binding; lyase activity; protein binding; hydro-lyase activity; carbon-oxygen lyase activity; heterocyclic compound binding; organic cyclic compound binding; cell adhesion molecule binding; catalytic activity; binding; cadherin binding; nucleic acid binding; cation binding; metal ion binding; GTPase binding; …	K01689	ENO; enolase [EC:4.2.1.11]	hsa03018 RNA degradation - Homo sapiens (human); hsa04066 HIF-1 signaling pathway - Homo sapiens (human); hsa01100 Metabolic pathways - Homo sapiens (human); hsa00010 Glycolysis / Gluconeogenesis - Homo sapiens (human); hsa01230 Biosynthesis of amino acids - Homo sapiens (human); hsa01200 Carbon metabolism - Homo sapiens (human);	IPR029065; IPR029017; IPR020810; IPR020811;	Enolase C-terminal domain-like; Enolase N-terminal domain-like; Enolase, C-terminal TIM barrel domain; Enolase, N-terminal;
P06744	234	0.709662	Down	Q1	K	Glucose-6-phosphate isomerase	GPI	1	6.08e-07	95.067	EWFLQAAK(1)DPSAVAK	3	-0.32796	1	1.002	1.492	0.672	1.41	1.49107	1.05816	cytoplasm	ketone biosynthetic process; regulation of biological quality; nucleoside metabolic process; regulation of cell death; leukocyte activation; nucleoside diphosphate phosphorylation; pyridine nucleotide metabolic process; glycolytic process; chordate embryonic development; myeloid cell homeostasis; glucose homeostasis; regulation of neuron apoptotic process; ribonucleoside diphosphate metabolic pro…	secretory granule lumen; ciliary membrane; membrane; extracellular space; extracellular region part; cytoplasmic vesicle; organelle membrane; cell periphery; vesicle; cytoplasm; cytoplasmic vesicle part; intracellular part; cell; ficolin-1-rich granule lumen; organelle part; extracellular exosome; ficolin-1-rich granule; membrane-enclosed lumen; nucleoplasm; vesicle lumen; intracellular organelle…	growth factor activity; ubiquitin protein ligase binding; receptor binding; protein binding; monosaccharide binding; intramolecular oxidoreductase activity, interconverting aldoses and ketoses; glucose-6-phosphate isomerase activity; cytokine activity; isomerase activity; catalytic activity; binding; carbohydrate binding; intramolecular oxidoreductase activity; ubiquitin-like protein ligase bindi…	K01810	GPI; glucose-6-phosphate isomerase [EC:5.3.1.9]	hsa01100 Metabolic pathways - Homo sapiens (human); hsa00500 Starch and sucrose metabolism - Homo sapiens (human); hsa00030 Pentose phosphate pathway - Homo sapiens (human); hsa00520 Amino sugar and nucleotide sugar metabolism - Homo sapiens (human); hsa00010 Glycolysis / Gluconeogenesis - Homo sapiens (human); hsa01200 Carbon metabolism - Homo sapiens (human);	IPR023096;	Phosphoglucose isomerase, C-terminal;
P06744	73	1.21201	Up	Q3	K	Glucose-6-phosphate isomerase	GPI	1	0.00446576	71.03	MLVDLAK(1)SR	2	0.3684	1	0.755	1.92	0.672	1.41	1.12351	1.3617	cytoplasm	ketone biosynthetic process; regulation of biological quality; nucleoside metabolic process; regulation of cell death; leukocyte activation; nucleoside diphosphate phosphorylation; pyridine nucleotide metabolic process; glycolytic process; chordate embryonic development; myeloid cell homeostasis; glucose homeostasis; regulation of neuron apoptotic process; ribonucleoside diphosphate metabolic pro…	secretory granule lumen; ciliary membrane; membrane; extracellular space; extracellular region part; cytoplasmic vesicle; organelle membrane; cell periphery; vesicle; cytoplasm; cytoplasmic vesicle part; intracellular part; cell; ficolin-1-rich granule lumen; organelle part; extracellular exosome; ficolin-1-rich granule; membrane-enclosed lumen; nucleoplasm; vesicle lumen; intracellular organelle…	growth factor activity; ubiquitin protein ligase binding; receptor binding; protein binding; monosaccharide binding; intramolecular oxidoreductase activity, interconverting aldoses and ketoses; glucose-6-phosphate isomerase activity; cytokine activity; isomerase activity; catalytic activity; binding; carbohydrate binding; intramolecular oxidoreductase activity; ubiquitin-like protein ligase bindi…	K01810	GPI; glucose-6-phosphate isomerase [EC:5.3.1.9]	hsa01100 Metabolic pathways - Homo sapiens (human); hsa00500 Starch and sucrose metabolism - Homo sapiens (human); hsa00030 Pentose phosphate pathway - Homo sapiens (human); hsa00520 Amino sugar and nucleotide sugar metabolism - Homo sapiens (human); hsa00010 Glycolysis / Gluconeogenesis - Homo sapiens (human); hsa01200 Carbon metabolism - Homo sapiens (human);	IPR023096;	Phosphoglucose isomerase, C-terminal;
P06744	454	1.73149	Up	Q4	K	Glucose-6-phosphate isomerase	GPI	1	3.68e-16	135.23	ELQAAGK(1)SPEDLER	2	-0.60365	2	0.575	2.089	0.672	1.41	0.855655	1.48156	cytoplasm	ketone biosynthetic process; regulation of biological quality; nucleoside metabolic process; regulation of cell death; leukocyte activation; nucleoside diphosphate phosphorylation; pyridine nucleotide metabolic process; glycolytic process; chordate embryonic development; myeloid cell homeostasis; glucose homeostasis; regulation of neuron apoptotic process; ribonucleoside diphosphate metabolic pro…	secretory granule lumen; ciliary membrane; membrane; extracellular space; extracellular region part; cytoplasmic vesicle; organelle membrane; cell periphery; vesicle; cytoplasm; cytoplasmic vesicle part; intracellular part; cell; ficolin-1-rich granule lumen; organelle part; extracellular exosome; ficolin-1-rich granule; membrane-enclosed lumen; nucleoplasm; vesicle lumen; intracellular organelle…	growth factor activity; ubiquitin protein ligase binding; receptor binding; protein binding; monosaccharide binding; intramolecular oxidoreductase activity, interconverting aldoses and ketoses; glucose-6-phosphate isomerase activity; cytokine activity; isomerase activity; catalytic activity; binding; carbohydrate binding; intramolecular oxidoreductase activity; ubiquitin-like protein ligase bindi…	K01810	GPI; glucose-6-phosphate isomerase [EC:5.3.1.9]	hsa01100 Metabolic pathways - Homo sapiens (human); hsa00500 Starch and sucrose metabolism - Homo sapiens (human); hsa00030 Pentose phosphate pathway - Homo sapiens (human); hsa00520 Amino sugar and nucleotide sugar metabolism - Homo sapiens (human); hsa00010 Glycolysis / Gluconeogenesis - Homo sapiens (human); hsa01200 Carbon metabolism - Homo sapiens (human);	IPR023096;	Phosphoglucose isomerase, C-terminal;
P06753	137	3.11506	Up	Q4	K	Tropomyosin alpha-3 chain	TPM3	1	0.00731667	87.639	ALK(1)DEEK	3	0.99976	3	0.69	1.525	1.105	0.784	0.624434	1.94515	cytoplasm	actin filament-based movement; cellular component organization; muscle filament sliding; actin-mediated cell contraction; muscle system process; system process; actin-myosin filament sliding; single-organism cellular process; actin filament organization; single-organism process; multicellular organismal process; single-organism organelle organization; actin cytoskeleton organization; muscle contr…	extracellular region part; myofibril; vesicle; cytoplasm; supramolecular fiber; intracellular part; supramolecular complex; cell; actin filament bundle; organelle part; muscle thin filament tropomyosin; non-membrane-bounded organelle; extracellular exosome; cytoskeleton; intracellular; cell part; extracellular vesicle; contractile fiber; actin filament; striated muscle thin filament; stress fiber…	actin filament binding; cytoskeletal protein binding; binding; macromolecular complex binding; actin binding; protein binding; structural constituent of muscle; structural molecule activity; protein complex binding;	K09290	TPM3; tropomyosin 3	hsa04260 Cardiac muscle contraction - Homo sapiens (human); hsa05216 Thyroid cancer - Homo sapiens (human); hsa05200 Pathways in cancer - Homo sapiens (human); hsa04261 Adrenergic signaling in cardiomyocytes - Homo sapiens (human); hsa05414 Dilated cardiomyopathy - Homo sapiens (human); hsa05410 Hypertrophic cardiomyopathy (HCM) - Homo sapiens (human);
P06753	221	3.22157	Up	Q4	K	Tropomyosin alpha-3 chain	TPM3	1	0.000280355	93.345	EDK(1)YEEEIK	2	1.031	1	0.525	1.2	1.105	0.784	0.475113	1.53061	cytoplasm	actin filament-based movement; cellular component organization; muscle filament sliding; actin-mediated cell contraction; muscle system process; system process; actin-myosin filament sliding; single-organism cellular process; actin filament organization; single-organism process; multicellular organismal process; single-organism organelle organization; actin cytoskeleton organization; muscle contr…	extracellular region part; myofibril; vesicle; cytoplasm; supramolecular fiber; intracellular part; supramolecular complex; cell; actin filament bundle; organelle part; muscle thin filament tropomyosin; non-membrane-bounded organelle; extracellular exosome; cytoskeleton; intracellular; cell part; extracellular vesicle; contractile fiber; actin filament; striated muscle thin filament; stress fiber…	actin filament binding; cytoskeletal protein binding; binding; macromolecular complex binding; actin binding; protein binding; structural constituent of muscle; structural molecule activity; protein complex binding;	K09290	TPM3; tropomyosin 3	hsa04260 Cardiac muscle contraction - Homo sapiens (human); hsa05216 Thyroid cancer - Homo sapiens (human); hsa05200 Pathways in cancer - Homo sapiens (human); hsa04261 Adrenergic signaling in cardiomyocytes - Homo sapiens (human); hsa05414 Dilated cardiomyopathy - Homo sapiens (human); hsa05410 Hypertrophic cardiomyopathy (HCM) - Homo sapiens (human);
P06753	232	2.32913	Up	Q4	K	Tropomyosin alpha-3 chain	TPM3	1	0.0177332	73.26	ILTDK(1)LK	2	-0.23971	1	0.754	1.246	1.105	0.784	0.682353	1.58929	cytoplasm	actin filament-based movement; cellular component organization; muscle filament sliding; actin-mediated cell contraction; muscle system process; system process; actin-myosin filament sliding; single-organism cellular process; actin filament organization; single-organism process; multicellular organismal process; single-organism organelle organization; actin cytoskeleton organization; muscle contr…	extracellular region part; myofibril; vesicle; cytoplasm; supramolecular fiber; intracellular part; supramolecular complex; cell; actin filament bundle; organelle part; muscle thin filament tropomyosin; non-membrane-bounded organelle; extracellular exosome; cytoskeleton; intracellular; cell part; extracellular vesicle; contractile fiber; actin filament; striated muscle thin filament; stress fiber…	actin filament binding; cytoskeletal protein binding; binding; macromolecular complex binding; actin binding; protein binding; structural constituent of muscle; structural molecule activity; protein complex binding;	K09290	TPM3; tropomyosin 3	hsa04260 Cardiac muscle contraction - Homo sapiens (human); hsa05216 Thyroid cancer - Homo sapiens (human); hsa05200 Pathways in cancer - Homo sapiens (human); hsa04261 Adrenergic signaling in cardiomyocytes - Homo sapiens (human); hsa05414 Dilated cardiomyopathy - Homo sapiens (human); hsa05410 Hypertrophic cardiomyopathy (HCM) - Homo sapiens (human);
P06753	218	2.65394	Up	Q4	K	Tropomyosin alpha-3 chain	TPM3	0.986211	0.000106473	84.759	YSQK(0.986)EDK(0.014)YEEEIK	3	-0.10946	1	0.658	1.239	1.105	0.784	0.595475	1.58036	cytoplasm	actin filament-based movement; cellular component organization; muscle filament sliding; actin-mediated cell contraction; muscle system process; system process; actin-myosin filament sliding; single-organism cellular process; actin filament organization; single-organism process; multicellular organismal process; single-organism organelle organization; actin cytoskeleton organization; muscle contr…	extracellular region part; myofibril; vesicle; cytoplasm; supramolecular fiber; intracellular part; supramolecular complex; cell; actin filament bundle; organelle part; muscle thin filament tropomyosin; non-membrane-bounded organelle; extracellular exosome; cytoskeleton; intracellular; cell part; extracellular vesicle; contractile fiber; actin filament; striated muscle thin filament; stress fiber…	actin filament binding; cytoskeletal protein binding; binding; macromolecular complex binding; actin binding; protein binding; structural constituent of muscle; structural molecule activity; protein complex binding;	K09290	TPM3; tropomyosin 3	hsa04260 Cardiac muscle contraction - Homo sapiens (human); hsa05216 Thyroid cancer - Homo sapiens (human); hsa05200 Pathways in cancer - Homo sapiens (human); hsa04261 Adrenergic signaling in cardiomyocytes - Homo sapiens (human); hsa05414 Dilated cardiomyopathy - Homo sapiens (human); hsa05410 Hypertrophic cardiomyopathy (HCM) - Homo sapiens (human);
P06753	150	2.17712	Up	Q4	K	Tropomyosin alpha-3 chain	TPM3	1	2.26e-05	84.365	MELQEIQLK(1)EAK	3	-0.3748	2	0.694	1.072	1.105	0.784	0.628054	1.36735	cytoplasm	actin filament-based movement; cellular component organization; muscle filament sliding; actin-mediated cell contraction; muscle system process; system process; actin-myosin filament sliding; single-organism cellular process; actin filament organization; single-organism process; multicellular organismal process; single-organism organelle organization; actin cytoskeleton organization; muscle contr…	extracellular region part; myofibril; vesicle; cytoplasm; supramolecular fiber; intracellular part; supramolecular complex; cell; actin filament bundle; organelle part; muscle thin filament tropomyosin; non-membrane-bounded organelle; extracellular exosome; cytoskeleton; intracellular; cell part; extracellular vesicle; contractile fiber; actin filament; striated muscle thin filament; stress fiber…	actin filament binding; cytoskeletal protein binding; binding; macromolecular complex binding; actin binding; protein binding; structural constituent of muscle; structural molecule activity; protein complex binding;	K09290	TPM3; tropomyosin 3	hsa04260 Cardiac muscle contraction - Homo sapiens (human); hsa05216 Thyroid cancer - Homo sapiens (human); hsa05200 Pathways in cancer - Homo sapiens (human); hsa04261 Adrenergic signaling in cardiomyocytes - Homo sapiens (human); hsa05414 Dilated cardiomyopathy - Homo sapiens (human); hsa05410 Hypertrophic cardiomyopathy (HCM) - Homo sapiens (human);
P06753	153	2.40886	Up	Q4	K	Tropomyosin alpha-3 chain	TPM3	1	9.28e-08	116.51	EAK(1)HIAEEADR	2	0.1731	3	0.88	1.504	1.105	0.784	0.79638	1.91837	cytoplasm	actin filament-based movement; cellular component organization; muscle filament sliding; actin-mediated cell contraction; muscle system process; system process; actin-myosin filament sliding; single-organism cellular process; actin filament organization; single-organism process; multicellular organismal process; single-organism organelle organization; actin cytoskeleton organization; muscle contr…	extracellular region part; myofibril; vesicle; cytoplasm; supramolecular fiber; intracellular part; supramolecular complex; cell; actin filament bundle; organelle part; muscle thin filament tropomyosin; non-membrane-bounded organelle; extracellular exosome; cytoskeleton; intracellular; cell part; extracellular vesicle; contractile fiber; actin filament; striated muscle thin filament; stress fiber…	actin filament binding; cytoskeletal protein binding; binding; macromolecular complex binding; actin binding; protein binding; structural constituent of muscle; structural molecule activity; protein complex binding;	K09290	TPM3; tropomyosin 3	hsa04260 Cardiac muscle contraction - Homo sapiens (human); hsa05216 Thyroid cancer - Homo sapiens (human); hsa05200 Pathways in cancer - Homo sapiens (human); hsa04261 Adrenergic signaling in cardiomyocytes - Homo sapiens (human); hsa05414 Dilated cardiomyopathy - Homo sapiens (human); hsa05410 Hypertrophic cardiomyopathy (HCM) - Homo sapiens (human);
P07195	156	1.80679	Up	Q4	K	L-lactate dehydrogenase B chain	LDHB	1	0.00600019	63.21	LSGLPK(1)HR	3	1.1332	1	1.221	1.976	1.093	0.979	1.11711	2.01839	cytoplasm	pyridine nucleotide metabolic process; cellular aromatic compound metabolic process; organic hydroxy compound metabolic process; nicotinamide nucleotide metabolic process; nucleotide metabolic process; single-organism process; pyridine-containing compound metabolic process; cellular metabolic process; phosphate-containing compound metabolic process; organic substance metabolic process; pyruvate m…	intracellular organelle; membrane; extracellular region part; membrane microdomain; vesicle; cytoplasm; intracellular part; cell; cytosol; extracellular region; mitochondrion; intracellular membrane-bounded organelle; organelle; extracellular exosome; membrane part; myelin sheath; intracellular; cell part; whole membrane; membrane region; extracellular vesicle; membrane raft; membrane-bounded org…	nucleoside phosphate binding; protein binding; nucleotide binding; kinase binding; cofactor binding; oxidoreductase activity; oxidoreductase activity, acting on CH-OH group of donors; heterocyclic compound binding; organic cyclic compound binding; oxidoreductase activity, acting on the CH-OH group of donors, NAD or NADP as acceptor; identical protein binding; catalytic activity; NAD binding; bind…	K00016	LDH; L-lactate dehydrogenase [EC:1.1.1.27]	hsa00640 Propanoate metabolism - Homo sapiens (human); hsa00620 Pyruvate metabolism - Homo sapiens (human); hsa04066 HIF-1 signaling pathway - Homo sapiens (human); hsa01100 Metabolic pathways - Homo sapiens (human); hsa00270 Cysteine and methionine metabolism - Homo sapiens (human); hsa04922 Glucagon signaling pathway - Homo sapiens (human); hsa05230 Central carbon metabolism in cancer - Homo sa…	IPR022383; IPR016040; IPR001236; IPR015955;	Lactate/malate dehydrogenase, C-terminal; NAD(P)-binding domain; Lactate/malate dehydrogenase, N-terminal; Lactate dehydrogenase/glycoside hydrolase, family 4, C-terminal;
P07195	310	1.91705	Up	Q4	K	L-lactate dehydrogenase B chain	LDHB	1	4.53e-08	128.85	LK(1)DDEVAQLK	3	-0.81632	3	1.064	1.827	1.093	0.979	0.973468	1.86619	cytoplasm	pyridine nucleotide metabolic process; cellular aromatic compound metabolic process; organic hydroxy compound metabolic process; nicotinamide nucleotide metabolic process; nucleotide metabolic process; single-organism process; pyridine-containing compound metabolic process; cellular metabolic process; phosphate-containing compound metabolic process; organic substance metabolic process; pyruvate m…	intracellular organelle; membrane; extracellular region part; membrane microdomain; vesicle; cytoplasm; intracellular part; cell; cytosol; extracellular region; mitochondrion; intracellular membrane-bounded organelle; organelle; extracellular exosome; membrane part; myelin sheath; intracellular; cell part; whole membrane; membrane region; extracellular vesicle; membrane raft; membrane-bounded org…	nucleoside phosphate binding; protein binding; nucleotide binding; kinase binding; cofactor binding; oxidoreductase activity; oxidoreductase activity, acting on CH-OH group of donors; heterocyclic compound binding; organic cyclic compound binding; oxidoreductase activity, acting on the CH-OH group of donors, NAD or NADP as acceptor; identical protein binding; catalytic activity; NAD binding; bind…	K00016	LDH; L-lactate dehydrogenase [EC:1.1.1.27]	hsa00640 Propanoate metabolism - Homo sapiens (human); hsa00620 Pyruvate metabolism - Homo sapiens (human); hsa04066 HIF-1 signaling pathway - Homo sapiens (human); hsa01100 Metabolic pathways - Homo sapiens (human); hsa00270 Cysteine and methionine metabolism - Homo sapiens (human); hsa04922 Glucagon signaling pathway - Homo sapiens (human); hsa05230 Central carbon metabolism in cancer - Homo sa…	IPR022383; IPR016040; IPR001236; IPR015955;	Lactate/malate dehydrogenase, C-terminal; NAD(P)-binding domain; Lactate/malate dehydrogenase, N-terminal; Lactate dehydrogenase/glycoside hydrolase, family 4, C-terminal;
P07237	81	1.21982	Up	Q3	K	Protein disulfide-isomerase	P4HB	1	9.56e-32	165.66	LAK(1)VDATEESDLAQQYGVR	3	-0.1158	1	0.923	1.493	0.779	1.033	1.18485	1.4453	extracellular	regulation of biological quality; regulation of cell death; regulation of signaling; single-organism process; biosynthetic process; cellular metabolic process; lipoprotein metabolic process; protein folding; regulation of apoptotic signaling pathway; metabolic process; cellular amino acid metabolic process; regulation of cell communication; peptidyl-proline hydroxylation to 4-hydroxy-L-proline; r…	membrane; extracellular region part; endoplasmic reticulum; external side of plasma membrane; cytoplasmic vesicle; cell junction; cell periphery; vesicle; cytoplasm; macromolecular complex; intracellular part; cell; organelle part; pigment granule; extracellular exosome; membrane-enclosed lumen; catalytic complex; focal adhesion; intracellular organelle lumen; membrane part; cell part; intracellu…	RNA binding; protein heterodimerization activity; receptor binding; peptidyl-proline dioxygenase activity; macromolecular complex binding; protein dimerization activity; oxidoreductase activity, acting on paired donors, with incorporation or reduction of molecular oxygen; integrin binding; protein binding; oxidoreductase activity, acting on paired donors, with incorporation or reduction of molecu…	K09580	PDIA1; protein disulfide-isomerase A1 [EC:5.3.4.1]	hsa04141 Protein processing in endoplasmic reticulum - Homo sapiens (human);	IPR005788; IPR012336; IPR013766;	Disulphide isomerase; Thioredoxin-like fold; Thioredoxin domain;
P07237	467	4.7087	Up	Q4	K	Protein disulfide-isomerase	P4HB	1	0.0273881	63.565	TLDGFK(1)K	2	0.32846	1	0.418	2.61	0.779	1.033	0.536585	2.52662	extracellular	regulation of biological quality; regulation of cell death; regulation of signaling; single-organism process; biosynthetic process; cellular metabolic process; lipoprotein metabolic process; protein folding; regulation of apoptotic signaling pathway; metabolic process; cellular amino acid metabolic process; regulation of cell communication; peptidyl-proline hydroxylation to 4-hydroxy-L-proline; r…	membrane; extracellular region part; endoplasmic reticulum; external side of plasma membrane; cytoplasmic vesicle; cell junction; cell periphery; vesicle; cytoplasm; macromolecular complex; intracellular part; cell; organelle part; pigment granule; extracellular exosome; membrane-enclosed lumen; catalytic complex; focal adhesion; intracellular organelle lumen; membrane part; cell part; intracellu…	RNA binding; protein heterodimerization activity; receptor binding; peptidyl-proline dioxygenase activity; macromolecular complex binding; protein dimerization activity; oxidoreductase activity, acting on paired donors, with incorporation or reduction of molecular oxygen; integrin binding; protein binding; oxidoreductase activity, acting on paired donors, with incorporation or reduction of molecu…	K09580	PDIA1; protein disulfide-isomerase A1 [EC:5.3.4.1]	hsa04141 Protein processing in endoplasmic reticulum - Homo sapiens (human);	IPR005788; IPR012336; IPR013766;	Disulphide isomerase; Thioredoxin-like fold; Thioredoxin domain;
P07237	375	1.32123	Up	Q4	K	Protein disulfide-isomerase	P4HB	1	0.00284278	52.527	VLVGK(1)NFEDVAFDEK	3	1.0853	1	0.863	1.512	0.779	1.033	1.10783	1.4637	extracellular	regulation of biological quality; regulation of cell death; regulation of signaling; single-organism process; biosynthetic process; cellular metabolic process; lipoprotein metabolic process; protein folding; regulation of apoptotic signaling pathway; metabolic process; cellular amino acid metabolic process; regulation of cell communication; peptidyl-proline hydroxylation to 4-hydroxy-L-proline; r…	membrane; extracellular region part; endoplasmic reticulum; external side of plasma membrane; cytoplasmic vesicle; cell junction; cell periphery; vesicle; cytoplasm; macromolecular complex; intracellular part; cell; organelle part; pigment granule; extracellular exosome; membrane-enclosed lumen; catalytic complex; focal adhesion; intracellular organelle lumen; membrane part; cell part; intracellu…	RNA binding; protein heterodimerization activity; receptor binding; peptidyl-proline dioxygenase activity; macromolecular complex binding; protein dimerization activity; oxidoreductase activity, acting on paired donors, with incorporation or reduction of molecular oxygen; integrin binding; protein binding; oxidoreductase activity, acting on paired donors, with incorporation or reduction of molecu…	K09580	PDIA1; protein disulfide-isomerase A1 [EC:5.3.4.1]	hsa04141 Protein processing in endoplasmic reticulum - Homo sapiens (human);	IPR005788; IPR012336; IPR013766;	Disulphide isomerase; Thioredoxin-like fold; Thioredoxin domain;
P07237	276	1.29696	Up	Q3	K	Protein disulfide-isomerase	P4HB	1	4.17e-13	142.45	LSNFK(1)TAAESFK	2	1.0013	2	1.003	1.725	0.779	1.033	1.28755	1.66989	extracellular	regulation of biological quality; regulation of cell death; regulation of signaling; single-organism process; biosynthetic process; cellular metabolic process; lipoprotein metabolic process; protein folding; regulation of apoptotic signaling pathway; metabolic process; cellular amino acid metabolic process; regulation of cell communication; peptidyl-proline hydroxylation to 4-hydroxy-L-proline; r…	membrane; extracellular region part; endoplasmic reticulum; external side of plasma membrane; cytoplasmic vesicle; cell junction; cell periphery; vesicle; cytoplasm; macromolecular complex; intracellular part; cell; organelle part; pigment granule; extracellular exosome; membrane-enclosed lumen; catalytic complex; focal adhesion; intracellular organelle lumen; membrane part; cell part; intracellu…	RNA binding; protein heterodimerization activity; receptor binding; peptidyl-proline dioxygenase activity; macromolecular complex binding; protein dimerization activity; oxidoreductase activity, acting on paired donors, with incorporation or reduction of molecular oxygen; integrin binding; protein binding; oxidoreductase activity, acting on paired donors, with incorporation or reduction of molecu…	K09580	PDIA1; protein disulfide-isomerase A1 [EC:5.3.4.1]	hsa04141 Protein processing in endoplasmic reticulum - Homo sapiens (human);	IPR005788; IPR012336; IPR013766;	Disulphide isomerase; Thioredoxin-like fold; Thioredoxin domain;
P07237	385	1.64717	Up	Q4	K	Protein disulfide-isomerase	P4HB	1	7.77e-17	166.48	NFEDVAFDEK(1)K	2	-0.46585	1	0.825	1.802	0.779	1.033	1.05905	1.74443	extracellular	regulation of biological quality; regulation of cell death; regulation of signaling; single-organism process; biosynthetic process; cellular metabolic process; lipoprotein metabolic process; protein folding; regulation of apoptotic signaling pathway; metabolic process; cellular amino acid metabolic process; regulation of cell communication; peptidyl-proline hydroxylation to 4-hydroxy-L-proline; r…	membrane; extracellular region part; endoplasmic reticulum; external side of plasma membrane; cytoplasmic vesicle; cell junction; cell periphery; vesicle; cytoplasm; macromolecular complex; intracellular part; cell; organelle part; pigment granule; extracellular exosome; membrane-enclosed lumen; catalytic complex; focal adhesion; intracellular organelle lumen; membrane part; cell part; intracellu…	RNA binding; protein heterodimerization activity; receptor binding; peptidyl-proline dioxygenase activity; macromolecular complex binding; protein dimerization activity; oxidoreductase activity, acting on paired donors, with incorporation or reduction of molecular oxygen; integrin binding; protein binding; oxidoreductase activity, acting on paired donors, with incorporation or reduction of molecu…	K09580	PDIA1; protein disulfide-isomerase A1 [EC:5.3.4.1]	hsa04141 Protein processing in endoplasmic reticulum - Homo sapiens (human);	IPR005788; IPR012336; IPR013766;	Disulphide isomerase; Thioredoxin-like fold; Thioredoxin domain;
P07237	283	1.71033	Up	Q4	K	Protein disulfide-isomerase	P4HB	1	0.000326291	92.538	TAAESFK(1)GK	2	-0.052725	1	0.75	1.701	0.779	1.033	0.962773	1.64666	extracellular	regulation of biological quality; regulation of cell death; regulation of signaling; single-organism process; biosynthetic process; cellular metabolic process; lipoprotein metabolic process; protein folding; regulation of apoptotic signaling pathway; metabolic process; cellular amino acid metabolic process; regulation of cell communication; peptidyl-proline hydroxylation to 4-hydroxy-L-proline; r…	membrane; extracellular region part; endoplasmic reticulum; external side of plasma membrane; cytoplasmic vesicle; cell junction; cell periphery; vesicle; cytoplasm; macromolecular complex; intracellular part; cell; organelle part; pigment granule; extracellular exosome; membrane-enclosed lumen; catalytic complex; focal adhesion; intracellular organelle lumen; membrane part; cell part; intracellu…	RNA binding; protein heterodimerization activity; receptor binding; peptidyl-proline dioxygenase activity; macromolecular complex binding; protein dimerization activity; oxidoreductase activity, acting on paired donors, with incorporation or reduction of molecular oxygen; integrin binding; protein binding; oxidoreductase activity, acting on paired donors, with incorporation or reduction of molecu…	K09580	PDIA1; protein disulfide-isomerase A1 [EC:5.3.4.1]	hsa04141 Protein processing in endoplasmic reticulum - Homo sapiens (human);	IPR005788; IPR012336; IPR013766;	Disulphide isomerase; Thioredoxin-like fold; Thioredoxin domain;
P07237	71	1.57949	Up	Q4	K	Protein disulfide-isomerase	P4HB	1	0.000679003	86.344	LK(1)AEGSEIR	2	-2.6089	1	0.836	1.751	0.779	1.033	1.07317	1.69506	extracellular	regulation of biological quality; regulation of cell death; regulation of signaling; single-organism process; biosynthetic process; cellular metabolic process; lipoprotein metabolic process; protein folding; regulation of apoptotic signaling pathway; metabolic process; cellular amino acid metabolic process; regulation of cell communication; peptidyl-proline hydroxylation to 4-hydroxy-L-proline; r…	membrane; extracellular region part; endoplasmic reticulum; external side of plasma membrane; cytoplasmic vesicle; cell junction; cell periphery; vesicle; cytoplasm; macromolecular complex; intracellular part; cell; organelle part; pigment granule; extracellular exosome; membrane-enclosed lumen; catalytic complex; focal adhesion; intracellular organelle lumen; membrane part; cell part; intracellu…	RNA binding; protein heterodimerization activity; receptor binding; peptidyl-proline dioxygenase activity; macromolecular complex binding; protein dimerization activity; oxidoreductase activity, acting on paired donors, with incorporation or reduction of molecular oxygen; integrin binding; protein binding; oxidoreductase activity, acting on paired donors, with incorporation or reduction of molecu…	K09580	PDIA1; protein disulfide-isomerase A1 [EC:5.3.4.1]	hsa04141 Protein processing in endoplasmic reticulum - Homo sapiens (human);	IPR005788; IPR012336; IPR013766;	Disulphide isomerase; Thioredoxin-like fold; Thioredoxin domain;
P07355	152	1.99349	Up	Q4	K	Annexin A2	ANXA2	1	0.000130378	103.91	EMYK(1)TDLEK	2	1.245	1	0.8	1.386	1.161	1.009	0.689061	1.37364	cytoplasm	regulation of vesicle-mediated transport; positive regulation of receptor activity; cellular component biogenesis; regulation of biological quality; leukocyte activation; positive regulation of cellular protein metabolic process; regulation of sterol transport; collagen fibril organization; establishment of protein localization to plasma membrane; regulation of vesicle fusion; protein transport; …	membrane; extracellular region part; extrinsic component of membrane; organelle membrane; PCSK9-AnxA2 complex; cytoplasmic region; cytoplasm; cytoplasmic vesicle part; macromolecular complex; cell-cell adherens junction; azurophil granule lumen; cell; organelle part; early endosome; non-membrane-bounded organelle; basement membrane; vacuolar lumen; lysosomal membrane; extracellular exosome; myeli…	phospholipase inhibitor activity; protein binding; molecular function regulator; enzyme inhibitor activity; calcium-dependent protein binding; Rab GTPase binding; phosphatidylinositol bisphosphate binding; organic cyclic compound binding; heterocyclic compound binding; cadherin binding involved in cell-cell adhesion; cytoskeletal protein binding; Ras GTPase binding; phosphatidylinositol-4,5-bisph…	K17092
P07355	157	1.84838	Up	Q4	K	Annexin A2	ANXA2	1	0.000133392	75.911	TDLEK(1)DIISDTSGDFR	2	0.49706	2	1.034	1.661	1.161	1.009	0.890612	1.64618	cytoplasm	regulation of vesicle-mediated transport; positive regulation of receptor activity; cellular component biogenesis; regulation of biological quality; leukocyte activation; positive regulation of cellular protein metabolic process; regulation of sterol transport; collagen fibril organization; establishment of protein localization to plasma membrane; regulation of vesicle fusion; protein transport; …	membrane; extracellular region part; extrinsic component of membrane; organelle membrane; PCSK9-AnxA2 complex; cytoplasmic region; cytoplasm; cytoplasmic vesicle part; macromolecular complex; cell-cell adherens junction; azurophil granule lumen; cell; organelle part; early endosome; non-membrane-bounded organelle; basement membrane; vacuolar lumen; lysosomal membrane; extracellular exosome; myeli…	phospholipase inhibitor activity; protein binding; molecular function regulator; enzyme inhibitor activity; calcium-dependent protein binding; Rab GTPase binding; phosphatidylinositol bisphosphate binding; organic cyclic compound binding; heterocyclic compound binding; cadherin binding involved in cell-cell adhesion; cytoskeletal protein binding; Ras GTPase binding; phosphatidylinositol-4,5-bisph…	K17092
P07437	324	0.742197	Down	Q1	K	Tubulin beta chain	TUBB	1	1.61e-14	130.72	MSMK(1)EVDEQMLNVQNK	3	0.37968	1	1.728	1.189	1.152	1.068	1.5	1.1133	cyto_nucl	cellular component biogenesis; leukocyte activation; cilium assembly; single-organism process; cilium organization; establishment of localization; spindle assembly; establishment of localization in cell; cellular component assembly; cell cycle phase transition; cell killing; myeloid leukocyte activation; single-organism transport; secretion; natural killer cell mediated immunity; mitotic cell cyc…	extracellular region part; cytoplasm; cytoplasmic vesicle part; macromolecular complex; azurophil granule lumen; cell; supramolecular complex; organelle part; vacuolar lumen; non-membrane-bounded organelle; extracellular exosome; intracellular; secretory vesicle; lysosome; membrane-bounded organelle; organelle lumen; lytic vacuole; polymeric cytoskeletal fiber; cytoskeletal part; organelle envelo…	nucleoside phosphate binding; ubiquitin protein ligase binding; receptor binding; hydrolase activity, acting on acid anhydrides; hydrolase activity; protein binding; MHC class I protein binding; GTPase activating protein binding; heterocyclic compound binding; organic cyclic compound binding; pyrophosphatase activity; ribonucleotide binding; catalytic activity; binding; purine ribonucleoside bind…	K07375	TUBB; tubulin beta	hsa04540 Gap junction - Homo sapiens (human); hsa05130 Pathogenic Escherichia coli infection - Homo sapiens (human); hsa04145 Phagosome - Homo sapiens (human);	IPR003008; IPR023123; IPR008280; IPR018316;	Tubulin/FtsZ, GTPase domain; Tubulin, C-terminal; Tubulin/FtsZ, C-terminal; Tubulin/FtsZ, 2-layer sandwich domain;
P07900	74	1.5109	Up	Q4	K	Heat shock protein HSP 90-alpha	HSP90AA1	1	0.000672608	64.52	LDSGK(1)ELHINLIPNK	3	0.84046	1	0.994	1.437	0.996	0.953	0.997992	1.50787	cytoplasm	single organism signaling; cellular component biogenesis; regulation of biological quality; ribonucleoprotein complex biogenesis; leukocyte activation; regulation of nitric oxide biosynthetic process; ribonucleoprotein complex assembly; cell surface receptor signaling pathway; positive regulation of telomerase activity; positive regulation of biosynthetic process; peptidyl-tyrosine modification; …	membrane; secretory granule lumen; extracellular region part; cytoplasmic vesicle; cell periphery; ruffle membrane; vesicle; cytoplasm; cytoplasmic vesicle part; intracellular part; cell; ficolin-1-rich granule lumen; organelle part; pigment granule; vacuolar lumen; extracellular exosome; ficolin-1-rich granule; membrane-enclosed lumen; nucleoplasm; vesicle lumen; plasma membrane region; intracel…	nitric-oxide synthase regulator activity; nucleoside phosphate binding; phosphotransferase activity, alcohol group as acceptor; protein tyrosine kinase binding; DNA polymerase binding; protein dimerization activity; protein kinase binding; hydrolase activity, acting on acid anhydrides; protein tyrosine kinase activity; hydrolase activity; protein binding; protein kinase activity; molecular functi…	K04079	HSP90A; molecular chaperone HtpG	hsa05200 Pathways in cancer - Homo sapiens (human); hsa04657 IL-17 signaling pathway - Homo sapiens (human); hsa04659 Th17 cell differentiation - Homo sapiens (human); hsa04621 NOD-like receptor signaling pathway - Homo sapiens (human); hsa04151 PI3K-Akt signaling pathway - Homo sapiens (human); hsa05418 Fluid shear stress and atherosclerosis - Homo sapiens (human); hsa04612 Antigen processing an…	IPR020575; IPR020568; IPR003594;	Heat shock protein Hsp90, N-terminal; Ribosomal protein S5 domain 2-type fold; Histidine kinase-like ATPase, C-terminal domain;
P07900	84	3.82881	Up	Q4	K	Heat shock protein HSP 90-alpha	HSP90AA1	1	0.00391723	49.298	ELHINLIPNK(1)QDR	3	0.57542	1	0.422	1.546	0.996	0.953	0.423695	1.62225	cytoplasm	single organism signaling; cellular component biogenesis; regulation of biological quality; ribonucleoprotein complex biogenesis; leukocyte activation; regulation of nitric oxide biosynthetic process; ribonucleoprotein complex assembly; cell surface receptor signaling pathway; positive regulation of telomerase activity; positive regulation of biosynthetic process; peptidyl-tyrosine modification; …	membrane; secretory granule lumen; extracellular region part; cytoplasmic vesicle; cell periphery; ruffle membrane; vesicle; cytoplasm; cytoplasmic vesicle part; intracellular part; cell; ficolin-1-rich granule lumen; organelle part; pigment granule; vacuolar lumen; extracellular exosome; ficolin-1-rich granule; membrane-enclosed lumen; nucleoplasm; vesicle lumen; plasma membrane region; intracel…	nitric-oxide synthase regulator activity; nucleoside phosphate binding; phosphotransferase activity, alcohol group as acceptor; protein tyrosine kinase binding; DNA polymerase binding; protein dimerization activity; protein kinase binding; hydrolase activity, acting on acid anhydrides; protein tyrosine kinase activity; hydrolase activity; protein binding; protein kinase activity; molecular functi…	K04079	HSP90A; molecular chaperone HtpG	hsa05200 Pathways in cancer - Homo sapiens (human); hsa04657 IL-17 signaling pathway - Homo sapiens (human); hsa04659 Th17 cell differentiation - Homo sapiens (human); hsa04621 NOD-like receptor signaling pathway - Homo sapiens (human); hsa04151 PI3K-Akt signaling pathway - Homo sapiens (human); hsa05418 Fluid shear stress and atherosclerosis - Homo sapiens (human); hsa04612 Antigen processing an…	IPR020575; IPR020568; IPR003594;	Heat shock protein Hsp90, N-terminal; Ribosomal protein S5 domain 2-type fold; Histidine kinase-like ATPase, C-terminal domain;
P07900	283	1.61867	Up	Q4	K	Heat shock protein HSP 90-alpha	HSP90AA1	1	1.99e-08	125.53	EK(1)YIDQEELNK	2	1.3833	2	1.035	1.603	0.996	0.953	1.03916	1.68206	cytoplasm	single organism signaling; cellular component biogenesis; regulation of biological quality; ribonucleoprotein complex biogenesis; leukocyte activation; regulation of nitric oxide biosynthetic process; ribonucleoprotein complex assembly; cell surface receptor signaling pathway; positive regulation of telomerase activity; positive regulation of biosynthetic process; peptidyl-tyrosine modification; …	membrane; secretory granule lumen; extracellular region part; cytoplasmic vesicle; cell periphery; ruffle membrane; vesicle; cytoplasm; cytoplasmic vesicle part; intracellular part; cell; ficolin-1-rich granule lumen; organelle part; pigment granule; vacuolar lumen; extracellular exosome; ficolin-1-rich granule; membrane-enclosed lumen; nucleoplasm; vesicle lumen; plasma membrane region; intracel…	nitric-oxide synthase regulator activity; nucleoside phosphate binding; phosphotransferase activity, alcohol group as acceptor; protein tyrosine kinase binding; DNA polymerase binding; protein dimerization activity; protein kinase binding; hydrolase activity, acting on acid anhydrides; protein tyrosine kinase activity; hydrolase activity; protein binding; protein kinase activity; molecular functi…	K04079	HSP90A; molecular chaperone HtpG	hsa05200 Pathways in cancer - Homo sapiens (human); hsa04657 IL-17 signaling pathway - Homo sapiens (human); hsa04659 Th17 cell differentiation - Homo sapiens (human); hsa04621 NOD-like receptor signaling pathway - Homo sapiens (human); hsa04151 PI3K-Akt signaling pathway - Homo sapiens (human); hsa05418 Fluid shear stress and atherosclerosis - Homo sapiens (human); hsa04612 Antigen processing an…	IPR020575; IPR020568; IPR003594;	Heat shock protein Hsp90, N-terminal; Ribosomal protein S5 domain 2-type fold; Histidine kinase-like ATPase, C-terminal domain;
P07900	585	1.30141	Up	Q4	K	Heat shock protein HSP 90-alpha	HSP90AA1	0.983037	0.00480029	61.235	K(0.017)VEK(0.983)VVVSNR	3	-1.5439	1	1.048	1.305	0.996	0.953	1.05221	1.36936	cytoplasm	single organism signaling; cellular component biogenesis; regulation of biological quality; ribonucleoprotein complex biogenesis; leukocyte activation; regulation of nitric oxide biosynthetic process; ribonucleoprotein complex assembly; cell surface receptor signaling pathway; positive regulation of telomerase activity; positive regulation of biosynthetic process; peptidyl-tyrosine modification; …	membrane; secretory granule lumen; extracellular region part; cytoplasmic vesicle; cell periphery; ruffle membrane; vesicle; cytoplasm; cytoplasmic vesicle part; intracellular part; cell; ficolin-1-rich granule lumen; organelle part; pigment granule; vacuolar lumen; extracellular exosome; ficolin-1-rich granule; membrane-enclosed lumen; nucleoplasm; vesicle lumen; plasma membrane region; intracel…	nitric-oxide synthase regulator activity; nucleoside phosphate binding; phosphotransferase activity, alcohol group as acceptor; protein tyrosine kinase binding; DNA polymerase binding; protein dimerization activity; protein kinase binding; hydrolase activity, acting on acid anhydrides; protein tyrosine kinase activity; hydrolase activity; protein binding; protein kinase activity; molecular functi…	K04079	HSP90A; molecular chaperone HtpG	hsa05200 Pathways in cancer - Homo sapiens (human); hsa04657 IL-17 signaling pathway - Homo sapiens (human); hsa04659 Th17 cell differentiation - Homo sapiens (human); hsa04621 NOD-like receptor signaling pathway - Homo sapiens (human); hsa04151 PI3K-Akt signaling pathway - Homo sapiens (human); hsa05418 Fluid shear stress and atherosclerosis - Homo sapiens (human); hsa04612 Antigen processing an…	IPR020575; IPR020568; IPR003594;	Heat shock protein Hsp90, N-terminal; Ribosomal protein S5 domain 2-type fold; Histidine kinase-like ATPase, C-terminal domain;
P07900	649	2.67069	Up	Q4	K	Heat shock protein HSP 90-alpha	HSP90AA1	1	0.0295333	66.692	QK(1)AEADK	2	-0.086961	2	0.65	1.661	0.996	0.953	0.65261	1.74292	cytoplasm	single organism signaling; cellular component biogenesis; regulation of biological quality; ribonucleoprotein complex biogenesis; leukocyte activation; regulation of nitric oxide biosynthetic process; ribonucleoprotein complex assembly; cell surface receptor signaling pathway; positive regulation of telomerase activity; positive regulation of biosynthetic process; peptidyl-tyrosine modification; …	membrane; secretory granule lumen; extracellular region part; cytoplasmic vesicle; cell periphery; ruffle membrane; vesicle; cytoplasm; cytoplasmic vesicle part; intracellular part; cell; ficolin-1-rich granule lumen; organelle part; pigment granule; vacuolar lumen; extracellular exosome; ficolin-1-rich granule; membrane-enclosed lumen; nucleoplasm; vesicle lumen; plasma membrane region; intracel…	nitric-oxide synthase regulator activity; nucleoside phosphate binding; phosphotransferase activity, alcohol group as acceptor; protein tyrosine kinase binding; DNA polymerase binding; protein dimerization activity; protein kinase binding; hydrolase activity, acting on acid anhydrides; protein tyrosine kinase activity; hydrolase activity; protein binding; protein kinase activity; molecular functi…	K04079	HSP90A; molecular chaperone HtpG	hsa05200 Pathways in cancer - Homo sapiens (human); hsa04657 IL-17 signaling pathway - Homo sapiens (human); hsa04659 Th17 cell differentiation - Homo sapiens (human); hsa04621 NOD-like receptor signaling pathway - Homo sapiens (human); hsa04151 PI3K-Akt signaling pathway - Homo sapiens (human); hsa05418 Fluid shear stress and atherosclerosis - Homo sapiens (human); hsa04612 Antigen processing an…	IPR020575; IPR020568; IPR003594;	Heat shock protein Hsp90, N-terminal; Ribosomal protein S5 domain 2-type fold; Histidine kinase-like ATPase, C-terminal domain;
P07900	407	1.24062	Up	Q3	K	Heat shock protein HSP 90-alpha	HSP90AA1	1	3.08e-07	117.79	EMLQQSK(1)ILK	2	0.20099	2	1.267	1.504	0.996	0.953	1.27209	1.57817	cytoplasm	single organism signaling; cellular component biogenesis; regulation of biological quality; ribonucleoprotein complex biogenesis; leukocyte activation; regulation of nitric oxide biosynthetic process; ribonucleoprotein complex assembly; cell surface receptor signaling pathway; positive regulation of telomerase activity; positive regulation of biosynthetic process; peptidyl-tyrosine modification; …	membrane; secretory granule lumen; extracellular region part; cytoplasmic vesicle; cell periphery; ruffle membrane; vesicle; cytoplasm; cytoplasmic vesicle part; intracellular part; cell; ficolin-1-rich granule lumen; organelle part; pigment granule; vacuolar lumen; extracellular exosome; ficolin-1-rich granule; membrane-enclosed lumen; nucleoplasm; vesicle lumen; plasma membrane region; intracel…	nitric-oxide synthase regulator activity; nucleoside phosphate binding; phosphotransferase activity, alcohol group as acceptor; protein tyrosine kinase binding; DNA polymerase binding; protein dimerization activity; protein kinase binding; hydrolase activity, acting on acid anhydrides; protein tyrosine kinase activity; hydrolase activity; protein binding; protein kinase activity; molecular functi…	K04079	HSP90A; molecular chaperone HtpG	hsa05200 Pathways in cancer - Homo sapiens (human); hsa04657 IL-17 signaling pathway - Homo sapiens (human); hsa04659 Th17 cell differentiation - Homo sapiens (human); hsa04621 NOD-like receptor signaling pathway - Homo sapiens (human); hsa04151 PI3K-Akt signaling pathway - Homo sapiens (human); hsa05418 Fluid shear stress and atherosclerosis - Homo sapiens (human); hsa04612 Antigen processing an…	IPR020575; IPR020568; IPR003594;	Heat shock protein Hsp90, N-terminal; Ribosomal protein S5 domain 2-type fold; Histidine kinase-like ATPase, C-terminal domain;
P07900	191	1.79254	Up	Q4	K	Heat shock protein HSP 90-alpha	HSP90AA1	1	2.35e-23	144.97	VILHLK(1)EDQTEYLEER	3	-0.37574	1	0.825	1.415	0.996	0.953	0.828313	1.48478	cytoplasm	single organism signaling; cellular component biogenesis; regulation of biological quality; ribonucleoprotein complex biogenesis; leukocyte activation; regulation of nitric oxide biosynthetic process; ribonucleoprotein complex assembly; cell surface receptor signaling pathway; positive regulation of telomerase activity; positive regulation of biosynthetic process; peptidyl-tyrosine modification; …	membrane; secretory granule lumen; extracellular region part; cytoplasmic vesicle; cell periphery; ruffle membrane; vesicle; cytoplasm; cytoplasmic vesicle part; intracellular part; cell; ficolin-1-rich granule lumen; organelle part; pigment granule; vacuolar lumen; extracellular exosome; ficolin-1-rich granule; membrane-enclosed lumen; nucleoplasm; vesicle lumen; plasma membrane region; intracel…	nitric-oxide synthase regulator activity; nucleoside phosphate binding; phosphotransferase activity, alcohol group as acceptor; protein tyrosine kinase binding; DNA polymerase binding; protein dimerization activity; protein kinase binding; hydrolase activity, acting on acid anhydrides; protein tyrosine kinase activity; hydrolase activity; protein binding; protein kinase activity; molecular functi…	K04079	HSP90A; molecular chaperone HtpG	hsa05200 Pathways in cancer - Homo sapiens (human); hsa04657 IL-17 signaling pathway - Homo sapiens (human); hsa04659 Th17 cell differentiation - Homo sapiens (human); hsa04621 NOD-like receptor signaling pathway - Homo sapiens (human); hsa04151 PI3K-Akt signaling pathway - Homo sapiens (human); hsa05418 Fluid shear stress and atherosclerosis - Homo sapiens (human); hsa04612 Antigen processing an…	IPR020575; IPR020568; IPR003594;	Heat shock protein Hsp90, N-terminal; Ribosomal protein S5 domain 2-type fold; Histidine kinase-like ATPase, C-terminal domain;
P07900	499	2.21426	Up	Q4	K	Heat shock protein HSP 90-alpha	HSP90AA1	1	1.72e-07	90.718	HIYYITGETK(1)DQVANSAFVER	3	-0.60782	1	0.75	1.589	0.996	0.953	0.753012	1.66737	cytoplasm	single organism signaling; cellular component biogenesis; regulation of biological quality; ribonucleoprotein complex biogenesis; leukocyte activation; regulation of nitric oxide biosynthetic process; ribonucleoprotein complex assembly; cell surface receptor signaling pathway; positive regulation of telomerase activity; positive regulation of biosynthetic process; peptidyl-tyrosine modification; …	membrane; secretory granule lumen; extracellular region part; cytoplasmic vesicle; cell periphery; ruffle membrane; vesicle; cytoplasm; cytoplasmic vesicle part; intracellular part; cell; ficolin-1-rich granule lumen; organelle part; pigment granule; vacuolar lumen; extracellular exosome; ficolin-1-rich granule; membrane-enclosed lumen; nucleoplasm; vesicle lumen; plasma membrane region; intracel…	nitric-oxide synthase regulator activity; nucleoside phosphate binding; phosphotransferase activity, alcohol group as acceptor; protein tyrosine kinase binding; DNA polymerase binding; protein dimerization activity; protein kinase binding; hydrolase activity, acting on acid anhydrides; protein tyrosine kinase activity; hydrolase activity; protein binding; protein kinase activity; molecular functi…	K04079	HSP90A; molecular chaperone HtpG	hsa05200 Pathways in cancer - Homo sapiens (human); hsa04657 IL-17 signaling pathway - Homo sapiens (human); hsa04659 Th17 cell differentiation - Homo sapiens (human); hsa04621 NOD-like receptor signaling pathway - Homo sapiens (human); hsa04151 PI3K-Akt signaling pathway - Homo sapiens (human); hsa05418 Fluid shear stress and atherosclerosis - Homo sapiens (human); hsa04612 Antigen processing an…	IPR020575; IPR020568; IPR003594;	Heat shock protein Hsp90, N-terminal; Ribosomal protein S5 domain 2-type fold; Histidine kinase-like ATPase, C-terminal domain;
P07900	292	1.34542	Up	Q4	K	Heat shock protein HSP 90-alpha	HSP90AA1	1	1.38e-07	104.78	YIDQEELNK(1)TK	3	1.5291	3	1.058	1.362	0.996	0.953	1.06225	1.42917	cytoplasm	single organism signaling; cellular component biogenesis; regulation of biological quality; ribonucleoprotein complex biogenesis; leukocyte activation; regulation of nitric oxide biosynthetic process; ribonucleoprotein complex assembly; cell surface receptor signaling pathway; positive regulation of telomerase activity; positive regulation of biosynthetic process; peptidyl-tyrosine modification; …	membrane; secretory granule lumen; extracellular region part; cytoplasmic vesicle; cell periphery; ruffle membrane; vesicle; cytoplasm; cytoplasmic vesicle part; intracellular part; cell; ficolin-1-rich granule lumen; organelle part; pigment granule; vacuolar lumen; extracellular exosome; ficolin-1-rich granule; membrane-enclosed lumen; nucleoplasm; vesicle lumen; plasma membrane region; intracel…	nitric-oxide synthase regulator activity; nucleoside phosphate binding; phosphotransferase activity, alcohol group as acceptor; protein tyrosine kinase binding; DNA polymerase binding; protein dimerization activity; protein kinase binding; hydrolase activity, acting on acid anhydrides; protein tyrosine kinase activity; hydrolase activity; protein binding; protein kinase activity; molecular functi…	K04079	HSP90A; molecular chaperone HtpG	hsa05200 Pathways in cancer - Homo sapiens (human); hsa04657 IL-17 signaling pathway - Homo sapiens (human); hsa04659 Th17 cell differentiation - Homo sapiens (human); hsa04621 NOD-like receptor signaling pathway - Homo sapiens (human); hsa04151 PI3K-Akt signaling pathway - Homo sapiens (human); hsa05418 Fluid shear stress and atherosclerosis - Homo sapiens (human); hsa04612 Antigen processing an…	IPR020575; IPR020568; IPR003594;	Heat shock protein Hsp90, N-terminal; Ribosomal protein S5 domain 2-type fold; Histidine kinase-like ATPase, C-terminal domain;
P07900	654	3.67997	Up	Q4	K	Heat shock protein HSP 90-alpha	HSP90AA1	1	0.00329245	87.258	AEADK(1)NDK	2	-4.1713	1	0.474	1.669	0.996	0.953	0.475904	1.75131	cytoplasm	single organism signaling; cellular component biogenesis; regulation of biological quality; ribonucleoprotein complex biogenesis; leukocyte activation; regulation of nitric oxide biosynthetic process; ribonucleoprotein complex assembly; cell surface receptor signaling pathway; positive regulation of telomerase activity; positive regulation of biosynthetic process; peptidyl-tyrosine modification; …	membrane; secretory granule lumen; extracellular region part; cytoplasmic vesicle; cell periphery; ruffle membrane; vesicle; cytoplasm; cytoplasmic vesicle part; intracellular part; cell; ficolin-1-rich granule lumen; organelle part; pigment granule; vacuolar lumen; extracellular exosome; ficolin-1-rich granule; membrane-enclosed lumen; nucleoplasm; vesicle lumen; plasma membrane region; intracel…	nitric-oxide synthase regulator activity; nucleoside phosphate binding; phosphotransferase activity, alcohol group as acceptor; protein tyrosine kinase binding; DNA polymerase binding; protein dimerization activity; protein kinase binding; hydrolase activity, acting on acid anhydrides; protein tyrosine kinase activity; hydrolase activity; protein binding; protein kinase activity; molecular functi…	K04079	HSP90A; molecular chaperone HtpG	hsa05200 Pathways in cancer - Homo sapiens (human); hsa04657 IL-17 signaling pathway - Homo sapiens (human); hsa04659 Th17 cell differentiation - Homo sapiens (human); hsa04621 NOD-like receptor signaling pathway - Homo sapiens (human); hsa04151 PI3K-Akt signaling pathway - Homo sapiens (human); hsa05418 Fluid shear stress and atherosclerosis - Homo sapiens (human); hsa04612 Antigen processing an…	IPR020575; IPR020568; IPR003594;	Heat shock protein Hsp90, N-terminal; Ribosomal protein S5 domain 2-type fold; Histidine kinase-like ATPase, C-terminal domain;
P07900	576	1.73259	Up	Q4	K	Heat shock protein HSP 90-alpha	HSP90AA1	1	0.00939782	74.841	IMK(1)DILEK	2	0.5793	1	1.014	1.681	0.996	0.953	1.01807	1.7639	cytoplasm	single organism signaling; cellular component biogenesis; regulation of biological quality; ribonucleoprotein complex biogenesis; leukocyte activation; regulation of nitric oxide biosynthetic process; ribonucleoprotein complex assembly; cell surface receptor signaling pathway; positive regulation of telomerase activity; positive regulation of biosynthetic process; peptidyl-tyrosine modification; …	membrane; secretory granule lumen; extracellular region part; cytoplasmic vesicle; cell periphery; ruffle membrane; vesicle; cytoplasm; cytoplasmic vesicle part; intracellular part; cell; ficolin-1-rich granule lumen; organelle part; pigment granule; vacuolar lumen; extracellular exosome; ficolin-1-rich granule; membrane-enclosed lumen; nucleoplasm; vesicle lumen; plasma membrane region; intracel…	nitric-oxide synthase regulator activity; nucleoside phosphate binding; phosphotransferase activity, alcohol group as acceptor; protein tyrosine kinase binding; DNA polymerase binding; protein dimerization activity; protein kinase binding; hydrolase activity, acting on acid anhydrides; protein tyrosine kinase activity; hydrolase activity; protein binding; protein kinase activity; molecular functi…	K04079	HSP90A; molecular chaperone HtpG	hsa05200 Pathways in cancer - Homo sapiens (human); hsa04657 IL-17 signaling pathway - Homo sapiens (human); hsa04659 Th17 cell differentiation - Homo sapiens (human); hsa04621 NOD-like receptor signaling pathway - Homo sapiens (human); hsa04151 PI3K-Akt signaling pathway - Homo sapiens (human); hsa05418 Fluid shear stress and atherosclerosis - Homo sapiens (human); hsa04612 Antigen processing an…	IPR020575; IPR020568; IPR003594;	Heat shock protein Hsp90, N-terminal; Ribosomal protein S5 domain 2-type fold; Histidine kinase-like ATPase, C-terminal domain;
P07996	1117	2.46625	Up	Q4	K	Thrombospondin-1	THBS1	1	0.00122598	63.091	LSHRPK(1)TGFIR	4	1.5359	1	1.222	1.982	1.405	0.924	0.869751	2.14502	extracellular	regulation of leukocyte activation; regulation of cell death; regulation of tumor necrosis factor production; posttranscriptional regulation of gene expression; negative regulation of protein maturation; positive regulation of biosynthetic process; regulation of endothelial cell chemotaxis; negative regulation of plasma membrane long-chain fatty acid transport; cellular metabolic process; regulat…	secretory granule lumen; membrane; endoplasmic reticulum; extracellular space; extracellular region part; external side of plasma membrane; cytoplasmic vesicle; cell periphery; vesicle; cytoplasm; cytoplasmic vesicle part; macromolecular complex; intracellular part; sarcoplasm; cell; organelle part; membrane-enclosed lumen; extracellular exosome; vesicle lumen; intracellular organelle lumen; cell…	growth factor binding; receptor binding; protein binding; integrin binding; heparin binding; phosphatidylserine binding; extracellular matrix binding; fibrinogen binding; collagen V binding; identical protein binding; binding; lipid binding; cation binding; anion binding; collagen binding; fibroblast growth factor binding; glycosaminoglycan binding; fibronectin binding; macromolecular complex bin…	K16857	THBS1; thrombospondin 1	hsa05144 Malaria - Homo sapiens (human); hsa04015 Rap1 signaling pathway - Homo sapiens (human); hsa05219 Bladder cancer - Homo sapiens (human); hsa04115 p53 signaling pathway - Homo sapiens (human); hsa04151 PI3K-Akt signaling pathway - Homo sapiens (human); hsa04350 TGF-beta signaling pathway - Homo sapiens (human); hsa05205 Proteoglycans in cancer - Homo sapiens (human); hsa04510 Focal adhesio…	IPR001007; IPR001881; IPR008859; IPR000742; IPR001791; IPR013320;	VWFC domain; EGF-like calcium-binding domain; Thrombospondin, C-terminal; EGF-like domain; Laminin G domain; Concanavalin A-like lectin/glucanase domain;
P07996	262	1.45768	Up	Q4	K	Thrombospondin-1	THBS1	1	0.0056204	54.784	TNYIGHK(1)TK	3	0.68797	1	1.475	1.414	1.405	0.924	1.04982	1.5303	extracellular	regulation of leukocyte activation; regulation of cell death; regulation of tumor necrosis factor production; posttranscriptional regulation of gene expression; negative regulation of protein maturation; positive regulation of biosynthetic process; regulation of endothelial cell chemotaxis; negative regulation of plasma membrane long-chain fatty acid transport; cellular metabolic process; regulat…	secretory granule lumen; membrane; endoplasmic reticulum; extracellular space; extracellular region part; external side of plasma membrane; cytoplasmic vesicle; cell periphery; vesicle; cytoplasm; cytoplasmic vesicle part; macromolecular complex; intracellular part; sarcoplasm; cell; organelle part; membrane-enclosed lumen; extracellular exosome; vesicle lumen; intracellular organelle lumen; cell…	growth factor binding; receptor binding; protein binding; integrin binding; heparin binding; phosphatidylserine binding; extracellular matrix binding; fibrinogen binding; collagen V binding; identical protein binding; binding; lipid binding; cation binding; anion binding; collagen binding; fibroblast growth factor binding; glycosaminoglycan binding; fibronectin binding; macromolecular complex bin…	K16857	THBS1; thrombospondin 1	hsa05144 Malaria - Homo sapiens (human); hsa04015 Rap1 signaling pathway - Homo sapiens (human); hsa05219 Bladder cancer - Homo sapiens (human); hsa04115 p53 signaling pathway - Homo sapiens (human); hsa04151 PI3K-Akt signaling pathway - Homo sapiens (human); hsa04350 TGF-beta signaling pathway - Homo sapiens (human); hsa05205 Proteoglycans in cancer - Homo sapiens (human); hsa04510 Focal adhesio…	IPR001007; IPR001881; IPR008859; IPR000742; IPR001791; IPR013320;	VWFC domain; EGF-like calcium-binding domain; Thrombospondin, C-terminal; EGF-like domain; Laminin G domain; Concanavalin A-like lectin/glucanase domain;
P08133	406	1.61564	Up	Q4	K	Annexin A6	ANXA6	1	0.00222723	64.82	QTFK(1)SHFGR	3	0.82958	1	0.853	1.582	0.987	1.133	0.864235	1.39629	cytoplasm	cellular component biogenesis; regulation of cellular process; single organism signaling; cellular component organization; regulation of biological quality; divalent inorganic cation transport; cellular divalent inorganic cation homeostasis; ion transmembrane transport; apoptotic signaling pathway; protein homooligomerization; metal ion transport; cellular cation homeostasis; single-organism proc…	membrane; extracellular region part; organelle membrane; cytoplasmic vesicle; cell junction; cytoplasm; vesicle; cytoplasmic vesicle part; intracellular part; cell; organelle part; pigment granule; lysosomal membrane; extracellular exosome; focal adhesion; late endosome membrane; intracellular; cell part; whole membrane; lysosome; adherens junction; extracellular vesicle; perinuclear region of cy…	nucleoside phosphate binding; sterol binding; protein dimerization activity; passive transmembrane transporter activity; substrate-specific transporter activity; protein binding; calcium-dependent protein binding; steroid binding; channel activity; substrate-specific transmembrane transporter activity; heterocyclic compound binding; organic cyclic compound binding; identical protein binding; ribo…	K17094
P08238	538	1.64882	Up	Q4	K	Heat shock protein HSP 90-beta	HSP90AB1	1	1.19e-19	137.69	SLVSVTK(1)EGLELPEDEEEK	3	2.337	1	0.864	1.481	0.909	0.945	0.950495	1.5672	cytoplasm	single organism signaling; cellular component biogenesis; regulation of cell death; reproductive process; regulation of neuron apoptotic process; positive regulation of biosynthetic process; regulation of defense response; cellular metabolic process; regulation of cell cycle process; regulation of protein serine/threonine kinase activity; metabolic process; macromolecular complex assembly; regula…	membrane; cluster of actin-based cell projections; extracellular region part; organelle membrane; cytoplasm; cytoplasmic vesicle part; macromolecular complex; sperm plasma membrane; cell; ficolin-1-rich granule lumen; organelle part; lysosomal membrane; extracellular exosome; ficolin-1-rich granule; nucleoplasm; plasma membrane region; intracellular; lysosome; secretory vesicle; membrane-bounded …	pyrimidine nucleoside binding; organic cyclic compound binding; histone deacetylase binding; ribonucleotide binding; binding; purine ribonucleoside binding; anion binding; adenyl ribonucleotide binding; adenyl nucleotide binding; pyrimidine nucleotide binding; purine ribonucleoside triphosphate binding; pyrimidine ribonucleotide binding; ATP binding; double-stranded RNA binding; nucleoside bindin…	K04079	HSP90A; molecular chaperone HtpG	hsa05200 Pathways in cancer - Homo sapiens (human); hsa04657 IL-17 signaling pathway - Homo sapiens (human); hsa04659 Th17 cell differentiation - Homo sapiens (human); hsa04621 NOD-like receptor signaling pathway - Homo sapiens (human); hsa04151 PI3K-Akt signaling pathway - Homo sapiens (human); hsa05418 Fluid shear stress and atherosclerosis - Homo sapiens (human); hsa04612 Antigen processing an…	IPR020575; IPR020568; IPR003594;	Heat shock protein Hsp90, N-terminal; Ribosomal protein S5 domain 2-type fold; Histidine kinase-like ATPase, C-terminal domain;
P08238	646	3.38696	Up	Q4	K	Heat shock protein HSP 90-beta	HSP90AB1	1	0.00329245	87.258	AEADK(1)NDK	2	-4.1713	1	0.474	1.669	0.909	0.945	0.521452	1.76614	cytoplasm	single organism signaling; cellular component biogenesis; regulation of cell death; reproductive process; regulation of neuron apoptotic process; positive regulation of biosynthetic process; regulation of defense response; cellular metabolic process; regulation of cell cycle process; regulation of protein serine/threonine kinase activity; metabolic process; macromolecular complex assembly; regula…	membrane; cluster of actin-based cell projections; extracellular region part; organelle membrane; cytoplasm; cytoplasmic vesicle part; macromolecular complex; sperm plasma membrane; cell; ficolin-1-rich granule lumen; organelle part; lysosomal membrane; extracellular exosome; ficolin-1-rich granule; nucleoplasm; plasma membrane region; intracellular; lysosome; secretory vesicle; membrane-bounded …	pyrimidine nucleoside binding; organic cyclic compound binding; histone deacetylase binding; ribonucleotide binding; binding; purine ribonucleoside binding; anion binding; adenyl ribonucleotide binding; adenyl nucleotide binding; pyrimidine nucleotide binding; purine ribonucleoside triphosphate binding; pyrimidine ribonucleotide binding; ATP binding; double-stranded RNA binding; nucleoside bindin…	K04079	HSP90A; molecular chaperone HtpG	hsa05200 Pathways in cancer - Homo sapiens (human); hsa04657 IL-17 signaling pathway - Homo sapiens (human); hsa04659 Th17 cell differentiation - Homo sapiens (human); hsa04621 NOD-like receptor signaling pathway - Homo sapiens (human); hsa04151 PI3K-Akt signaling pathway - Homo sapiens (human); hsa05418 Fluid shear stress and atherosclerosis - Homo sapiens (human); hsa04612 Antigen processing an…	IPR020575; IPR020568; IPR003594;	Heat shock protein Hsp90, N-terminal; Ribosomal protein S5 domain 2-type fold; Histidine kinase-like ATPase, C-terminal domain;
P08238	557	1.96941	Up	Q4	K	Heat shock protein HSP 90-beta	HSP90AB1	1	0.0240853	68.224	MEESK(1)AK	2	0.25605	1	0.675	1.382	0.909	0.945	0.742574	1.46243	cytoplasm	single organism signaling; cellular component biogenesis; regulation of cell death; reproductive process; regulation of neuron apoptotic process; positive regulation of biosynthetic process; regulation of defense response; cellular metabolic process; regulation of cell cycle process; regulation of protein serine/threonine kinase activity; metabolic process; macromolecular complex assembly; regula…	membrane; cluster of actin-based cell projections; extracellular region part; organelle membrane; cytoplasm; cytoplasmic vesicle part; macromolecular complex; sperm plasma membrane; cell; ficolin-1-rich granule lumen; organelle part; lysosomal membrane; extracellular exosome; ficolin-1-rich granule; nucleoplasm; plasma membrane region; intracellular; lysosome; secretory vesicle; membrane-bounded …	pyrimidine nucleoside binding; organic cyclic compound binding; histone deacetylase binding; ribonucleotide binding; binding; purine ribonucleoside binding; anion binding; adenyl ribonucleotide binding; adenyl nucleotide binding; pyrimidine nucleotide binding; purine ribonucleoside triphosphate binding; pyrimidine ribonucleotide binding; ATP binding; double-stranded RNA binding; nucleoside bindin…	K04079	HSP90A; molecular chaperone HtpG	hsa05200 Pathways in cancer - Homo sapiens (human); hsa04657 IL-17 signaling pathway - Homo sapiens (human); hsa04659 Th17 cell differentiation - Homo sapiens (human); hsa04621 NOD-like receptor signaling pathway - Homo sapiens (human); hsa04151 PI3K-Akt signaling pathway - Homo sapiens (human); hsa05418 Fluid shear stress and atherosclerosis - Homo sapiens (human); hsa04612 Antigen processing an…	IPR020575; IPR020568; IPR003594;	Heat shock protein Hsp90, N-terminal; Ribosomal protein S5 domain 2-type fold; Histidine kinase-like ATPase, C-terminal domain;
P08238	649	2.37097	Up	Q4	K	Heat shock protein HSP 90-beta	HSP90AB1	0.968075	0.00772759	55.314	AEADK(0.032)NDK(0.968)AVK	3	-0.053031	1	0.669	1.649	0.909	0.945	0.735974	1.74497	cytoplasm	single organism signaling; cellular component biogenesis; regulation of cell death; reproductive process; regulation of neuron apoptotic process; positive regulation of biosynthetic process; regulation of defense response; cellular metabolic process; regulation of cell cycle process; regulation of protein serine/threonine kinase activity; metabolic process; macromolecular complex assembly; regula…	membrane; cluster of actin-based cell projections; extracellular region part; organelle membrane; cytoplasm; cytoplasmic vesicle part; macromolecular complex; sperm plasma membrane; cell; ficolin-1-rich granule lumen; organelle part; lysosomal membrane; extracellular exosome; ficolin-1-rich granule; nucleoplasm; plasma membrane region; intracellular; lysosome; secretory vesicle; membrane-bounded …	pyrimidine nucleoside binding; organic cyclic compound binding; histone deacetylase binding; ribonucleotide binding; binding; purine ribonucleoside binding; anion binding; adenyl ribonucleotide binding; adenyl nucleotide binding; pyrimidine nucleotide binding; purine ribonucleoside triphosphate binding; pyrimidine ribonucleotide binding; ATP binding; double-stranded RNA binding; nucleoside bindin…	K04079	HSP90A; molecular chaperone HtpG	hsa05200 Pathways in cancer - Homo sapiens (human); hsa04657 IL-17 signaling pathway - Homo sapiens (human); hsa04659 Th17 cell differentiation - Homo sapiens (human); hsa04621 NOD-like receptor signaling pathway - Homo sapiens (human); hsa04151 PI3K-Akt signaling pathway - Homo sapiens (human); hsa05418 Fluid shear stress and atherosclerosis - Homo sapiens (human); hsa04612 Antigen processing an…	IPR020575; IPR020568; IPR003594;	Heat shock protein Hsp90, N-terminal; Ribosomal protein S5 domain 2-type fold; Histidine kinase-like ATPase, C-terminal domain;
P08514	155	1.65962	Up	Q4	K	Integrin alpha-IIb	ITGA2B	1	8.2e-13	111.66	TEEAEK(1)TPVGSCFLAQPESGR	3	-0.67839	1	0.923	1.133	1.279	0.946	0.721658	1.19767	plasma membrane	single organism signaling; positive regulation of cell migration; regulation of biological quality; blood coagulation; cell surface receptor signaling pathway; positive regulation of locomotion; single-organism process; establishment of localization; response to wounding; biological adhesion; single organismal cell-cell adhesion; signal transduction; cell communication; regulation of localization…	membrane; extracellular space; extracellular region part; protein complex involved in cell adhesion; external side of plasma membrane; organelle membrane; cytoplasmic vesicle; cell junction; membrane protein complex; cell periphery; cytoplasm; vesicle; cytoplasmic vesicle part; macromolecular complex; intrinsic component of membrane; intracellular part; integral component of plasma membrane; cell…	identical protein binding; binding; ion binding; macromolecular complex binding; cation binding; metal ion binding; protein binding; extracellular matrix binding; protein complex binding; fibrinogen binding;	K06476	ITGA2B; integrin alpha 2B	hsa04015 Rap1 signaling pathway - Homo sapiens (human); hsa05200 Pathways in cancer - Homo sapiens (human); hsa04640 Hematopoietic cell lineage - Homo sapiens (human); hsa04810 Regulation of actin cytoskeleton - Homo sapiens (human); hsa04151 PI3K-Akt signaling pathway - Homo sapiens (human); hsa04611 Platelet activation - Homo sapiens (human); hsa05222 Small cell lung cancer - Homo sapiens (huma…	IPR032695; IPR013649;	Integrin domain; Integrin alpha-2;
P08514	708	2.12538	Up	Q4	K	Integrin alpha-IIb	ITGA2B	1	0.00412387	94.407	LICNQK(1)K	3	0.1902	3	1.208	1.899	1.279	0.946	0.944488	2.0074	plasma membrane	single organism signaling; positive regulation of cell migration; regulation of biological quality; blood coagulation; cell surface receptor signaling pathway; positive regulation of locomotion; single-organism process; establishment of localization; response to wounding; biological adhesion; single organismal cell-cell adhesion; signal transduction; cell communication; regulation of localization…	membrane; extracellular space; extracellular region part; protein complex involved in cell adhesion; external side of plasma membrane; organelle membrane; cytoplasmic vesicle; cell junction; membrane protein complex; cell periphery; cytoplasm; vesicle; cytoplasmic vesicle part; macromolecular complex; intrinsic component of membrane; intracellular part; integral component of plasma membrane; cell…	identical protein binding; binding; ion binding; macromolecular complex binding; cation binding; metal ion binding; protein binding; extracellular matrix binding; protein complex binding; fibrinogen binding;	K06476	ITGA2B; integrin alpha 2B	hsa04015 Rap1 signaling pathway - Homo sapiens (human); hsa05200 Pathways in cancer - Homo sapiens (human); hsa04640 Hematopoietic cell lineage - Homo sapiens (human); hsa04810 Regulation of actin cytoskeleton - Homo sapiens (human); hsa04151 PI3K-Akt signaling pathway - Homo sapiens (human); hsa04611 Platelet activation - Homo sapiens (human); hsa05222 Small cell lung cancer - Homo sapiens (huma…	IPR032695; IPR013649;	Integrin domain; Integrin alpha-2;
P08514	725	1.58305	Up	Q4	K	Integrin alpha-IIb	ITGA2B	1	0.000241613	78.342	VVLCELGNPMK(1)K	3	1.2287	2	1.381	1.617	1.279	0.946	1.07975	1.7093	plasma membrane	single organism signaling; positive regulation of cell migration; regulation of biological quality; blood coagulation; cell surface receptor signaling pathway; positive regulation of locomotion; single-organism process; establishment of localization; response to wounding; biological adhesion; single organismal cell-cell adhesion; signal transduction; cell communication; regulation of localization…	membrane; extracellular space; extracellular region part; protein complex involved in cell adhesion; external side of plasma membrane; organelle membrane; cytoplasmic vesicle; cell junction; membrane protein complex; cell periphery; cytoplasm; vesicle; cytoplasmic vesicle part; macromolecular complex; intrinsic component of membrane; intracellular part; integral component of plasma membrane; cell…	identical protein binding; binding; ion binding; macromolecular complex binding; cation binding; metal ion binding; protein binding; extracellular matrix binding; protein complex binding; fibrinogen binding;	K06476	ITGA2B; integrin alpha 2B	hsa04015 Rap1 signaling pathway - Homo sapiens (human); hsa05200 Pathways in cancer - Homo sapiens (human); hsa04640 Hematopoietic cell lineage - Homo sapiens (human); hsa04810 Regulation of actin cytoskeleton - Homo sapiens (human); hsa04151 PI3K-Akt signaling pathway - Homo sapiens (human); hsa04611 Platelet activation - Homo sapiens (human); hsa05222 Small cell lung cancer - Homo sapiens (huma…	IPR032695; IPR013649;	Integrin domain; Integrin alpha-2;
P08567	147	1.3505	Up	Q4	K	Pleckstrin	PLEK	1	0.00243148	93.096	ELNLEK(1)DK	2	-0.61656	2	0.911	2.111	0.739	1.268	1.23275	1.66483	cytoplasm	single organism signaling; blood coagulation; regulation of biological quality; cell surface receptor signaling pathway; positive regulation of protein complex disassembly; cellular lipid metabolic process; regulation of actin filament length; cellular metabolic process; protein transport; biological adhesion; metabolic process; actin cytoskeleton organization; positive regulation of multicellula…	cell leading edge; membrane; cell projection; cell periphery; ruffle membrane; cytoplasm; intracellular part; cytosol; cell projection part; cell; extracellular region; plasma membrane; plasma membrane region; plasma membrane part; leading edge membrane; intracellular; cell part; membrane part; cell projection membrane; ruffle; cytoplasmic part;	phosphatidylinositol phosphate binding; protein kinase binding; protein dimerization activity; ion binding; protein binding; kinase binding; phosphatidylinositol-3,4-bisphosphate binding; phosphatidylinositol bisphosphate binding; identical protein binding; binding; protein homodimerization activity; phosphatidylinositol binding; phospholipid binding; lipid binding; protein kinase C binding; anio…	K19993			IPR011991; IPR011993; IPR000591; IPR001849;	Winged helix-turn-helix DNA-binding domain; PH domain-like; DEP domain; Pleckstrin homology domain;
P08567	39	0.510174	Down	Q1	K	Pleckstrin	PLEK	1	0.018236	62.463	K(1)SDNSPK	2	0.093997	2	1.677	1.468	0.739	1.268	2.26928	1.15773	cytoplasm	single organism signaling; blood coagulation; regulation of biological quality; cell surface receptor signaling pathway; positive regulation of protein complex disassembly; cellular lipid metabolic process; regulation of actin filament length; cellular metabolic process; protein transport; biological adhesion; metabolic process; actin cytoskeleton organization; positive regulation of multicellula…	cell leading edge; membrane; cell projection; cell periphery; ruffle membrane; cytoplasm; intracellular part; cytosol; cell projection part; cell; extracellular region; plasma membrane; plasma membrane region; plasma membrane part; leading edge membrane; intracellular; cell part; membrane part; cell projection membrane; ruffle; cytoplasmic part;	phosphatidylinositol phosphate binding; protein kinase binding; protein dimerization activity; ion binding; protein binding; kinase binding; phosphatidylinositol-3,4-bisphosphate binding; phosphatidylinositol bisphosphate binding; identical protein binding; binding; protein homodimerization activity; phosphatidylinositol binding; phospholipid binding; lipid binding; protein kinase C binding; anio…	K19993			IPR011991; IPR011993; IPR000591; IPR001849;	Winged helix-turn-helix DNA-binding domain; PH domain-like; DEP domain; Pleckstrin homology domain;
P08567	75	0.670993	Down	Q1	K	Pleckstrin	PLEK	1	6.36e-15	120.23	ITTTK(1)QQDHFFQAAFLEER	3	-0.28751	1	1.335	1.537	0.739	1.268	1.8065	1.21215	cytoplasm	single organism signaling; blood coagulation; regulation of biological quality; cell surface receptor signaling pathway; positive regulation of protein complex disassembly; cellular lipid metabolic process; regulation of actin filament length; cellular metabolic process; protein transport; biological adhesion; metabolic process; actin cytoskeleton organization; positive regulation of multicellula…	cell leading edge; membrane; cell projection; cell periphery; ruffle membrane; cytoplasm; intracellular part; cytosol; cell projection part; cell; extracellular region; plasma membrane; plasma membrane region; plasma membrane part; leading edge membrane; intracellular; cell part; membrane part; cell projection membrane; ruffle; cytoplasmic part;	phosphatidylinositol phosphate binding; protein kinase binding; protein dimerization activity; ion binding; protein binding; kinase binding; phosphatidylinositol-3,4-bisphosphate binding; phosphatidylinositol bisphosphate binding; identical protein binding; binding; protein homodimerization activity; phosphatidylinositol binding; phospholipid binding; lipid binding; protein kinase C binding; anio…	K19993			IPR011991; IPR011993; IPR000591; IPR001849;	Winged helix-turn-helix DNA-binding domain; PH domain-like; DEP domain; Pleckstrin homology domain;
P08567	64	0.517196	Down	Q1	K	Pleckstrin	PLEK	1	5.6e-05	88.706	GSTLTSPCQDFGK(1)R	3	-0.6298	2	1.439	1.277	0.739	1.268	1.94723	1.0071	cytoplasm	single organism signaling; blood coagulation; regulation of biological quality; cell surface receptor signaling pathway; positive regulation of protein complex disassembly; cellular lipid metabolic process; regulation of actin filament length; cellular metabolic process; protein transport; biological adhesion; metabolic process; actin cytoskeleton organization; positive regulation of multicellula…	cell leading edge; membrane; cell projection; cell periphery; ruffle membrane; cytoplasm; intracellular part; cytosol; cell projection part; cell; extracellular region; plasma membrane; plasma membrane region; plasma membrane part; leading edge membrane; intracellular; cell part; membrane part; cell projection membrane; ruffle; cytoplasmic part;	phosphatidylinositol phosphate binding; protein kinase binding; protein dimerization activity; ion binding; protein binding; kinase binding; phosphatidylinositol-3,4-bisphosphate binding; phosphatidylinositol bisphosphate binding; identical protein binding; binding; protein homodimerization activity; phosphatidylinositol binding; phospholipid binding; lipid binding; protein kinase C binding; anio…	K19993			IPR011991; IPR011993; IPR000591; IPR001849;	Winged helix-turn-helix DNA-binding domain; PH domain-like; DEP domain; Pleckstrin homology domain;
P08567	138	1.3795	Up	Q4	K	Pleckstrin	PLEK	1	0.00665401	91.318	DTEK(1)GIK	3	-1.2847	3	0.842	1.993	0.739	1.268	1.13938	1.57177	cytoplasm	single organism signaling; blood coagulation; regulation of biological quality; cell surface receptor signaling pathway; positive regulation of protein complex disassembly; cellular lipid metabolic process; regulation of actin filament length; cellular metabolic process; protein transport; biological adhesion; metabolic process; actin cytoskeleton organization; positive regulation of multicellula…	cell leading edge; membrane; cell projection; cell periphery; ruffle membrane; cytoplasm; intracellular part; cytosol; cell projection part; cell; extracellular region; plasma membrane; plasma membrane region; plasma membrane part; leading edge membrane; intracellular; cell part; membrane part; cell projection membrane; ruffle; cytoplasmic part;	phosphatidylinositol phosphate binding; protein kinase binding; protein dimerization activity; ion binding; protein binding; kinase binding; phosphatidylinositol-3,4-bisphosphate binding; phosphatidylinositol bisphosphate binding; identical protein binding; binding; protein homodimerization activity; phosphatidylinositol binding; phospholipid binding; lipid binding; protein kinase C binding; anio…	K19993			IPR011991; IPR011993; IPR000591; IPR001849;	Winged helix-turn-helix DNA-binding domain; PH domain-like; DEP domain; Pleckstrin homology domain;
P08567	14	0.624202	Down	Q1	K	Pleckstrin	PLEK	1	0.00244702	73.435	K(1)GSVFNTWK	3	-1.0293	2	1.422	1.523	0.739	1.268	1.92422	1.2011	cytoplasm	single organism signaling; blood coagulation; regulation of biological quality; cell surface receptor signaling pathway; positive regulation of protein complex disassembly; cellular lipid metabolic process; regulation of actin filament length; cellular metabolic process; protein transport; biological adhesion; metabolic process; actin cytoskeleton organization; positive regulation of multicellula…	cell leading edge; membrane; cell projection; cell periphery; ruffle membrane; cytoplasm; intracellular part; cytosol; cell projection part; cell; extracellular region; plasma membrane; plasma membrane region; plasma membrane part; leading edge membrane; intracellular; cell part; membrane part; cell projection membrane; ruffle; cytoplasmic part;	phosphatidylinositol phosphate binding; protein kinase binding; protein dimerization activity; ion binding; protein binding; kinase binding; phosphatidylinositol-3,4-bisphosphate binding; phosphatidylinositol bisphosphate binding; identical protein binding; binding; protein homodimerization activity; phosphatidylinositol binding; phospholipid binding; lipid binding; protein kinase C binding; anio…	K19993			IPR011991; IPR011993; IPR000591; IPR001849;	Winged helix-turn-helix DNA-binding domain; PH domain-like; DEP domain; Pleckstrin homology domain;
P08567	101	0.619881	Down	Q1	K	Pleckstrin	PLEK	1	5.77e-07	114.86	AIK(1)CIEGGQK	3	-0.019627	2	1.462	1.555	0.739	1.268	1.97835	1.22634	cytoplasm	single organism signaling; blood coagulation; regulation of biological quality; cell surface receptor signaling pathway; positive regulation of protein complex disassembly; cellular lipid metabolic process; regulation of actin filament length; cellular metabolic process; protein transport; biological adhesion; metabolic process; actin cytoskeleton organization; positive regulation of multicellula…	cell leading edge; membrane; cell projection; cell periphery; ruffle membrane; cytoplasm; intracellular part; cytosol; cell projection part; cell; extracellular region; plasma membrane; plasma membrane region; plasma membrane part; leading edge membrane; intracellular; cell part; membrane part; cell projection membrane; ruffle; cytoplasmic part;	phosphatidylinositol phosphate binding; protein kinase binding; protein dimerization activity; ion binding; protein binding; kinase binding; phosphatidylinositol-3,4-bisphosphate binding; phosphatidylinositol bisphosphate binding; identical protein binding; binding; protein homodimerization activity; phosphatidylinositol binding; phospholipid binding; lipid binding; protein kinase C binding; anio…	K19993			IPR011991; IPR011993; IPR000591; IPR001849;	Winged helix-turn-helix DNA-binding domain; PH domain-like; DEP domain; Pleckstrin homology domain;
P08567	141	1.33848	Up	Q4	K	Pleckstrin	PLEK	1	6.32e-05	111.86	GIK(1)ELNLEK	3	-0.47456	2	0.826	1.897	0.739	1.268	1.11773	1.49606	cytoplasm	single organism signaling; blood coagulation; regulation of biological quality; cell surface receptor signaling pathway; positive regulation of protein complex disassembly; cellular lipid metabolic process; regulation of actin filament length; cellular metabolic process; protein transport; biological adhesion; metabolic process; actin cytoskeleton organization; positive regulation of multicellula…	cell leading edge; membrane; cell projection; cell periphery; ruffle membrane; cytoplasm; intracellular part; cytosol; cell projection part; cell; extracellular region; plasma membrane; plasma membrane region; plasma membrane part; leading edge membrane; intracellular; cell part; membrane part; cell projection membrane; ruffle; cytoplasmic part;	phosphatidylinositol phosphate binding; protein kinase binding; protein dimerization activity; ion binding; protein binding; kinase binding; phosphatidylinositol-3,4-bisphosphate binding; phosphatidylinositol bisphosphate binding; identical protein binding; binding; protein homodimerization activity; phosphatidylinositol binding; phospholipid binding; lipid binding; protein kinase C binding; anio…	K19993			IPR011991; IPR011993; IPR000591; IPR001849;	Winged helix-turn-helix DNA-binding domain; PH domain-like; DEP domain; Pleckstrin homology domain;
P08575	967	4.06556	Up	Q4	K	Receptor-type tyrosine-protein phosphatase C	PTPRC	1	0.000662823	65.043	TQHIGNQEENK(1)SK	3	-0.28303	1	0.389	2.073	0.872	1.143	0.446101	1.81365	peroxisome	single organism signaling; regulation of leukocyte activation; defense response to other organism; negative regulation of immune effector process; cellular metabolic process; response to biotic stimulus; T cell activation; regulation of B cell proliferation; metabolic process; positive regulation of mononuclear cell proliferation; positive regulation of molecular function; metal ion homeostasis; …	membrane; extracellular region part; external side of plasma membrane; organelle membrane; cytoplasmic vesicle; membrane microdomain; cell junction; cell periphery; cytoplasm; vesicle; cytoplasmic vesicle part; intrinsic component of membrane; intracellular part; integral component of plasma membrane; cell; organelle part; extracellular exosome; focal adhesion; intracellular; cell part; membrane …	signaling receptor activity; phosphatase activity; protein kinase binding; hydrolase activity; protein binding; phosphoprotein phosphatase activity; transmembrane signaling receptor activity; kinase binding; signal transducer activity; molecular transducer activity; receptor activity; transmembrane receptor protein tyrosine phosphatase activity; protein tyrosine phosphatase activity; phosphoric e…	K06478	PTPRC; receptor-type tyrosine-protein phosphatase C [EC:3.1.3.48]	hsa04666 Fc gamma R-mediated phagocytosis - Homo sapiens (human); hsa04660 T cell receptor signaling pathway - Homo sapiens (human); hsa05340 Primary immunodeficiency - Homo sapiens (human); hsa04514 Cell adhesion molecules (CAMs) - Homo sapiens (human);	IPR029021; IPR024739; IPR000387; IPR003595; IPR013783; IPR000242; IPR003961;	Protein-tyrosine phosphatase-like; Protein tyrosine phosphatase, receptor type, N-terminal; Tyrosine specific protein phosphatases domain; Protein-tyrosine phosphatase, catalytic; Immunoglobulin-like fold; PTP type protein phosphatase; Fibronectin type III;
[truncated: 605 more rows]
