# Supplementary material for: Comprehensive analysis of lysine crotonylation modification in patients with chronic renal failure
Source: BMC Nephrol. 2021 Sep 13;22:310. doi: 10.1186/s12882-021-02445-4 (PMC8439085; doi:10.1186/s12882-021-02445-4)
Supplement: Supplementary file 4 — Additional file 4: Table S4. GO annotation detail of the crotonylated proteins. [file 12882_2021_2445_MOESM4_ESM.xlsx]

## Sheet: Up Classification
GO Terms Level 1	GO Terms Level 2	No. of Protein	Protein IDs
Biological Process	cellular process	252	O15511 Q9BSJ8 Q15555 P08758 P25325 P09651 P01857 P00918 Q9Y3C8 P61224 P30101 P02675 P09525 P61981 P13639 P13489 P25786 O15145 Q86VP6 P48637 P01859 Q15404 P54577 P16671 P02549 P14618 P06753 P10599 P54725 P50990 O14617 P26641 Q00610 Q01082 P07996 Q14141 Q14103 P00488 P35914 Q86UP2 Q14019 Q9ULV4 P12429 P30044 P30520 P62993 P48426 P68871 P08238 P08514 P58546 O75116 Q9P258 Q96KP4 P33176 O14980 Q15149 …
	single-organism process	243	O15511 Q9BSJ8 Q15555 P08758 P25325 P09651 P01857 P00918 P61224 P30101 P02675 P09525 P61981 P13639 P25786 O15145 Q86VP6 P48637 P01859 Q15404 P54577 P16671 P02549 P14618 P06753 P10599 P50990 O14617 Q00610 Q01082 P07996 Q14141 Q14103 P00488 P35914 Q86UP2 Q14019 Q9ULV4 P12429 P30044 P30520 P62993 P48426 P68871 P08238 P08514 P58546 O75116 Q9P258 Q96KP4 P33176 O14980 Q15149 P04075 P49913 P60174 P04632 …
	biological regulation	207	O15511 Q15555 P08758 P09651 P01857 P00918 P61224 P30101 P02675 P09525 P61981 P13639 P13489 P25786 O15145 Q86VP6 P01859 Q15404 P54577 P16671 P02549 P10599 P54725 P50990 O14617 Q00610 Q01082 P07996 Q14103 P00488 Q93084 Q9ULV4 P12429 P30044 P62993 P48426 P68871 P08238 P08514 P58546 O75116 Q9P258 P33176 O14980 P04075 P49913 P04632 Q9NZN3 P19105 O00429 P32119 P02775 P11142 P30041 O15143 Q8TF42 P63104 …
	response to stimulus	193	O15511 Q15555 P08758 P25325 P09651 P01857 P00918 Q9Y3C8 P61224 P30101 P02675 P09525 P61981 P13639 P25786 O15145 Q86VP6 P48637 P01859 Q15404 P54577 P16671 P02549 P14618 P10599 P54725 P50990 O14617 P26641 Q00610 Q01082 P07996 Q14103 P00488 P35914 Q14019 Q9ULV4 P12429 P30044 P30520 P62993 P68871 P08238 P08514 P58546 O75116 Q9P258 P33176 O14980 P04075 P49913 Q9NZN3 P19105 O00429 P32119 P02775 P11142 …
	localization	171	O15511 Q9BSJ8 P08758 P09651 P01857 P00918 P61224 P30101 P02675 P61981 P13639 P25786 O15145 Q86VP6 P01859 P16671 P02549 P14618 Q00325 Q9NR31 P50990 O14617 Q00610 Q01082 P07996 P00488 Q93084 Q14019 Q9ULV4 P12429 P62993 P68871 P08238 P08514 O75116 Q9P258 P33176 O14980 P04075 P49913 Q9NZN3 O00429 P02775 P11142 P30041 O15143 P63104 P05771 P22626 P78371 P37802 P15311 P23528 P19367 Q08722 P00738 Q9NVJ2 …
	metabolic process	148	Q9BSJ8 P25325 P09651 P01857 P00918 Q9Y3C8 P30101 P02675 P13639 P13489 P25786 Q86VP6 P48637 P01859 P54577 P16671 P02549 P14618 P10599 P54725 O14617 P26641 Q00610 Q01082 P07996 Q14103 P00488 P35914 P30044 P30520 P62993 P48426 P68871 P08238 P58546 O75116 Q96KP4 P04075 Q5VTE0 P60174 P04632 Q9NZN3 P32119 P41250 P11142 P30041 P53004 Q8TF42 P05771 P22626 P30043 P15311 P19367 P00738 P78417 P01023 P48735 …
	cellular component organization or biogenesis	136	O15511 Q15555 P01857 P02675 P61981 O15145 Q86VP6 P01859 P16671 P02549 P06753 P50990 O14617 Q00610 Q01082 P07996 Q14103 P35914 Q9ULV4 P62993 P68871 P08238 P08514 P58546 O75116 Q9P258 P33176 O14980 P04075 Q15149 P04632 Q9NZN3 O00429 P11142 O15143 O75347 P63104 P05771 P22626 Q16181 P78371 P15311 P23528 P47755 Q08722 P01023 O95197 O75083 P02671 P61158 P60953 P48059 P04040 P00441 O43707 P46940 P62258 …
	multicellular organismal process	130	O15511 P08758 P25325 P00918 P02675 P61981 P13639 P48637 P16671 P02549 P06753 Q00610 Q01082 P07996 Q14141 Q14103 P00488 P35914 Q9ULV4 P12429 P30044 P62993 P48426 P68871 P08238 P08514 P58546 O75116 P33176 P04075 P60174 P04632 Q9NZN3 P19105 O00429 P63104 P05771 Q16181 P15311 P23528 P19338 P47755 P01023 P48735 O75083 Q13642 P02671 P11021 P00338 P60953 P04040 P00441 P46940 P62258 P63261 Q86UX7 P06744 …
	signaling	114	O15511 Q15555 P08758 P09651 P01857 P00918 P61160 Q7Z406 P54578 P61224 P52565 P21281 P30101 P02675 P15121 P09525 P35579 P25786 O15145 P08133 P01859 Q15404 P54577 P31146 P16671 P02549 P61106 P13796 P22694 P62158 O00299 P10599 Q01518 P30153 Q00610 P80188 Q01082 P02679 O15144 Q9H0U4 Q14644 P14314 Q9ULV4 P62993 P21926 P08238 P08514 Q99497 O75116 P27797 Q9P258 P01877 O95782 P63000 P19105 P62942 O00429 …
	immune system process	105	O15511 P01857 P61160 P18206 P22894 P61224 P30101 P02675 P62937 P13639 P35579 P25786 O15145 Q86VP6 Q15833 P01859 P31146 P16671 P02549 P61106 P14618 P13796 P22694 Q01518 P50990 O14617 P01009 Q00610 P80188 P07996 P02679 O15144 P02788 P12814 Q14019 P12429 P30520 P62993 P48426 P68871 P08238 P27797 P01877 O95782 P04075 P49913 P63000 P04406 P62942 P02775 Q13637 P80511 P11142 P30041 P18669 O15143 P01834 …
	developmental process	104	O15511 P25325 P00918 P61160 P18206 P22894 Q7Z406 P61224 P52565 P00558 P15121 P09525 P61981 P13639 P35579 Q86VP6 P48637 P26447 P02549 P61106 Q9H4M9 P13796 P22694 P62158 Q01518 O14617 Q9NQC3 Q00610 Q01082 P02679 P07996 Q14141 Q14103 P02788 P35914 P52566 P12814 Q9ULV4 P12429 Q2KJY2 P62993 P48426 P21926 P08238 P58546 P27797 P16152 P67936 P33176 P63000 P60174 P04632 P62942 P60891 O00429 Q13637 P63098 …
	multi-organism process	65	P09651 P01857 P48643 P02675 P62937 P15121 P01859 P16671 P61106 P54725 P50990 P26641 P80188 Q14141 P02788 Q9H0U4 Q14019 P12429 P62993 P21926 P08238 Q99497 P27797 O75116 P01877 O14980 P49913 P02775 P80511 P11142 P01834 P62826 Q16181 P78371 P11766 P23528 P37840 P02652 P27105 P04792 P00738 Q08722 O95197 P06733 P02671 P60953 P00441 P51572 P62258 P25789 Q9Y490 P26373 P04114 P13746 P06702 P0DMV9 P23284 …
	biological adhesion	35	P63000 P18206 P19105 P02675 P15311 P35579 P04792 Q08722 P31146 P16671 P02671 O00299 Q13418 P60953 O00151 P07996 P02679 Q9HBI1 P63261 Q9Y490 Q86UX7 P21333 P12814 P06702 P08567 P07355 P05109 P21926 P05106 P08514 P08238 P68871 Q13201 P26038 Q9P258
	locomotion	35	O15511 P01877 P33176 P63000 P02775 P80511 P01834 P62937 P15311 P35579 Q08722 O75083 P31146 P02549 P13796 Q13418 P60953 Q01518 Q9NQC3 Q01082 P07996 P62258 P04114 Q9H939 P21333 P06702 Q9ULV4 Q9UBW5 P25815 P05109 P62993 P05106 P08575 P26038 P61586
	reproduction	20	P61158 P00441 P48643 P61160 P50990 P51572 P30153 Q14141 P62826 P04114 Q16181 P78371 P15121 P35579 Q99832 P21926 P62993 Q99497 P08238 P27797
	other	22	P43304 Q00839 P49913 P60953 P00441 P18206 P61160 P07996 Q7Z406 P46940 P80511 Q14103 P06744 P37840 Q2KJY2 Q15833 Q99497 P05106 P58546 P31146 O75116 P48444
Cellular Component	cell	260	Q9BSJ8 Q15555 P08758 P25325 P09651 P00918 P30101 P02675 P13639 P13489 O15145 Q86VP6 P01859 Q15404 P14618 Q00325 P06753 P10599 P50990 P26641 Q01082 P07996 Q14103 Q93084 P35914 Q9ULV4 P12429 P08238 Q9P258 Q96KP4 O14980 Q5VTE0 P32119 P02775 P53004 P30041 P11142 O75347 P63104 P22626 Q16181 P78371 P15311 P19367 P19338 P47755 Q08722 Q9NVJ2 P01023 P48735 O95197 P02671 P61158 P60953 P48059 P04040 P00441 …
	organelle	251	O15511 Q9BSJ8 Q15555 P08758 P25325 P09651 P01857 P00918 Q9Y3C8 P61224 P30101 P02675 P09525 P61981 P13639 P13489 P25786 O15145 Q86VP6 P48637 P01859 Q15404 P54577 P16671 P02549 P14618 Q00325 P06753 P10599 P54725 Q9NR31 P50990 O14617 P26641 Q00610 Q01082 P07996 Q14141 Q14103 P00488 Q93084 P35914 Q86UP2 Q14019 Q9ULV4 P12429 P30044 P30520 P62993 P48426 P68871 P08238 P08514 P58546 O75116 Q9P258 Q96KP4 …
	extracellular region	205	O15511 P08758 P25325 P09651 P01857 P00918 Q9Y3C8 P61224 P30101 P02675 P09525 P61981 P13639 P13489 P25786 O15145 Q86VP6 P48637 P01859 Q15404 P54577 P16671 P14618 Q00325 P06753 P10599 Q9NR31 P50990 P26641 Q00610 Q01082 P07996 Q14103 P00488 Q14019 P12429 P30044 P30520 P62993 P68871 P08238 P08514 P58546 Q96KP4 Q15149 P04075 P49913 Q5VTE0 P60174 P04632 P19105 P32119 P41250 P02775 P53004 P11142 P30041 …
	membrane	175	Q9BSJ8 P08758 P09651 P01857 P00918 P61224 P30101 P02675 P09525 P61981 P13639 O15145 Q86VP6 P01859 P16671 P02549 Q00325 O14617 P26641 Q00610 Q01082 P07996 Q93084 P35914 Q86UP2 Q9ULV4 P12429 P30520 P62993 P48426 P08238 P08514 O75116 Q9P258 P33176 O14980 Q15149 P04075 P04632 Q9NZN3 O00429 P11142 P30041 P63104 P05771 P22626 P30043 P15311 P23528 P19367 P19338 P47755 Q08722 Q9NVJ2 P06733 P48735 O95197 …
	macromolecular complex	123	O15511 Q93077 O75822 P09651 P01857 P48643 P61160 P18206 Q7Z406 P54578 P21281 P02675 P13639 P13489 P35579 P25786 O15145 Q86VP6 P01859 P54577 P31146 P07237 P13796 P22694 O00299 Q99878 P54725 P50990 O14617 P30153 Q00610 Q01082 P02679 P07996 P10606 Q14141 Q14103 O15144 P02788 Q9ULV4 Q2KJY2 P62993 Q16891 P68871 P08238 P08514 P58546 O75116 P27797 P01877 P31948 P67936 P02042 P33176 O95782 O14980 P63000 …
	membrane-enclosed lumen	114	O15511 Q93077 P09651 O75390 P48643 P61160 P18206 P22894 P30101 P02675 P62937 P15121 P13639 P13489 P25786 Q86VP6 P54577 P07237 P14618 P22694 P62158 Q99878 Q01518 P54725 P50990 P01009 P80188 Q01082 P02679 P07996 Q14103 P02788 P00488 P35914 P12814 Q14019 P14314 P30044 P62993 P48426 P68871 P08238 Q99497 P27797 Q9P258 Q96KP4 P04075 O14980 P49913 P29401 P41250 P02775 P80511 P63098 P11142 P30041 P18669 …
	cell junction	71	O15511 P08758 P25325 P61160 P18206 P61224 P30101 P62937 P15121 P61981 P35579 O15145 P08133 Q15404 P31146 P07237 P13796 Q01518 Q00610 Q9HBI1 O15144 P12814 Q9ULV4 P62993 P21926 P08514 Q99497 P27797 P67936 Q15149 P63000 Q9NZN3 O00429 P11142 O15143 P63104 P23528 P37840 P15311 P04792 O75083 Q13642 P11021 P61158 Q13418 P60953 P04040 P48059 Q9UJU6 O43707 O00151 P46940 P63261 P62258 Q9Y490 Q86UX7 P21333 …
	supramolecular complex	40	Q15555 P33176 P67936 Q15149 P04075 P48643 P18206 P62942 O00429 P47756 O75347 P78371 P15311 P37840 O15145 P09493 P04792 P06733 O75083 P31146 P13796 Q13418 P62158 P06753 P68366 P50990 Q00610 O43707 Q01082 P46940 Q9HBI1 P63261 P21333 P12814 Q2KJY2 Q13561 Q99832 Q13586 P05976 Q9P258
	synapse	23	P62158 Q13418 P25325 P60953 P63000 P61160 O14617 Q9UJU6 Q9NQC3 O00429 Q01082 Q14141 P54578 P11142 O15144 P30043 P35579 P23528 P37840 P27824 Q99497 O14818 P61586
Molecular Function	binding	253	O15511 Q9BSJ8 Q15555 P08758 P25325 P09651 P01857 P00918 Q9Y3C8 P61224 P30101 P02675 P09525 P61981 P13639 P13489 P25786 O15145 Q86VP6 P48637 P01859 Q15404 P54577 P16671 P02549 P14618 Q00325 P06753 P10599 P54725 Q9NR31 P50990 O14617 P26641 Q00610 Q01082 P07996 Q14141 Q14103 P00488 Q93084 P35914 Q86UP2 Q14019 Q9ULV4 P12429 P30044 P30520 P62993 P48426 P68871 P08238 P08514 P58546 O75116 Q9P258 Q96KP4 …
	catalytic activity	109	P25325 P01857 O75390 P00918 Q9Y3C8 P22894 P52209 Q7Z406 P54578 P61224 P21281 P30101 P00558 P62937 P15121 P13639 P35579 P25786 P48637 P01859 P54577 P07237 P61106 P14618 P22694 P62158 P10599 P50990 P30153 P10606 P02788 P00488 Q93084 P35914 P52566 P07195 Q2KJY2 P30044 P30520 P62993 P48426 Q99497 O75116 P16152 Q96KP4 P33176 P04075 Q5VTE0 P63000 P60174 P04632 P04406 P62942 P60891 O00429 P29401 P32119 …
	molecular function regulator	39	P08758 O00429 P54578 P52565 P05771 P09525 P61981 P02652 P13489 P37840 P01024 P04792 P01023 P02549 P62158 P30740 P01009 Q9UJU6 P30153 Q01082 P46940 O60234 P49795 P02788 P62258 P07900 P52566 Q14644 P21333 P30044 P12429 Q04917 P50395 P07355 P62993 Q99497 P08238 Q13586 Q9UL46
	structural molecule activity	26	O15511 P61158 P67936 Q15149 P06753 P68366 P61160 P18206 Q00610 Q01082 P02679 P02675 O15144 P63261 O15143 Q9Y490 P26373 P60660 Q16181 O15145 P09493 O75116 P05976 P26038 P02671 P02549
	transporter activity	22	P11169 P02042 O95782 O14980 P62158 O00299 Q00325 Q9Y277 O14617 P80188 P02775 P10606 P21281 P69905 Q93084 Q14644 P04114 P02787 P06703 P02652 P08133 P68871
	signal transducer activity	11	P21333 P06702 Q13418 Q7Z7H5 P62942 Q08722 P05106 P08575 P54577 P16671 Q14644
	antioxidant activity	10	P06702 P30044 P04040 P00441 P10599 P32119 P00738 P78417 Q99497 P30041
	molecular transducer activity	8	Q08722 P62158 P0DMV9 P05106 P08575 P16671 P08133 Q14644
	transcription factor activity, protein binding	8	P12814 P31946 O00151 O43707 Q99497 Q969T9 P62826 P05771
	other	4	P10606 P11766 P15121 Q99497

## Sheet: Down Classification
GO Terms Level 1	GO Terms Level 2	No. of Protein	Protein IDs
Biological Process	single-organism process	50	P02042 P04075 P49913 P08670 P04406 P00918 Q6P4A8 P52209 P32119 P80511 P11142 P32320 Q6UX06 P62937 P35579 P02792 P04083 Q9BQE3 P05164 P02549 P02671 P07437 P30740 P09960 O43707 P80188 P31949 P16284 P69905 P02788 P63261 P37837 Q9Y490 P06744 P11277 P21333 P08567 P06702 P12429 P0DMV9 P17213 P25815 P19878 P46939 P05109 P12236 P68871 O14818 P13010 Q05315
	cellular process	50	P04075 P49913 P08670 P60842 P04406 P00918 Q6P4A8 P52209 P32119 P80511 P11142 P32320 Q6UX06 P62937 P35579 P02792 P04083 Q9BQE3 P05164 P02549 P02671 P07437 P30740 P09960 O43707 P80188 P31949 P16284 P69905 P02788 P63261 P37837 Q9Y490 P06744 P11277 P21333 P08567 P06702 P12429 P0DMV9 P17213 P25815 P19878 P46939 P05109 P12236 P68871 O14818 P13010 Q05315
	response to stimulus	45	P02042 P04075 P49913 P08670 P04406 P00918 P32119 P80511 P11142 P32320 Q6UX06 P62937 P35579 P02792 P04083 P05164 P02549 P02671 P07437 P30740 P09960 O43707 P80188 P31949 P16284 P69905 P02788 P63261 Q9Y490 P06744 P11277 P21333 P08567 P06702 P12429 P0DMV9 P17213 P25815 P46939 P05109 P19878 P12236 O14818 P68871 P13010
	biological regulation	44	P02042 P04075 P49913 P08670 P60842 P04406 P00918 P32119 P80511 P11142 P32320 Q6UX06 P62937 P35579 P02792 P04083 P05164 P02549 P02671 P30740 O43707 P80188 P31949 P16284 P69905 P02788 P63261 Q9Y490 P06744 P11277 P21333 P08567 P06702 P12429 P0DMV9 P17213 P46939 P05109 P19878 P12236 O14818 P68871 P13010 Q05315
	localization	41	P02042 P04075 P49913 P00918 P80511 P11142 P32320 Q6UX06 P62937 P35579 P02792 P04083 Q9BQE3 P05164 P02549 P02671 P07437 P30740 P09960 O43707 P80188 P31949 P16284 P69905 P02788 P63261 Q9Y490 P06744 P11277 P21333 P08567 P06702 P0DMV9 P12429 P17213 P25815 P05109 P12236 O14818 P68871 P13010
	immune system process	34	P04075 P49913 P04406 P80511 P11142 P32320 Q6UX06 P62937 P35579 P02792 P04083 P05164 P02549 P02671 P07437 P30740 P09960 P80188 P31949 P16284 P02788 P63261 P06744 P08567 P06702 P0DMV9 P12429 P17213 P25815 P05109 P19878 O14818 P68871 P13010
	metabolic process	31	P04075 P60842 P04406 P00918 P09960 Q6P4A8 P52209 P32119 P80511 P69905 P02788 P11142 P37837 P32320 P06744 P11277 P62937 P21333 P06702 P08567 P0DMV9 P35579 P19878 P05109 P68871 P04083 O14818 P13010 P05164 P02549 P02671
	cellular component organization or biogenesis	28	P07437 P04075 P08670 P04406 O43707 P80188 P16284 P69905 P11142 P63261 P32320 Q9Y490 Q6UX06 P11277 P62937 P21333 P06702 P08567 P35579 P46939 P12236 P68871 P04083 P13010 Q9BQE3 P05164 P02549 P02671
	multicellular organismal process	26	P02042 P04075 P08670 P00918 P16284 P80511 P02788 P63261 Q9Y490 P06744 P11277 P21333 P06702 P08567 P12429 P35579 P25815 P46939 P05109 P68871 P04083 P13010 Q05315 P05164 P02549 P02671
	signaling	21	P08670 P00918 O43707 P80188 P31949 P16284 P11142 P63261 P32320 Q9Y490 P11277 P21333 P08567 P06702 P35579 P05109 P19878 O14818 P04083 P02549 P02671
	developmental process	19	P08670 P00918 P16284 P02788 P63261 P06744 P11277 P21333 P08567 P06702 P35579 P12429 P46939 P05109 P04083 P13010 Q05315 P02549 P05164
	multi-organism process	19	P49913 P08670 P60842 P80188 P80511 P02788 P11142 Q9Y490 P62937 P06702 P12429 P0DMV9 P17213 P05109 P12236 O14818 P13010 P02671 P05164
	biological adhesion	13	P21333 P06702 P08567 P35579 P05109 P31949 P16284 P68871 P04083 P63261 Q9Y490 P02671 Q6UX06
	locomotion	11	P21333 P06702 P35579 P25815 P05109 P16284 P80511 P04083 P02549 P62937 P11277
	other	6	P07437 P49913 P80511 P06744 P35579 P04083
Cellular Component	cell	51	P02042 P04075 P49913 P08670 P60842 P04406 P00918 Q6P4A8 P52209 P32119 P80511 P11142 P32320 Q6UX06 P62937 P35579 P02792 P04083 Q9BQE3 P05164 P02549 P02671 P07437 P30740 P09960 O43707 P80188 P31949 P16284 P69905 P02788 P63261 P37837 Q9Y490 P06744 P11277 P21333 P08567 P06702 P12429 P0DMV9 P17213 P25815 P19878 P46939 P05109 P12236 P68871 O14818 P13010 Q05315
	organelle	48	P04075 P49913 P08670 P60842 P04406 P00918 Q6P4A8 P52209 P32119 P80511 P11142 P32320 Q6UX06 P62937 P35579 P02792 P04083 Q9BQE3 P05164 P02549 P02671 P07437 P30740 P09960 O43707 P80188 P31949 P16284 P69905 P02788 P63261 P37837 Q9Y490 P06744 P11277 P21333 P06702 P12429 P0DMV9 P17213 P25815 P19878 P46939 P05109 P12236 O14818 P68871 P13010
	extracellular region	46	P02042 P04075 P49913 P08670 P60842 P04406 P00918 Q6P4A8 P52209 P32119 P80511 P11142 P32320 Q6UX06 P62937 P35579 P02792 P04083 P05164 P02671 P07437 P30740 P09960 O43707 P80188 P31949 P16284 P69905 P02788 P63261 P37837 Q9Y490 P06744 P21333 P08567 P06702 P12429 P0DMV9 P17213 P25815 P46939 P05109 P12236 O14818 P68871 P13010
	membrane	32	P04075 P08670 P60842 P04406 P00918 P80511 P11142 Q6UX06 P62937 P35579 P02792 P04083 P02549 P02671 P30740 P16284 P69905 P63261 Q9Y490 P11277 P06744 P21333 P08567 P06702 P12429 P17213 P25815 P05109 P46939 P19878 P12236 P13010
	membrane-enclosed lumen	31	P07437 P04075 P49913 P30740 P09960 O43707 P80188 P31949 P80511 P69905 P11142 P02788 P32320 Q6UX06 P06744 P62937 P21333 P06702 P0DMV9 P17213 P25815 P19878 P46939 P05109 P02792 P68871 P04083 O14818 P13010 P05164 P02671
	macromolecular complex	22	P07437 P02042 P60842 P04406 O43707 P69905 P02788 P11142 P63261 P11277 P21333 P35579 P17213 P46939 P19878 P12236 P02792 O14818 P04083 P68871 P13010 P02671
	cell junction	14	P21333 P06702 P08670 P35579 P0DMV9 O43707 P46939 P31949 P16284 P04083 P11142 P63261 Q9Y490 P62937
	supramolecular complex	7	P07437 P21333 P04075 P08670 P63261 Q9BQE3 O43707
	synapse	4	O14818 P35579 P11142 P46939
Molecular Function	binding	47	P02042 P04075 P49913 P08670 P60842 P04406 P00918 P80511 P11142 P32320 Q6UX06 P62937 P35579 P02792 P04083 Q9BQE3 P05164 P02549 P02671 P07437 P09960 O43707 P80188 P31949 P16284 P69905 P02788 P63261 P37837 Q9Y490 P06744 P11277 P21333 P08567 P06702 P12429 P0DMV9 P17213 P25815 P19878 P46939 P05109 P12236 O14818 P68871 P13010 Q05315
	catalytic activity	25	P07437 P04075 P60842 P04406 P00918 P09960 Q6P4A8 P52209 P32119 P02788 P11142 P37837 P32320 Q6UX06 P06744 P62937 P0DMV9 P35579 P19878 O14818 P04083 P13010 Q05315 Q9BQE3 P05164
	structural molecule activity	9	P07437 P04083 P08670 P63261 Q9BQE3 Q9Y490 P02549 P02671 P11277
	molecular function regulator	7	P21333 P12429 P04083 P30740 P02788 P02549 P11277
	transporter activity	5	P02042 P12236 P68871 P69905 P80188
	antioxidant activity	3	P32119 P06702 P05164
	signal transducer activity	2	P21333 P06702
	other	3	O43707 P0DMV9 P19878

## Sheet: all Classification
GO Terms Level 1	GO Terms Level 2	No. of Protein	Protein IDs
Biological Process	cellular process	272	Q9BSJ8 Q15555 P08758 P25325 P09651 P00918 P30101 P02675 P32320 Q6UX06 P13639 P13489 O15145 Q86VP6 P01859 Q15404 Q9BQE3 P14618 P06753 P10599 P50990 P26641 Q01082 P07996 Q14103 P35914 Q9ULV4 P12429 P12236 P08238 Q9P258 Q96KP4 O14980 Q5VTE0 P32119 P02775 P53004 P30041 P11142 O75347 P63104 P22626 Q16181 P78371 P15311 P19367 P19338 P47755 Q08722 P02792 Q9NVJ2 P01023 P48735 O95197 P02671 P61158 P60953 …
	single-organism process	262	Q9BSJ8 Q15555 P08758 P25325 P09651 P00918 P30101 P02675 P32320 Q6UX06 P13639 O15145 Q86VP6 P01859 Q15404 Q9BQE3 P14618 P06753 P10599 P50990 Q01082 P07996 Q14103 P35914 Q9ULV4 P12429 P12236 P08238 Q9P258 Q96KP4 O14980 P32119 P02775 P53004 P30041 P11142 P63104 P22626 Q16181 P78371 P15311 P19367 P19338 P47755 Q08722 P02792 Q9NVJ2 P01023 P48735 O95197 P02671 P61158 P60953 P48059 P04040 P00441 O43707 …
	biological regulation	223	O15511 Q15555 P08758 P08670 P09651 P01857 P60842 P00918 P61224 P30101 P02675 P32320 Q6UX06 P09525 P61981 P13639 P13489 P25786 O15145 Q86VP6 P01859 Q15404 P54577 P16671 P02549 P10599 P54725 P50990 O14617 Q00610 Q01082 P07996 Q14103 P00488 Q93084 Q9ULV4 P12429 P30044 P62993 P12236 P48426 P68871 P08238 P08514 P58546 O75116 Q9P258 P33176 O14980 P04075 P49913 P04632 Q9NZN3 P19105 O00429 P32119 P02775 …
	response to stimulus	209	O15511 Q15555 P08758 P25325 P08670 P09651 P01857 P00918 Q9Y3C8 P61224 P30101 P02675 P32320 Q6UX06 P09525 P61981 P13639 P25786 O15145 Q86VP6 P48637 P01859 Q15404 P54577 P16671 P02549 P14618 P07437 P10599 P54725 P50990 O14617 P26641 Q00610 Q01082 P07996 Q14103 P00488 P35914 Q14019 Q9ULV4 P12429 P30044 P30520 P62993 P12236 P68871 P08238 P08514 P58546 O75116 Q9P258 P33176 O14980 P04075 P49913 Q9NZN3 …
	localization	185	O15511 Q9BSJ8 P08758 P09651 P01857 P00918 P61224 P30101 P02675 P32320 Q6UX06 P61981 P13639 P25786 O15145 Q86VP6 P01859 Q9BQE3 P16671 P02549 P14618 P07437 Q00325 Q9NR31 P50990 O14617 Q00610 Q01082 P07996 P00488 Q93084 Q14019 Q9ULV4 P12429 P62993 P12236 P68871 P08238 P08514 O75116 Q9P258 P33176 O14980 P04075 P49913 Q9NZN3 O00429 P02775 P11142 P30041 O15143 P63104 P05771 P22626 P78371 P37802 P15311 …
	metabolic process	157	Q9BSJ8 P25325 P09651 P01857 P60842 P00918 Q9Y3C8 P30101 P02675 P32320 P13639 P13489 P25786 Q86VP6 P48637 P01859 P54577 P16671 P02549 P14618 P10599 P54725 O14617 P26641 Q00610 Q01082 P07996 Q14103 P00488 P35914 P30044 P30520 P62993 P48426 P68871 P08238 P58546 O75116 Q96KP4 P04075 Q5VTE0 P60174 P04632 Q9NZN3 P32119 P41250 P11142 P30041 P53004 Q8TF42 P05771 P22626 P30043 P15311 P19367 P00738 P78417 …
	cellular component organization or biogenesis	148	O15511 Q15555 P08670 P01857 P02675 P32320 Q6UX06 P61981 O15145 Q86VP6 P01859 Q9BQE3 P16671 P02549 P07437 P06753 P50990 O14617 Q00610 Q01082 P07996 Q14103 P35914 Q9ULV4 P62993 P12236 P68871 P08238 P08514 P58546 O75116 Q9P258 P33176 O14980 P04075 Q15149 P04632 Q9NZN3 O00429 P11142 O15143 O75347 P63104 P05771 P22626 Q16181 P78371 P15311 P23528 P47755 Q08722 P01023 O95197 O75083 P02671 P61158 P60953 …
	multicellular organismal process	138	O15511 P08758 P25325 P08670 P00918 P02675 P61981 P13639 P48637 P16671 P02549 P06753 Q00610 Q01082 P07996 Q14141 Q14103 P00488 P35914 Q9ULV4 P12429 P30044 P62993 P48426 P68871 P08238 P08514 P58546 O75116 P33176 P04075 P60174 P04632 Q9NZN3 P19105 O00429 P63104 P05771 Q16181 P15311 P23528 P19338 P47755 P01023 P48735 O75083 Q13642 P02671 P11021 P00338 P60953 P04040 P00441 P46940 P62258 P63261 Q86UX7 …
	signaling	121	O15511 Q15555 P08758 P08670 P09651 P01857 P61160 P00918 Q7Z406 P54578 P61224 P52565 P21281 P30101 P02675 P32320 P15121 P09525 P35579 P25786 O15145 P08133 P01859 P04083 Q15404 P54577 P31146 P16671 P02549 P61106 P13796 P22694 P62158 O00299 P10599 Q01518 P30153 Q00610 P80188 Q01082 P02679 P31949 O15144 Q9H0U4 Q14644 P14314 Q9ULV4 P19878 P62993 P21926 P08238 P08514 Q99497 O75116 P27797 Q9P258 P01877 …
	immune system process	117	O15511 P01857 P61160 P18206 P22894 P61224 P30101 P02675 P32320 Q6UX06 P62937 P13639 P35579 P25786 O15145 Q86VP6 Q15833 P01859 P04083 P31146 P16671 P02549 P61106 P14618 P07437 P13796 P22694 Q01518 P50990 O14617 P01009 Q00610 P80188 P02679 P07996 P31949 O15144 P02788 P12814 Q14019 P12429 P30520 P19878 P62993 P48426 P68871 P08238 P27797 P01877 O95782 P04075 P49913 P63000 P04406 P62942 P02775 Q13637 …
	developmental process	112	O15511 P25325 P08670 P61160 P00918 P18206 P22894 Q7Z406 P61224 P52565 P00558 P15121 P09525 P61981 P13639 P35579 Q86VP6 P48637 P26447 P04083 P02549 P61106 Q9H4M9 P13796 P22694 P62158 Q01518 O14617 Q9NQC3 Q00610 Q01082 P02679 P07996 Q14141 Q14103 P02788 P35914 P52566 P12814 Q9ULV4 P12429 Q2KJY2 P46939 P62993 P48426 P21926 P08238 P58546 Q05315 P27797 P16152 P67936 P33176 P63000 P60174 P04632 P62942 …
	multi-organism process	71	P08670 P09651 P01857 P60842 P48643 P02675 P62937 P15121 P01859 P16671 P61106 P54725 P50990 P26641 P80188 Q14141 P02788 Q9H0U4 Q14019 P12429 P62993 P21926 P12236 P08238 Q99497 P27797 O75116 P01877 O14980 P49913 P02775 P80511 P11142 P01834 P62826 Q16181 P78371 P11766 P23528 P37840 P02652 P27105 P04792 Q08722 P00738 O95197 P06733 P02671 P05164 P60953 P00441 P51572 P62258 P25789 Q9Y490 P26373 P04114 …
	biological adhesion	39	P63000 P18206 P19105 P02675 Q6UX06 P15311 P35579 P04792 Q08722 P04083 P31146 P16671 P02671 O00299 Q13418 P60953 O00151 P31949 P07996 P02679 P16284 Q9HBI1 P63261 Q9Y490 Q86UX7 P21333 P12814 P08567 P06702 P07355 P05109 P21926 P68871 P05106 P08514 P08238 Q13201 P26038 Q9P258
	locomotion	38	O15511 P01877 P33176 P63000 P02775 P80511 P01834 P62937 P15311 P35579 Q08722 P04083 O75083 P31146 P02549 P13796 Q13418 P60953 Q01518 Q9NQC3 Q01082 P07996 P16284 P62258 P11277 P04114 Q9H939 P21333 P06702 Q9ULV4 Q9UBW5 P25815 P05109 P62993 P05106 P08575 P26038 P61586
	other	41	P49913 P48643 P18206 P61160 Q7Z406 P80511 P62826 Q16181 P15121 P78371 P37840 P35579 Q15833 P04083 P31146 P07437 P61158 P43304 Q00839 P60953 P00441 P50990 P51572 P30153 P07996 Q14141 P46940 Q14103 P04114 P06744 Q2KJY2 Q99832 P21926 P62993 Q99497 P08238 P05106 P58546 O75116 P27797 P48444
Cellular Component	cell	280	Q9BSJ8 Q15555 P08758 P25325 P09651 P00918 P30101 P02675 P32320 Q6UX06 P13639 P13489 O15145 Q86VP6 P01859 Q15404 Q9BQE3 P14618 Q00325 P06753 P10599 P50990 P26641 Q01082 P07996 Q14103 Q93084 P35914 Q9ULV4 P12429 P12236 P08238 Q9P258 Q96KP4 O14980 Q5VTE0 P32119 P02775 P53004 P30041 P11142 O75347 P63104 P22626 Q16181 P78371 P15311 P19367 P19338 P47755 Q08722 P02792 Q9NVJ2 P01023 P48735 O95197 P02671 …
	organelle	270	Q9BSJ8 Q15555 P08758 P25325 P09651 P00918 P30101 P02675 P32320 Q6UX06 P13639 P13489 O15145 Q86VP6 P01859 Q15404 Q9BQE3 P14618 Q00325 P06753 P10599 P50990 P26641 Q01082 P07996 Q14103 Q93084 P35914 Q9ULV4 P12429 P12236 P08238 Q9P258 Q96KP4 O14980 Q5VTE0 P32119 P02775 P53004 P30041 P11142 O75347 P63104 P22626 Q16181 P78371 P15311 P19367 P19338 P47755 Q08722 P02792 Q9NVJ2 P01023 P48735 O95197 P02671 …
	extracellular region	221	O15511 P08758 P25325 P08670 P09651 P01857 P60842 P00918 Q9Y3C8 P61224 P30101 P02675 P32320 Q6UX06 P09525 P61981 P13639 P13489 P25786 O15145 Q86VP6 P48637 P01859 Q15404 P54577 P16671 P14618 P07437 Q00325 P06753 P10599 Q9NR31 P50990 P26641 Q00610 Q01082 P07996 Q14103 P00488 Q14019 P12429 P30044 P30520 P62993 P12236 P68871 P08238 P08514 P58546 Q96KP4 Q15149 P04075 Q5VTE0 P49913 P60174 P04632 P19105 …
	membrane	187	Q9BSJ8 P08758 P08670 P09651 P01857 P60842 P00918 P61224 P30101 P02675 Q6UX06 P09525 P61981 P13639 O15145 Q86VP6 P01859 P16671 P02549 Q00325 O14617 P26641 Q00610 Q01082 P07996 Q93084 P35914 Q86UP2 Q9ULV4 P12429 P30520 P62993 P12236 P48426 P08238 P08514 O75116 Q9P258 P33176 O14980 Q15149 P04075 P04632 Q9NZN3 O00429 P11142 P30041 P63104 P05771 P22626 P30043 P15311 P23528 P19367 P19338 P47755 Q08722 …
	macromolecular complex	133	O15511 P09651 P01857 P60842 P02675 P13639 P13489 P25786 O15145 Q86VP6 P01859 P54577 P07437 P54725 P50990 O14617 Q00610 Q01082 P07996 Q14141 Q14103 Q9ULV4 P62993 P12236 P68871 P08238 P08514 P58546 O75116 P33176 O14980 P19105 O00429 P11142 O15143 P22626 Q16181 P78371 P19338 P47755 P00738 P02792 P06733 O75083 P02671 P11021 P61158 P60953 P00441 O43707 P46940 P62258 P63261 P25789 Q86UX7 P13746 P02787 …
	membrane-enclosed lumen	126	O15511 Q93077 P09651 O75390 P48643 P61160 P18206 P22894 P30101 P02675 P32320 Q6UX06 P62937 P15121 P13639 P13489 P25786 Q86VP6 P04083 P54577 P07237 P14618 P07437 P22694 P62158 Q99878 Q01518 P54725 P50990 P01009 P80188 Q01082 P02679 P07996 P31949 Q14103 P02788 P00488 P35914 P12814 Q14019 P14314 P30044 P19878 P46939 P62993 P48426 P68871 P08238 Q99497 P27797 Q9P258 Q96KP4 O14980 P04075 P49913 P29401 …
	cell junction	76	O15511 P08758 P25325 P08670 P61160 P18206 P61224 P30101 P62937 P15121 P61981 P35579 O15145 P08133 P04083 Q15404 P31146 P07237 P13796 Q01518 Q00610 P31949 Q9HBI1 O15144 P12814 Q9ULV4 P46939 P62993 P21926 P08514 Q99497 P27797 P67936 Q15149 P63000 Q9NZN3 O00429 P11142 O15143 P63104 P23528 P37840 P15311 P04792 O75083 Q13642 P11021 P61158 Q13418 P60953 P04040 P48059 Q9UJU6 O00151 O43707 P16284 P46940 …
	supramolecular complex	43	Q15555 P33176 P67936 Q15149 P04075 P08670 P48643 P18206 P62942 O00429 P47756 O75347 P78371 P15311 P37840 O15145 P09493 P04792 P06733 O75083 P31146 Q9BQE3 P07437 P13796 Q13418 P62158 P06753 P68366 P50990 Q00610 O43707 Q01082 P46940 Q9HBI1 P63261 P21333 P12814 Q2KJY2 Q13561 Q99832 Q13586 P05976 Q9P258
	synapse	24	P62158 Q13418 P25325 P60953 P63000 P61160 O14617 Q9UJU6 Q9NQC3 O00429 Q01082 Q14141 P54578 P11142 O15144 P30043 P35579 P23528 P37840 P46939 P27824 Q99497 O14818 P61586
Molecular Function	binding	272	Q9BSJ8 Q15555 P08758 P25325 P09651 P00918 P30101 P02675 P32320 Q6UX06 P13639 P13489 O15145 Q86VP6 P01859 Q15404 Q9BQE3 P14618 Q00325 P06753 P10599 P50990 P26641 Q01082 P07996 Q14103 Q93084 P35914 Q9ULV4 P12429 P12236 P08238 Q9P258 Q96KP4 O14980 Q5VTE0 P02775 P53004 P30041 P11142 O75347 P63104 P22626 Q16181 P78371 P15311 P19367 P19338 P47755 Q08722 P02792 Q9NVJ2 P01023 P48735 O95197 P02671 P61158 …
	catalytic activity	121	P25325 P01857 P60842 O75390 P00918 Q9Y3C8 P22894 Q6P4A8 P52209 Q7Z406 P54578 P61224 P21281 P30101 P32320 P00558 Q6UX06 P62937 P15121 P13639 P35579 P25786 P48637 P01859 P04083 P54577 Q9BQE3 P07237 P61106 P14618 P07437 P22694 P62158 P10599 P50990 P30153 P10606 P02788 P00488 Q93084 P35914 P52566 P07195 Q2KJY2 P30044 P30520 P19878 P62993 P48426 Q99497 O75116 Q05315 P16152 Q96KP4 P33176 P04075 Q5VTE0 …
	molecular function regulator	41	P08758 O00429 P54578 P52565 P05771 P09525 P61981 P02652 P13489 P37840 P01024 P04792 P04083 P01023 P02549 P62158 P30740 P01009 Q9UJU6 P30153 Q01082 P49795 P46940 O60234 P02788 P62258 P07900 P52566 Q14644 P11277 P21333 P12429 P30044 Q04917 P50395 P07355 P62993 Q99497 P08238 Q13586 Q9UL46
	structural molecule activity	31	O15511 P07437 P61158 P67936 Q15149 P08670 P06753 P68366 P61160 P18206 Q00610 Q01082 P02679 P02675 O15144 P63261 O15143 Q9Y490 P26373 P60660 P11277 Q16181 O15145 P09493 P04083 O75116 P05976 Q9BQE3 P02549 P26038 P02671
	transporter activity	23	P11169 P02042 O95782 O14980 P62158 O00299 Q00325 Q9Y277 O14617 P80188 P02775 P10606 P21281 P69905 Q93084 Q14644 P04114 P02787 P06703 P02652 P08133 P12236 P68871
	antioxidant activity	11	P06702 P30044 P04040 P00441 P10599 P32119 P00738 P78417 Q99497 P30041 P05164
	signal transducer activity	11	P21333 P06702 Q13418 Q7Z7H5 P62942 Q08722 P05106 P08575 P54577 P16671 Q14644
	molecular transducer activity	8	Q08722 P62158 P0DMV9 P05106 P08575 P16671 P08133 Q14644
	transcription factor activity, protein binding	8	P12814 P31946 O00151 O43707 Q99497 Q969T9 P62826 P05771
	other	5	P11766 P15121 P10606 P19878 Q99497
