# Supplementary material for: Comprehensive analysis of lysine crotonylation modification in patients with chronic renal failure
Source: BMC Nephrol. 2021 Sep 13;22:310. doi: 10.1186/s12882-021-02445-4 (PMC8439085; doi:10.1186/s12882-021-02445-4)
Supplement: Supplementary file 5 — Additional file 5: Table S5. GO-based enrichment analysis of crotonylated proteins in terms of cellular component, molecular function, and biological process. [file 12882_2021_2445_MOESM5_ESM.xlsx]

## Sheet: Up
Table S5. GO-based enrichment analysis of crotonylated proteins in terms of cellular component, molecular function, and biological process.
GO Terms Level 1	GO Terms Description	GO Terms Level	GO Terms ID	Mapping	Background	All Mapping	All Background	Fold Enrichment	Fisher' exact test P value	-log10(p value)	Related Protein

## Sheet: Down
GO Terms Level 1	GO Terms Description	GO Terms Level	GO Terms ID	Mapping	Background	All Mapping	All Background	Fold Enrichment	Fisher' exact test P value	-log10(p value)	Related Protein
Molecular Function	transition metal ion binding	6	GO:0046914	14	35	51	376	2.95	3.4398e-05	4.46	P02042 P06702 P00918 P25815 P09960 P80188 P05109 P46939 P02792 P80511 P68871 P69905 P02788 P32320
	iron ion binding	7	GO:0005506	6	10	51	376	4.42	0.000645853	3.19	P02042 P02792 P68871 P69905 P02788 P80188
	oxygen binding	3	GO:0019825	3	3	51	376	7.37	0.00236944	2.63	P02042 P68871 P69905
	oxygen transporter activity	4	GO:0005344	3	3	51	376	7.37	0.00236944	2.63	P02042 P68871 P69905
	helicase activity	8	GO:0004386	3	3	51	376	7.37	0.00236944	2.63	P04083 P13010 P60842
	RAGE receptor binding	5	GO:0050786	4	6	51	376	4.92	0.0036969	2.43	P06702 P80511 P25815 P05109
	ATPase activity, coupled	9	GO:0042623	6	14	51	376	3.16	0.00595023	2.23	P04083 P0DMV9 P35579 P13010 P11142 P60842
	structural constituent of cytoskeleton	3	GO:0005200	7	20	51	376	2.58	0.010719	1.97	P07437 P08670 P63261 Q9Y490 Q9BQE3 P02549 P11277
Cellular Component	vesicle lumen	5	GO:0031983	24	71	51	377	2.5	5.12731e-07	6.29	P07437 P04075 P49913 P30740 P80188 O43707 P31949 P80511 P11142 P69905 P02788 P32320 Q6UX06 P06744 P62937 P06702 P17213 P25815 P05109 P02792 P68871 P13010 P02671 P05164
	cytoplasmic vesicle lumen	10	GO:0060205	24	71	51	377	2.5	5.12731e-07	6.29	P07437 P04075 P49913 P30740 P80188 O43707 P31949 P80511 P11142 P69905 P02788 P32320 Q6UX06 P06744 P62937 P06702 P17213 P25815 P05109 P02792 P68871 P13010 P02671 P05164
	secretory granule	10	GO:0030141	28	97	51	377	2.13	1.48483e-06	5.83	P07437 P04075 P49913 P30740 P09960 P80188 O43707 P31949 P16284 P80511 P11142 P02788 P32320 Q6UX06 P06744 P62937 P06702 P0DMV9 P12429 P17213 P25815 P19878 P05109 P02792 P68871 P13010 P02671 P05164
	extracellular space	4	GO:0005615	25	82	51	377	2.25	2.70506e-06	5.57	P02042 P04075 P49913 P30740 P00918 P80188 Q6P4A8 O43707 P31949 P16284 P11142 P69905 P02788 P63261 Q6UX06 P06744 P62937 P06702 P0DMV9 P17213 P05109 P04083 P68871 P02671 P05164
	secretory granule lumen	11	GO:0034774	22	66	51	377	2.46	2.8033e-06	5.55	P07437 P04075 P49913 P30740 P80188 O43707 P31949 P80511 P11142 P02788 P32320 Q6UX06 P06744 P62937 P06702 P17213 P25815 P05109 P02792 P13010 P02671 P05164
	secretory vesicle	9	GO:0099503	28	100	51	377	2.07	3.15471e-06	5.5	P07437 P04075 P49913 P30740 P09960 P80188 O43707 P31949 P16284 P80511 P11142 P02788 P32320 Q6UX06 P06744 P62937 P06702 P0DMV9 P12429 P17213 P25815 P19878 P05109 P02792 P68871 P13010 P02671 P05164
	cytoplasmic vesicle part	9	GO:0044433	29	119	51	377	1.8	5.07442e-05	4.29	P07437 P04075 P49913 P30740 P09960 P80188 O43707 P31949 P16284 P80511 P11142 P69905 P02788 P32320 Q6UX06 P06744 P62937 P06702 P12429 P0DMV9 P17213 P25815 P05109 P02792 P04083 P68871 P13010 P02671 P05164
	tertiary granule lumen	12	GO:1904724	7	14	51	377	3.7	0.000905823	3.04	P04075 P49913 P68871 P02788 P32320 Q6UX06 P09960
Biological Process	cell activation	4	GO:0001775	32	100	51	375	2.35	4.72666e-09	8.33	P07437 P04075 P49913 P30740 P09960 P80188 P31949 P16284 P80511 P11142 P02788 P63261 Q9Y490 P32320 Q6UX06 P06744 P62937 P21333 P06702 P08567 P12429 P35579 P0DMV9 P17213 P25815 P05109 P02792 P04083 P68871 P13010 P02671 P05164
	secretion	6	GO:0046903	32	105	51	375	2.24	2.15378e-08	7.67	P07437 P04075 P49913 P30740 P00918 P09960 P80188 O43707 P31949 P16284 P80511 P11142 P02788 Q9Y490 P32320 Q6UX06 P06744 P62937 P21333 P06702 P08567 P12429 P0DMV9 P17213 P25815 P05109 P02792 P04083 P68871 P13010 P02671 P05164
	secretion by cell	7	GO:0032940	31	104	51	375	2.19	9.04268e-08	7.04	P07437 P04075 P49913 P30740 P09960 P80188 O43707 P31949 P16284 P80511 P11142 P02788 Q9Y490 P32320 Q6UX06 P06744 P62937 P21333 P06702 P08567 P12429 P0DMV9 P17213 P25815 P05109 P02792 P04083 P68871 P13010 P02671 P05164
	leukocyte activation	5	GO:0045321	27	82	51	375	2.42	1.18136e-07	6.93	P07437 P04075 P49913 P30740 P09960 P80188 P31949 P16284 P80511 P11142 P02788 P32320 Q6UX06 P06744 P62937 P06702 P12429 P35579 P0DMV9 P17213 P25815 P05109 P02792 P68871 P04083 P13010 P05164
	regulated exocytosis	9	GO:0045055	30	99	51	375	2.23	1.1838e-07	6.93	P07437 P04075 P49913 P30740 P09960 P80188 O43707 P31949 P16284 P80511 P11142 P02788 Q9Y490 P32320 Q6UX06 P06744 P62937 P21333 P06702 P08567 P12429 P0DMV9 P17213 P25815 P05109 P02792 P68871 P13010 P02671 P05164
	exocytosis	8	GO:0006887	30	100	51	375	2.21	1.56865e-07	6.8	P07437 P04075 P49913 P30740 P09960 P80188 O43707 P31949 P16284 P80511 P11142 P02788 Q9Y490 P32320 Q6UX06 P06744 P62937 P21333 P06702 P08567 P12429 P0DMV9 P17213 P25815 P05109 P02792 P68871 P13010 P02671 P05164
	neutrophil activation	8	GO:0042119	25	73	51	375	2.52	2.00874e-07	6.7	P07437 P04075 P49913 P30740 P09960 P80188 P31949 P16284 P80511 P11142 P02788 P32320 Q6UX06 P06744 P62937 P06702 P0DMV9 P12429 P17213 P25815 P05109 P02792 P68871 P13010 P05164
	neutrophil activation involved in immune response	9	GO:0002283	25	73	51	375	2.52	2.00874e-07	6.7	P07437 P04075 P49913 P30740 P09960 P80188 P31949 P16284 P80511 P11142 P02788 P32320 Q6UX06 P06744 P62937 P06702 P0DMV9 P12429 P17213 P25815 P05109 P02792 P68871 P13010 P05164
	myeloid cell activation involved in immune response	7	GO:0002275	25	73	51	375	2.52	2.00874e-07	6.7	P07437 P04075 P49913 P30740 P09960 P80188 P31949 P16284 P80511 P11142 P02788 P32320 Q6UX06 P06744 P62937 P06702 P0DMV9 P12429 P17213 P25815 P05109 P02792 P68871 P13010 P05164
	granulocyte activation	7	GO:0036230	25	73	51	375	2.52	2.00874e-07	6.7	P07437 P04075 P49913 P30740 P09960 P80188 P31949 P16284 P80511 P11142 P02788 P32320 Q6UX06 P06744 P62937 P06702 P0DMV9 P12429 P17213 P25815 P05109 P02792 P68871 P13010 P05164
	neutrophil degranulation	11	GO:0043312	25	73	51	375	2.52	2.00874e-07	6.7	P07437 P04075 P49913 P30740 P09960 P80188 P31949 P16284 P80511 P11142 P02788 P32320 Q6UX06 P06744 P62937 P06702 P0DMV9 P12429 P17213 P25815 P05109 P02792 P68871 P13010 P05164
	myeloid leukocyte mediated immunity	5	GO:0002444	25	74	51	375	2.48	2.78616e-07	6.55	P07437 P04075 P49913 P30740 P09960 P80188 P31949 P16284 P80511 P11142 P02788 P32320 Q6UX06 P06744 P62937 P06702 P0DMV9 P12429 P17213 P25815 P05109 P02792 P68871 P13010 P05164
	myeloid leukocyte activation	6	GO:0002274	25	74	51	375	2.48	2.78616e-07	6.55	P07437 P04075 P49913 P30740 P09960 P80188 P31949 P16284 P80511 P11142 P02788 P32320 Q6UX06 P06744 P62937 P06702 P0DMV9 P12429 P17213 P25815 P05109 P02792 P68871 P13010 P05164
	neutrophil mediated immunity	6	GO:0002446	25	74	51	375	2.48	2.78616e-07	6.55	P07437 P04075 P49913 P30740 P09960 P80188 P31949 P16284 P80511 P11142 P02788 P32320 Q6UX06 P06744 P62937 P06702 P0DMV9 P12429 P17213 P25815 P05109 P02792 P68871 P13010 P05164

## Sheet: all
GO Terms Level 1	GO Terms Description	GO Terms Level	GO Terms ID	Mapping	Background	All Mapping	All Background	Fold Enrichment	Fisher' exact test P value	-log10(p value)	Related Protein
