# Supplementary material for: Comprehensive analysis of lysine crotonylation modification in patients with chronic renal failure
Source: BMC Nephrol. 2021 Sep 13;22:310. doi: 10.1186/s12882-021-02445-4 (PMC8439085; doi:10.1186/s12882-021-02445-4)
Supplement: Supplementary file 6 — Additional file 6: Table S6. KEGG pathway-based enrichment analysis of crotonylated proteins. [file 12882_2021_2445_MOESM6_ESM.xlsx]

## Sheet: Up
KEGG pathway	Mapping	Background	All Mapping	All Background	Fold enrichment	Fisher's exact test p value	-log10(p value)	Related proteins

## Sheet: Down
Table S6. KEGG pathway-based enrichment analysis of crotonylated proteins.
KEGG pathway	Mapping	Background	All Mapping	All Background	Fold enrichment	Fisher's exact test p value	-log10(p value)	Related proteins
hsa05164 Influenza A	4	6	35	258	4.91	0.00354644	2.45	P12236 P0DMV9 P11142 P63261
hsa00030 Pentose phosphate pathway	4	7	35	258	4.21	0.0074693	2.13	P04075 P37837 P06744 P52209
hsa05144 Malaria	3	5	35	258	4.42	0.0189927	1.72	P16284 P68871 P69905
hsa05162 Measles	2	3	35	258	4.91	0.0492143	1.31	P0DMV9 P11142

## Sheet: all
KEGG pathway	Mapping	Background	All Mapping	All Background	Fold enrichment	Fisher's exact test p value	-log10(p value)	Related proteins
