# Supplementary material for: Comprehensive analysis of lysine crotonylation modification in patients with chronic renal failure
Source: BMC Nephrol. 2021 Sep 13;22:310. doi: 10.1186/s12882-021-02445-4 (PMC8439085; doi:10.1186/s12882-021-02445-4)
Supplement: Supplementary file 7 — Additional file 7: Table S7. Protein domain enrichment analysis of crotonylated proteins. [file 12882_2021_2445_MOESM7_ESM.xlsx]

## Sheet: Up
Table S7. Protein domain enrichment analysis of crotonylated proteins.
Domain Description	Mapping	Background	All Mapping	All Backgroud	Fold enrichment	Fisher's exact test p value	-log10(P value)	Related Protein

## Sheet: Down
Domain Description	Mapping	Background	All Mapping	All Backgroud	Fold enrichment	Fisher's exact test p value	-log10(P value)	Related Protein
S100/CaBP-9k-type, calcium binding, subdomain	5	8	46	328	4.46	0.00178946	2.75	P31949 P06702 P80511 P25815 P05109
Globin	3	3	46	328	7.13	0.00260486	2.58	P02042 P68871 P69905
Globin-like	3	3	46	328	7.13	0.00260486	2.58	P02042 P68871 P69905
Globin/Protoglobin	3	3	46	328	7.13	0.00260486	2.58	P02042 P68871 P69905
EF-hand domain pair	8	25	46	328	2.28	0.013654	1.86	P06702 P25815 P05109 P46939 O43707 P31949 P80511 P02549
EF-hand domain	7	23	46	328	2.17	0.0283688	1.55	P31949 P06702 P80511 P02549 P25815 P05109 O43707

## Sheet: all
Domain Description	Mapping	Background	All Mapping	All Backgroud	Fold enrichment	Fisher's exact test p value	-log10(P value)	Related Protein
